# Supplementary material for: Multiscale analysis of autotroph-heterotroph interactions in a high-temperature microbial community
Source: PLoS Comput Biol. 2018 Sep 27;14(9):e1006431. doi: 10.1371/journal.pcbi.1006431 (PMC6177205; doi:10.1371/journal.pcbi.1006431)
Supplement: S2 File — (M) [file pcbi.1006431.s002.m]

function [O2Fluxin,Oc,Oo]=Auto_Hetero_Biomass_Exchange(dens,window,y)
% Inputs
% dens is the gFe/ml of iron or 'low'/'high' (e.g. the presented analysis
% used 0.22 and 0.022 as calculated in the supplemental material
% window was set to 0.00099 and 0.0000099
% y is the turnover profile of autotroph biomass as generated from Auto_Hetero_Biomass
% plots were coded to run on matlab 2016 using opengl hardware

% Applying mass balances to a moving control volume 
%   Steady-state growth of each species can be writen as follows
%     0 = Mum*Xm*V-Mug*Xg*Ymg*V-Xg*Mg*Ymeg*V-F*Xm     0 = Mug*Xg*V-F*Xg  
%   Steady-state consumption of oxygen can be writen as follows
%     0 = -Mum*Xm*Yom*V-Mm*Xm*Yoem*V-Mug*Xg*Yog*V-Mg*Xg*Yoeg*V+O2Fluxin        
% Algebraic rearrangements and nomenclature
%     F = Mum*V-Mug*(Xg/Xm)*Ymg*V-Mg*Xg*V*Ymeg        F = Mug*V
%   RPA = Xm/Xg
% 
%      Mug = Mum-Mug*Ymg/RPA-Mg*Ymeg/RPA
%      Mug = ((Mum-Mg*Ymeg/RPA)/(1+(Ymg/RPA)))
% O2Fluxin = Mum*Xm*Yom*V+Mm*Xm*V*Yoem+Mug*Xg*Yog*V+Mg*Xg*V*Yoeg
% Mum*Xm*Yom+(Mum/(1+(Ymg/RPA))) = (O2Fluxin/V)-Mm*Xm*Yoem+((Mg*Ymeg/RPA)/(1+(Ymg/RPA)))*Xg*Yog-Mg*Xg*Yoeg
%      Mum = ((O2Fluxin/V)-Mm*Xm*Yoem+((Mg*Xg*Ymeg)/(Xm+(Xg*Ymg))*Xg*Yog-Mg*Xg*Yoeg)/(Xm*Yom+(1/(1+(Ymg/RPA)))
% 
% Useful equations for the community without assuming parameter values
%     Mum*Xm/Mug*Xg = Ymg+(Xm/Xg)
%  O2Fluxin = Mum*Xm*V*(Yom+(Xg/Xm)*Yog)
% Community = (Mum*Xm+(Mug*Xg*(1-Ymg)))*V 
%         V = 1 cm^2 * depth of oxic region
%        Xm = Xtot/(1+Xg/Xm)
%             
% F is the volumetric flowrate out of the system            [cm^3/day]
% O2Fluxin is the mass flowrate of oxygen into the system   [mol/day]
% Xi is the concentration of species i                      [g/cm^3]
% Mui is the specific growth rate of species i              [g/(g*day)]
% V is the control volume                                   [cm^3]
% Yoi is the oxygen cost of species i                       [mol/g]
% Ymg is the M. yellowstonensis cost to make Geoarchaeaota  [g/g]

% numerical approach and parameters
xmin=-2; xmax=2; ymin=0; ymax=24;
% NGAM was set to 0.11 mmol atp g-1 h-1 10.1002/bit.260420415 if 50 j/mmol atp
Mm=0.00011; Mg=0.00011; Mu=0.1;
% c and o are the most carbon and oxygen efficient EFM, respectively. [mol or g substrate/g bio and mol or g substrate/mol energy]
Mainm=0.172; Maing=0.150; GAMm=Mainm-(Mm/Mu); GAMg=Maing-(Mg/Mu);
Yofmb86=1.2897; Yfmb86=5.34356; Yofme=4;      Yfme=16;    Yofmb = Yofmb86+(Yofme*(GAMm-0.086)); Yfmb = Yfmb86+(Yfme*(GAMm-0.086));
Yogbc75=0.0405; Ymgbc75=1.9246; Yogec=0.3757; Ymgec=8.2;  Yogbc = Yogbc75+(Yogec*(GAMg-0.075)); Ymgbc = Ymgbc75+(Ymgec*(GAMg-0.075));
Yogbo75=0.0382; Ymgbo75=2.6908; Yogeo=0.3505; Ymgeo=16.8; Yogbo = Yogbo75+(Yogeo*(GAMg-0.075)); Ymgbo = Ymgbo75+(Ymgeo*(GAMg-0.075));

% array of 100 abundances from 10^xmin to 10^xmax (My per Geo)
RSA = logspace(xmin,xmax,100); 
% assume oxic region of 0.7mm by 1cm^2
V = 0.07;
% 0.0102gC/gmat and 10% active biomass from Jennings2014, and 2g/cm^3 therefore 4mg bio/cm^3, 10% in oxic zone.
CtottoFe=1.2/26;  % gC/gFe 10.1016/j.gca.2003.09.020
if strcmp(dens,'low')      
    FetoV=0.036;        % gFe/ml 10.3389/fmicb.2016.00025
elseif strcmp(dens,'high') 
    FetoV=0.24;         % gFe/ml 10.3389/fmicb.2016.00025
else
    FetoV=dens;  dens=num2str(dens); % 0.022 and 0.22 gFe/ml were used based on density calculations from supplemental material
end
CbiotoCtot=0.1;   % gC/gC  10.1128/AEM.03416-13
CM = 0.043;   % Cmol/g the stoichiometric model
Xtot=1000000000*FetoV*CtottoFe*CbiotoCtot/12/CM; % ng/ml
% array of oxygen fluxes into the mat nmol/h
O2Fluxin = [210;420;840;]; CG = 0.0438;  % [Cmol/g]
% Xg=zeros(length(O2Fluxin),length(RSA)); Xm=Xg; Mumc=Xg; Mugc=Xg; Bioc=Xg; totBioc=Xg; Mumo=Xg; Mugo=Xg; Bioo=Xg; totBioo=Xg; 
% Yocm is the oxygen required to fix 1 gram of autotroph carbon (1 for fixation or 1.63 for growth) and PTO is the autotroph carbon consumed per autotroph carbon fixed
Yocm=1.63; PTO=y(1:100)'; 
% PTO=y(1:100)'; %PTO=linspace(5,0,length(RSA))
for i= 1:length(O2Fluxin)
  Xg(i,:)=Xtot./(1+RSA);    Xm(i,:)=Xtot-Xg(i,:);
  % Carbon efficient
  Mumc(i,:) = ((O2Fluxin(i)./V)-(Mm*Yofme*Xm(i,:))+(Mg*Ymgec*Yogbc*Xg(i,:)/Ymgbc)-(Mg*Yogec*Xg(i,:)))./((Yofmb*Xm(i,:))+((PTO/(1-PTO))*Yocm.*Xm(i,:))+((PTO/(1-PTO)).*Xm(i,:)*Yogbc/Ymgbc));
%   Mumc(i,:) = ((O2Fluxin(i)./V)-(Mm*Xm(i,:)*Yofme)+(((Mg*Xg(i,:)*Ymgec)./(Xm(i,:)+(Xg(i,:)*Ymgbc))).*Xg(i,:)*Yogbc)-(Mg*Xg(i,:)*Yogec))./(Xm(i,:)*Yofmb+(1./(1+((Xg(i,:)./Xm(i,:))*Ymgbc))));
  Mugc(i,:) = ((Mumc(i,:).*(PTO/(1-PTO)).*Xm(i,:))-(Mg*Ymgec*Xg(i,:)))./(Ymgbc*Xg(i,:));
%   Mugc(i,:) = ((Mumc(i,:)-Mg*(Xg(i,:)./Xm(i,:))*Ymgec)./(1+((Xg(i,:)./Xm(i,:))*Ymgbc)));
  cookc(i,:) = PTO.*Mumc(i,:).*Xm(i,:)*V;
  Oc(i,:) = ((Yofmb*Mumc(i,:))+(Mm*Yofme)).*Xm(i,:)*V;
  eatc(i,:) = (Mugc(i,:).*Xg(i,:)*Ymgbc*V)+(Xg(i,:)*Mg*Ymgec*V);
  % Iron oxidation rates
  Feoxratec(i,:)=((Mumc(i,:)*Yfmb)+(Mm*Yfme)).*Xm(i,:)*V;
  % matrices of net biomass production rates
  Bioc(i,:) = ((Mugc(i,:).*Xg(i,:)*CG*(1-Ymgbc))-(Mg*Xg(i,:)*V*Ymgec)+(Mumc(i,:).*Xm(i,:)*CM))*V;
  % matrices of total biomass production
  totBioc(i,:) = (Mugc(i,:).*Xg(i,:)*CG)+(Mumc(i,:).*Xm(i,:)*CM)*V;
  % Oxygen efficient
  Mumo(i,:) = ((O2Fluxin(i)./V)-(Mm*Yofme*Xm(i,:))+(Mg*Ymgeo*Yogbo*Xg(i,:)/Ymgbo)-(Mg*Yogeo*Xg(i,:)))/((Yofmb*Xm(i,:))+((PTO/(1-PTO))*Yocm.*Xm(i,:))+((PTO/(1-PTO)).*Xm(i,:)*Yogbo/Ymgbo));
%   Mumo(i,:) = ((O2Fluxin(i)./V)-(Mm*Xm(i,:)*Yofme)+(((Mg*Xg(i,:)*Ymgeo)./(Xm(i,:)+(Xg(i,:)*Ymgbo))).*Xg(i,:)*Yogbo)-(Mg*Xg(i,:)*Yogeo))./(Xm(i,:)*Yofmb+(1./(1+((Xg(i,:)./Xm(i,:))*Ymgbo))));
  Mugo(i,:) = ((Mumc(i,:).*(PTO/(1-PTO)).*Xm(i,:))-(Mg*Ymgeo*Xg(i,:)))./(Ymgbo*Xg(i,:));
%   Mugo(i,:) = ((Mumo(i,:)-Mg*(Xg(i,:)./Xm(i,:))*Ymgeo)./(1+((Xg(i,:)./Xm(i,:))*Ymgbo)));
  cooko(i,:) = PTO*Mumo(i,:).*Xm(i,:)*V;
  Oo(i,:) = ((Yofmb*Mumo(i,:))+(Mm*Yofme)).*Xm(i,:)*V;
  eato(i,:) = (Mugo(i,:).*Xg(i,:)*Ymgbo*V)+(Xg(i,:)*Mg*Ymgeo*V);
  % Iron oxidation rates
  Feoxrateo(i,:)=((Mumo(i,:)*Yfmb)+(Mm*Yfme)).*Xm(i,:)*V;
  % matrices of net biomass production rates
  Bioo(i,:) = ((Mugo(i,:).*Xg(i,:)*CG*(1-Ymgbo))-(Mg*Xg(i,:)*V*Ymgeo)+(Mumo(i,:).*Xm(i,:)*CM))*V;
  % matrices of total biomass production
  totBioo(i,:) = (Mugo(i,:).*Xg(i,:)*CG)+(Mumo(i,:).*Xm(i,:)*CM)*V;
end

% plotting settings
FS='FontSize'; FSV=24; FN='FontName';  FNV='Arial'; LW='LineWidth'; LWV=4; LS='LineStyle'; LSV='none'; U='Units'; UV='inches'; P='Position'; PV=[1.65 1.65 4.3 4.3]; 
S='String'; C='Color'; CV=[0.3 0.3 0.3;0 0 0]; HA='HorizontalAlignment'; HAV='center'; VA='VerticalAlignment'; VAV='bottom'; B='Box'; BV='off';
u=' nmol cm^{-2} h^{-1}'; lab={[' 210' u],[' 420' u],[' 840' u]}; xlab=sprintf('Relative population abundance\n(Autotroph Heterotroph^{-1})');

% Plot of Total biomass production
[f,a]=plo(LWV,FSV,FNV,UV,PV,xmin,xmax); a.YTick=ymin:15:160; 
for i=1:length(O2Fluxin)
  % append data fliping the second half end for end to make a perimeter
  x=[RSA'; flipud(RSA')];    y=[totBioc(i,:)'; flipud(totBioo(i,:)')];    fill(x,y,CV(1,:)*i,LS,LSV);
end
c=get(gca,'Children'); h=legend(c([1,2,3]),lab([3,2,1]),B,BV,U,UV,P,[8 5 0 0],FS,FSV-8);
text('Parent',h.DecorationContainer,S,'Oxygen flux',HA,HAV,VA,VAV,P,[0.5, 1, 0],FS,FSV-6);
for i=1:length(O2Fluxin)
  % plot C and O efficient lines as solid and dashed,respectively
  semilogx(RSA,totBioc(i,:),RSA,totBioo(i,:),'--',C,CV(2,:),LW,LWV);
end
c=get(gca,'Children');

axis([10^xmin 10^xmax ymin 60]); ylabel(sprintf('Total community growth rate\n(nCmol cm^{-2} h^{-1})')); xlabel(xlab);
a2=axes('visible','off'); h2=legend(a2,c([4,5]),{'      Carbon','      Oxygen'},B,BV,U,UV,P,[8 3 0 0],FS,FSV-8);
text('Parent',h2.DecorationContainer,S,sprintf('Optimized\nresource'),HA,HAV,VA,VAV,P,[0.5, 1, 0],FS,FSV-6);
pause(1);  hLegend=findobj('Type','legend');  entries=hLegend(1).EntryContainer.Children;
for i = 1:numel(entries);  entries(i).Icon.Transform.Matrix(1) = entries(i).Icon.Transform.Matrix(1)*2; end
print(f,[dens 'TotBiomassFigure.tif'],'-dtiff','-cmyk','-r600')

% Plot of Specific growth rates 
[f,a1]=plo(LWV,FSV,FNV,UV,PV,xmin,xmax); a1.YTick=logspace(-5,0,6); a1.YScale='log'; 
a1.YRuler.MinorTickValues=[0.00002:0.00002:0.00008 0.0002:0.0002:0.0008 0.002:0.002:0.008 0.02:0.02:0.08];
% plots carbon and oxygen efficient lines as solid and dashed,respectively
Mugo(Mugo<=0)=10^-6;
Mugc(Mugc<=0)=10^-6;
for i=1:3; 
  fill([RSA'; flipud(RSA(Mugo(i,:)>=0)')],[Mugc(i,:)';flipud(Mugo(i,Mugo(i,:)>=0)')],CV(1,:)*i,LS,LSV);  
  plot(RSA,Mumc(i,:),':',RSA,Mugc(i,:),RSA,Mugo(i,:),'--',C,CV(2,:),LW,LWV); 
end
c=get(gca,'Children'); leg={sprintf('Autotroph-\n      Oxygen'),sprintf('Heterotroph-\n      Carbon'),sprintf('      Oxygen'),lab{1},lab{2},lab{3}};
h1=legend(a1,c([3,2,1]),leg([1,2,3]),B,BV,U,UV,P,[8 4 0 0],FS,FSV-8);
text('Parent',h1.DecorationContainer,S,sprintf('Population-\nResource'),HA,HAV,VA,VAV,P,[0.5, 1, 0],FS,FSV-6);

if strcmp(dens,'low');      axis([10^xmin 10^xmax 0.00099 0.1]);
elseif strcmp(dens,'high'); axis([10^xmin 10^xmax 0.0000099 0.1]); 
else                        axis([10^xmin 10^xmax window 0.1]); 
end
ylabel(sprintf('Specific growth rate (h^{-1})')); xlabel(xlab);
a2=axes('visible','off'); h2=legend(a2,c([4,8,12]),leg([6,5,4]),B,BV,U,UV,P,[8 2 0 0],FS,FSV-8);
text('Parent',h2.DecorationContainer,S,sprintf('Oxygen flux'),HA,HAV,VA,VAV,P,[0.5, 1, 0],FS,FSV-6);
pause(1);  hLegend=findobj('Type','legend');  entries=hLegend(2).EntryContainer.Children;
for i = 1:numel(entries);  
    entries(i).Icon.Transform.Matrix(1) = entries(i).Icon.Transform.Matrix(1)*2; 
end
entries(2).Icon.Transform.Matrix(6) = entries(2).Icon.Transform.Matrix(6)/3;
entries(3).Icon.Transform.Matrix(6) = entries(3).Icon.Transform.Matrix(6)/3;
print(f,[dens 'GrowthRatesFigure.tif'],'-dtiff','-cmyk','-r600')


function [f,a]=plo(LWV,FSV,FNV,UV,PV,xmin,xmax)
f=figure; f.Renderer='painter'; f.RendererMode='manual'; f.Units='inches'; f.Position=[1 1 9.2 6.2]; f.Resize='off'; f.NextPlot='add'; 
f.PaperUnits='inches'; f.PaperOrientation='portrait'; f.PaperSize=f.Position(3:4); f.PaperPosition=f.Position; 
a=gca; a.NextPlot='add'; a.FontSize=FSV; a.FontName=FNV; a.LineWidth=LWV; a.XScale='log'; a.Layer='top'; a.Units=UV; 
a.Position=PV; a.XTick=logspace(xmin,xmax,xmax-xmin+1); a.XRuler.MinorTickValues=[0.02:0.02:0.08 0.2:0.2:0.8 2:2:8 20:20:80];
