# Supplementary material for: Multiscale analysis of autotroph-heterotroph interactions in a high-temperature microbial community
Source: PLoS Comput Biol. 2018 Sep 27;14(9):e1006431. doi: 10.1371/journal.pcbi.1006431 (PMC6177205; doi:10.1371/journal.pcbi.1006431)
Supplement: S3 File — (M) [file pcbi.1006431.s003.m]

function [Xholder,Vs]=BioMatAnalyzer(n,parallel,obj,file)
% Run initCobraToolbox before trying this code is seems to work better
% n is the number of points in one dimension, parallel is 'parallel' when parallel, 
% obj is either 'Net' or 'Tot', file is the prefix for the output files
% code was run on matlab 2016

% Set the volume and biomass concentration as described in AutoHeteroBiomass
% V=0.07; Xtot=200;          % [ml] and [mug/ml]
V=0.07; Xtot=2000;         % [ml] and [mug/ml]
% Set the relative species abundance (RSP), the ratio of heterotrophy using autotroph vs. landscape carbon (DIC), and the participation of sulfide autotrophy (Sulfur)
DIC=[1;0.42;0.42]; RSP=[0.3;0.3;0.3]; Sulfur=[0;0;1];   % [g/g]
% Manage memory and configure parallel workers if parallel
Vs=zeros(n,n,24,length(DIC)); Xholder=zeros(4,3); if strcmp(parallel,'parallel'); c=parcluster('local'); parfor z=1:c.NumWorkers; initCobraToolbox; end; else initCobraToolbox; end
% plotting settings
FSV=12; FNV='Arial'; LWV=1; LSV='none'; UV='inches';
% Set the axis labels and figure names
Xa='Oxygen uptake rate\n(\\mumol cm^{-2} h^{-1})'; Ya='Iron oxidation rate\n(\\mumol cm^{-2} h^{-1})'; tic; files={'DIC','DICDOC','DICDOCSULFUR','DOC'};
for j=1:3
    % Figure settings
    f=figure; f.Renderer='painter'; f.RendererMode='manual'; f.Units='inches'; f.Position=[0.2 0.2 10 10]; f.Resize='off'; f.NextPlot='add'; 
    f.PaperUnits='inches'; f.PaperOrientation='portrait'; f.PaperSize=f.Position(3:4); f.PaperPosition=f.Position;
    % Calculate the species concentrations and run DRAPuller (0.0005 sec/(point*core))
    b=[0;0;Xtot];  a=[1-DIC(j) 1-DIC(j) -DIC(j); 1 -RSP(j) -RSP(j); 1 1 1]; X=a\b; Xm=X(1); Xg=X(2); EXg=X(3); Xholder(j,:)=X;
    [Vs(:,:,:,j)] = DRAPuller(modelbuilder(Sulfur(j),Xm,Xg,EXg,V),'O2','Fe',n,obj,'max',parallel);
    % Pull the interesting axes (Oxygen and Iron), set the colormap, and normalize the concentrations to \mumol/day.
    Y=max(Vs(:,:,21,j)); X=max(Vs(:,:,20,j),[],2); colormap(flipud(gray)); Xm=Xm*V; Xg=Xg*V; EXg=EXg*V;
    % Plot the different scenarios and label them DIC is the autotroph and LSC is the landscape carbon
    if j==1;
        Z=Vs(:,:,1,j)'/Xm;  makepic([0.9 4.1 1.8 1.8],X,Y,Z,Xa,Ya,FSV,FNV,LWV,'hr','c','Autotroph_{Fe} (h^{-1})')
        Z=Vs(:,:,16,j)'/Xg; makepic([4.3 4.1 1.8 1.8],X,Y,Z,Xa,Ya,FSV,FNV,LWV,'hr','c','Heterotroph_{DIC} (h^{-1})')
        Z=Vs(:,:,23,j)';    makepic([0.9 0.8 1.8 1.8],X,Y,Z,Xa,Ya,FSV,FNV,LWV,'rh','c','Net growth rate\n(\\mug cm^{-2} h^{-1})')
        Z=Vs(:,:,24,j)';    makepic([4.3 0.8 1.8 1.8],X,Y,Z,Xa,Ya,FSV,FNV,LWV,'rh','c','Total growth rate\n(\\mug cm^{-2} h^{-1})')
    elseif j==2
        Z=Vs(:,:,13,j)'/Xm;  makepic([0.9 0.8 1.8 1.8],X,Y,Z,Xa,Ya,FSV,FNV,LWV,'hr','c','Autotroph_{Fe} (h^{-1})');
        Z=Vs(:,:,16,j)'/Xg;  makepic([0.9 4.1 1.8 1.8],X,Y,Z,Xa,Ya,FSV,FNV,LWV,'hr','c','Heterotroph_{DIC} (h^{-1})');
        Z=Vs(:,:,18,j)'/EXg; makepic([0.9 7.2 1.8 1.8],X,Y,Z,Xa,Ya,FSV,FNV,LWV,'hr','c','Heterotroph_{LSC} (h^{-1})');
        Z=Vs(:,:,23,j)';     makepic([4.3 4.1 1.8 1.8],X,Y,Z,Xa,Ya,FSV,FNV,LWV,'rh','c','Net growth rate\n(\\mug cm^{-2} h^{-1})');
        Z=Vs(:,:,24,j)';     makepic([4.3 0.8 1.8 1.8],X,Y,Z,Xa,Ya,FSV,FNV,LWV,'rh','c','Total growth rate\n(\\mug cm^{-2} h^{-1})');
    elseif j==3
        Z=Vs(:,:,1,j)';      makepic([0.9 7.0 1.8 1.8],X,Y,Z,Xa,Ya,FSV,FNV,LWV,'rh','c','Autotroph_{Fe} (\\mug cm^{-2} h^{-1})');
        Z=Vs(:,:,3,j)';      makepic([4.3 7.0 1.8 1.8],X,Y,Z,Xa,Ya,FSV,FNV,LWV,'rh','c','Autotroph_{S} (\\mug cm^{-2} h^{-1})');
        Z=Vs(:,:,13,j)'/Xm;  makepic([0.9 4.0 1.8 1.8],X,Y,Z,Xa,Ya,FSV,FNV,LWV,'hr','0','Autotroph (h^{-1})');
        Z=Vs(:,:,16,j)'/Xg;  makepic([4.3 4.0 1.8 1.8],X,Y,Z,Xa,Ya,FSV,FNV,LWV,'hr','0','Heterotroph_{DIC} (h^{-1})');
        Z=Vs(:,:,18,j)'/EXg; makepic([7.3 4.0 1.8 1.8],X,Y,Z,Xa,Ya,FSV,FNV,LWV,'hr','c','Heterotroph_{LSC} (h^{-1})');
        Z=Vs(:,:,23,j)';     makepic([0.9 0.8 1.8 1.8],X,Y,Z,Xa,Ya,FSV,FNV,LWV,'rh','c','Net growth rate\n(\\mug cm^{-2} h^{-1})');
        Z=Vs(:,:,24,j)';     makepic([4.3 0.8 1.8 1.8],X,Y,Z,Xa,Ya,FSV,FNV,LWV,'rh','c','Total growth rate\n(\\mug cm^{-2} h^{-1})'); 
    end
    print(f,[file files{j} obj '.tif'],'-dtiff','-cmyk','-r600'); close(f)
end; 
toc; save([file obj '.mat'],'Xholder','Vs'); 
end

function [m]=modelbuilder(Sulfur,Xm,Xg,EXg,V)
% NGAM was set to 0.11 mmol atp g-1 h-1 10.1002/bit.260420415 if 50 j/mmol atp
Mm=0.00011; Mg=0.00011; 
% The max growth rate was set to 0.1 as a proxy for environmental systems
Mu=0.1;  % [mug/(mug*h)]
% c and o are the most carbon and oxygen efficient EFMs, respectively, adjustable to any NGAMperGAM ratio. [mol or g substrate/g bio and mol or g substrate/mol energy]
Mainm=0.172; Maing=0.150; GAMm=Mainm-(Mm/Mu); GAMg=Maing-(Mg/Mu);
Yofmb86=1.2897; Yfmb86=5.34356; Yofme=4;      Yfme=16;    Yofmb = Yofmb86+(Yofme*(GAMm-0.086)); Yfmb = Yfmb86+(Yfme*(GAMm-0.086));
Yosmb86=0.1381; Ysmb86=0.0921;  Yosme=0.5;    Ysme=0.25;  Yosmb = Yosmb86+(Yosme*(GAMm-0.086)); Ysmb = Ysmb86+(Ysme*(GAMm-0.086));
Yogbc75=0.0405; Ymgbc75=1.9246; Yogec=0.3757; Ymgec=8.2;  Yogbc = Yogbc75+(Yogec*(GAMg-0.075)); Ymgbc = Ymgbc75+(Ymgec*(GAMg-0.075));
Yogbo75=0.0382; Ymgbo75=2.6908; Yogeo=0.3505; Ymgeo=16.8; Yogbo = Yogbo75+(Yogeo*(GAMg-0.075)); Ymgbo = Ymgbo75+(Ymgeo*(GAMg-0.075));
% Set the limits for different organism requirements assuming participation, XTot, and the relative ratios set above.
em=Mm*Xm*V;  eag=Mg*Xg*V;  eeg=Mg*EXg*V;  mum=Mu*Xm*V;  muag=Mu*Xg*V;  mueg=Mu*EXg*V; 
if Sulfur==0;  mumS=0; emS=0; else  mumS=Inf; emS=Inf; end
% Construct the FBA model using these parameters and participations
%       1       2       3       4       5         6        7         8        9         10       11        12       13     14     15     16      17      18      19      20    21    22     23     24
m.rxns={'MBIO', 'MEN',  'SBIO', 'SEN',  'GACBIO', 'GACEN', 'GAOBIO', 'GAOEN', 'GECBIO', 'GECEN', 'GEOBIO', 'GEOEN', 'ABT', 'MBT', 'MET', 'GABT', 'GAET', 'GEBT', 'GEET', 'O2', 'Fe', 'H2S', 'Net', 'Tot'};
   m.S=[-Yofmb, -Yofme, -Yosmb, -Yosme, -Yogbc,   -Yogec,  -Yogbo,   -Yogeo,  -Yogbc,   -Yogec,  -Yogbo,   -Yogeo,  0,     0,     0,     0,      0,      0,      0,      1,    0,    0,     0,     0;     % Oxygen
        -Yfmb,  -Yfme,  0,      0,      0,        0,       0,        0,       0,        0,       0,        0,       0,     0,     0,     0,      0,      0,      0,      0,    1,    0,     0,     0;     % Iron
        0,      0,      -Ysmb,  -Ysme,  0,        0,       0,        0,       0,        0,       0,        0,       0,     0,     0,     0,      0,      0,      0,      0,    0,    1,     0,     0;     % Sulfide
        1,      0,      1,      0,      0,        0,       0,        0,       0,        0,       0,        0,       -1,    0,     0,     0,      0,      0,      0,      0,    0,    0,     0,     0;     % AutoBIO
        0,      0,      0,      0,      -Ymgbc,   -Ymgec,  -Ymgbo,   -Ymgeo,  0,        0,       0,        0,       1,     -1,    0,     0,      0,      0,      0,      0,    0,    0,     0,     0;     % AutoBIOT
        0,      1,      0,      1,      0,        0,       0,        0,       0,        0,       0,        0,       0,     0,     -1,    0,      0,      0,      0,      0,    0,    0,     0,     0;     % AutoEn
        0,      0,      0,      0,      1,        0,       1,        0,       0,        0,       0,        0,       0,     0,     0,     -1,     0,      0,      0,      0,    0,    0,     0,     0;     % HetAutoBIO 
        0,      0,      0,      0,      0,        1,       0,        1,       0,        0,       0,        0,       0,     0,     0,     0,      -1,     0,      0,      0,    0,    0,     0,     0;     % HetAutoEn
        0,      0,      0,      0,      0,        0,       0,        0,       1,        0,       1,        0,       0,     0,     0,     0,      0,      -1,     0,      0,    0,    0,     0,     0;     % HetExoBIO
        0,      0,      0,      0,      0,        0,       0,        0,       0,        1,       0,        1,       0,     0,     0,     0,      0,      0,      -1,     0,    0,    0,     0,     0;     % HetExoEn
        0,      0,      0,      0,      0,        0,       0,        0,       0,        0,       0,        0,       0,     1,     0,     1,      0,      1,      0,      0,    0,    0,     -1,    0;     % NetBIO
        0,      0,      0,      0,      0,        0,       0,        0,       0,        0,       0,        0,       1,     0,     0,     1,      0,      1,      0,      0,    0,    0,     0,     -1];   % TotBIO
  m.lb=[0;      0;      0;      0;      0;        0;       0;        0;       0;        0;       0;        0;       0;     0;     em;    0;      eag;    0;      eeg;    0;    0;    0;     0;     0];
  m.ub=[Inf;    Inf;    mumS;   emS;    Inf;      Inf;     Inf;      Inf;     Inf;      Inf;     Inf;      Inf;     mum;   Inf;   em;    muag;   eag;    mueg;   eeg;    Inf;  Inf;  Inf;   Inf;   Inf];
 m.rev=[0;      0;      0;      0;      0;        0;       0;        0;       0;        0;       0;        0;       0;     0;     0;     0;      0;      0;      0;      0;    0;    0;     0;     0];
   m.c=[0;      0;      0;      0;      0;        0;       0;        0;       0;        0;       0;        0;       0;     0;     0;     0;      0;      0;      0;      0;    0;    0;     0;     0];
   m.S=sparse(m.S);
m.mets={'Oxygen','Iron','Sulfide','AutoBIO','AutoBIOT','AutoEn','HetAutoBIO','HetAutoEn','HetExoBio','HetExoEn','NetBio','TotBio'};
   m.b=[0;       0;     0;        0;        0;         0;       0;           0;          0;          0;         0;       0];
end

function []=makepic(dim,X,Y,Z,Xa,Ya,FSV,FNV,LWV,ty,c,t)
FS='FontSize'; FN='FontName';  LW='LineWidth'; LS='LineStyle'; LSV='none'; U='Units'; UV='inches'; P='Position'; N='Nextplot'; NV='add';
axes(N,NV,U,UV,P,dim,FS,FSV,FN,FNV,LW,LWV,'XTick',[0:1.5:6],'YTick',[0:6:24]); 
surf(X,Y,Z,LS,LSV); view(0,90); title({sprintf(t)},U,'normalized',P,[0.5 1.05 0]); xlabel(sprintf(Xa)); ylabel(sprintf(Ya)); 
if strcmp(c,'c')
    c=colorbar; c.Units=UV; c.Position=[(dim(1)+dim(3))+0.15 dim(2) 0.1 dim(4)];
    if strcmp(ty,'hr');  axis([0 6 0 24 0 ceil(max(max(Z))) 0 round(max(max(Z)),2)]); c.Ticks=linspace(0,round(max(max(Z)),2),3); 
    else  axis([0 6 0 24 0 ceil(max(max(Z))) 0 ceil(max(max(Z)))]);  c.Ticks=linspace(0,ceil(max(max(Z))),3); 
    end
else
    if strcmp(ty,'hr');  axis([0 6 0 24 0 ceil(max(max(Z))) 0 round(max(max(Z)),2)]); 
    else  axis([0 6 0 24 0 ceil(max(max(Z))) 0 ceil(max(max(Z)))]);
    end
end
end
