# Supplementary material for: Multiscale analysis of autotroph-heterotroph interactions in a high-temperature microbial community
Source: PLoS Comput Biol. 2018 Sep 27;14(9):e1006431. doi: 10.1371/journal.pcbi.1006431 (PMC6177205; doi:10.1371/journal.pcbi.1006431)
Supplement: S4 File — (M) [file pcbi.1006431.s004.m]

function [objFlux] = DRAPuller(model,Rxn1,Rxn2,n,objRxn,objType,parallel)
% doubleRobustnessAnalysis (DRA) 
%   Sets the flux for a pair of reactions and runs an objective of interest
%
% INPUTS
% model      COBRA model structure
% Rxn1       Reaction of interest whose value is to be controlled
% Rxn2       Reaction of interest whose value is to be controlled
% nPoints    Number of flux values per dimension
% objRxn     Objective reaction to be maximized
% objType    Maximize ('max') or minimize ('min') objective
% parallel   Execute using a 'parallel' or 'serial' for loop
%
% OUTPUTS
% objFlux    Flux vectors from pairs of reaction flux values
%
% Monica Mo and Markus Herrgard 8/20/07  
% Modified by Kristopher Hunt 20151112
baseModel = changeObjective(model,objRxn);

if (findRxnIDs(model,Rxn1) & findRxnIDs(model,Rxn2))
    tmpModel = changeObjective(model,Rxn1);
    solMin1 = optimizeCbModel(tmpModel,'min');
    solMax1 = optimizeCbModel(tmpModel,'max');    
    tmpModel = changeObjective(model,Rxn2);
    solMin2 = optimizeCbModel(tmpModel,'min');
    solMax2 = optimizeCbModel(tmpModel,'max');
else
    error('Control reaction 1 or 2 does not exist!');
end

objFlux = zeros(n,n,length(model.rxns));
Flux1 = linspace(solMin1.f,(solMax1.f)/5,n)';
Flux2 = linspace(solMin2.f,(solMax2.f)/5,n)';

if strcmp(parallel,'parallel')
    parfor i=1:n
        for j = 1:n
            setmodel = changeRxnBounds(baseModel,Rxn1,Flux1(i),'b');
            setmodel = changeRxnBounds(setmodel,Rxn2,Flux2(j),'b');
            Fluxes = optimizeCbModel(setmodel,objType,0,1);
            if isempty(Fluxes.x)==0; objFlux(i,j,:) = Fluxes.x; end
        end
    end
else
    for i=1:n
        for j = 1:n
            setmodel = changeRxnBounds(baseModel,Rxn1,Flux1(i),'b');
            setmodel = changeRxnBounds(setmodel,Rxn2,Flux2(j),'b');
            Fluxes = optimizeCbModel(setmodel,objType,0,1);
            if isempty(Fluxes.x)==0; objFlux(i,j,:) = Fluxes.x; end
        end
    end
end    
