# Supplementary material for: Multiscale analysis of autotroph-heterotroph interactions in a high-temperature microbial community
Source: PLoS Comput Biol. 2018 Sep 27;14(9):e1006431. doi: 10.1371/journal.pcbi.1006431 (PMC6177205; doi:10.1371/journal.pcbi.1006431)
Supplement: S5 File — (M) [file pcbi.1006431.s005.m]

% To produce figure 2A load "Myell_output.mat" where maintanance energy in the biomass reaction was set to 172 mol per kg biomass
% 200  Fe(II)
% 191  sulfide
% 192  elemental sulfur
% 193  sulfite
% 195  thiosulfate
% 188  biomass
% 190  oxygen
% 196  tetrathionate

% Sort for EFMs that oxidize Fe(II) and produce biomass
Fe=mnet.efms(:,mnet.efms(200,:)>0 & mnet.efms(188,:)>0);
Fe=[Fe;Fe(200,:)./Fe(188,:)/43;Fe(190,:)./Fe(188,:)/43];
% Sort for EFMs that oxidize Sulfide to Sulfate and produce biomass
H2S=mnet.efms(:,mnet.efms(191,:)<0 & mnet.efms(192,:)==0 & mnet.efms(193,:)==0 & mnet.efms(194,:)>0 & mnet.efms(196,:)==0 & mnet.efms(188,:)>0);
H2S=[H2S;H2S(191,:)./H2S(188,:)/43;H2S(190,:)./H2S(188,:)/43];
% Sort for EFMs that oxidize Sulfur to Sulfate and produce biomass
S0=mnet.efms(:,mnet.efms(191,:)==0 & mnet.efms(192,:)<0 & mnet.efms(193,:)==0 & mnet.efms(194,:)>0 & mnet.efms(196,:)==0 & mnet.efms(188,:)>0);
S0=[S0;S0(192,:)./S0(188,:)/43;S0(190,:)./S0(188,:)/43];
% Sort for EFMs that oxidize Sulfite to Sulfate and produce biomass
SO3=mnet.efms(:,mnet.efms(191,:)==0 & mnet.efms(192,:)==0 & mnet.efms(193,:)<0 & mnet.efms(194,:)>0 & mnet.efms(196,:)==0 & mnet.efms(188,:)>0);
SO3=[SO3;SO3(193,:)./SO3(188,:)/43;SO3(190,:)./SO3(188,:)/43];
% Sort for EFMs that oxidize Thiosulfate to Sulfate and produce biomass
S2O3=mnet.efms(:,mnet.efms(191,:)==0 & mnet.efms(192,:)==0 & mnet.efms(193,:)==0 & mnet.efms(194,:)>0 & mnet.efms(195,:)<0 & mnet.efms(188,:)>0);
S2O3=[S2O3;S2O3(195,:)./S2O3(188,:)/43;S2O3(190,:)./S2O3(188,:)/43];
plot(Fe(200,:)./Fe(188,:)/43,Fe(190,:)./Fe(188,:)/43,'ksq',...
     -H2S(191,:)./H2S(188,:)/43,H2S(190,:)./H2S(188,:)/43,'k+',...
     -S0(192,:)./S0(188,:)/43,S0(190,:)./S0(188,:)/43,'kd',...
     -SO3(193,:)./SO3(188,:)/43,SO3(190,:)./SO3(188,:)/43,'ko',...
     -S2O3(195,:)./S2O3(188,:)/43,S2O3(190,:)./S2O3(188,:)/43,'kx')
 axis([2 263 1 64])
 a=gca;a.XScale='log';a.YScale='log';a.YTick=[1 4 16 64];a.XTick=[2 8 32 128 263];
 xlabel({'Electron donor consumed' '(mol Cmol_{bio}^{-1})'})
 ylabel({'Oxygen consumed' '(mol Cmol_{bio}^{-1})'})
