# Supplementary material for: Multiscale analysis of autotroph-heterotroph interactions in a high-temperature microbial community
Source: PLoS Comput Biol. 2018 Sep 27;14(9):e1006431. doi: 10.1371/journal.pcbi.1006431 (PMC6177205; doi:10.1371/journal.pcbi.1006431)
Supplement: S6 File — (M) [file pcbi.1006431.s006.m]

% Create vectors of the oxygen used to produce biomass from various microbial communities
O2=[0 100]; MYEL_Fe=O2/38; MYEL_S=O2/3.5; GEO_LSC=O2/1.7; GEO_MYEL_Fe_BIO=MYEL_Fe/2.4;
FS='FontSize'; FSV=24; LW='LineWidth'; LWV=4; P='Position'; FN='FontName'; FNV='Arial'; U='Units'; UV='inches'; 
f=figure; f.Renderer='painter'; f.RendererMode='manual'; f.Units='inches'; f.Position=[1 1 6 6]; f.Resize='off'; f.NextPlot='add'; 
f.PaperUnits='inches'; f.PaperOrientation='portrait'; f.PaperSize=f.Position(3:4); f.PaperPosition=f.Position; 
axes(); a=gca; a.NextPlot='add'; a.FontSize=FSV; a.FontName=FNV; a.LineWidth=LWV; a.Units=UV; a.Position=[1 1 4.5 4.5]; a.XTick=0:1:4; a.YTick=0:5:20;
% plot(MYEL_Fe,O2,'-k',MYEL_S,O2,'-.k',LW,LWV)
% plot(MYEL_Fe,O2,'-k',MYEL_S,O2,'-.k',GEO_LSC,O2,'--k',LW,LWV)
plot(MYEL_Fe,O2,'-k',MYEL_S,O2,'-.k',GEO_LSC,O2,'--k',GEO_MYEL_Fe_BIO,O2,':k',LW,LWV)
axis([0 4 0 20]);  xlabel('Biomass produced(Cmol)'); ylabel('Oxygen consumed (mol)');
[h,icons,plots,legendtext]=legend({'Autotroph (Fe(II))','Autotroph (Elemental sulfur)','Heterotroph (Landscape carbon)','Heterotroph (Autotroph from Fe(II))'},'Box','off',U,UV,P,[3.3 4.35 2 1]);
for i=1:size(legendtext,2)
    icons(i).FontSize=FSV-10;
    icons(i).FontName=FN;
    icons(i).Position(1)=0.13;
end
for i=size(legendtext,2)+1:numel(icons)
    icons(i).XData=[0 0.12];
end
print(f,'Figure2C.tif','-dtiff','-cmyk','-r600'); close();
