# Supplementary material for: Multiscale analysis of autotroph-heterotroph interactions in a high-temperature microbial community
Source: PLoS Comput Biol. 2018 Sep 27;14(9):e1006431. doi: 10.1371/journal.pcbi.1006431 (PMC6177205; doi:10.1371/journal.pcbi.1006431)
Supplement: S7 File — (M) [file pcbi.1006431.s007.m]

function []=figurepuller(file)
% This code uses the output from BioMatAnalyzer but may need axis bounds
load(file)
% plotting settings
FS='FontSize'; FSV=24; FN='FontName';  FNV='Arial'; LW='LineWidth'; LWV=2; 
C='color'; CV=[1,1,1]; U='Units'; UV='inches'; P='Position'; NPV='add';
NP='Nextplot';
% Index of reactions of interest
O2=20; Fe=21;
% Iron only autotrophy / autotroph consuming heterotrophy / bound by RPA
x1=Vs(:,:,O2,1); y1=Vs(:,:,Fe,1); k1=convhull(x1,y1,'simplify',true);  
% Iron only autotrophy / bound by RPA and isotope ratios /
% autotroph and landscape carbon consuming heterotrophy
x2=Vs(:,:,O2,2); y2=Vs(:,:,Fe,2); k2=convhull(x2,y2,'simplify',true); 
% Iron and Sulfide based autotrophy / bound by same as above /
% hetertrophy consuming autotroph and landscape carbon
x3=Vs(:,:,O2,3); y3=Vs(:,:,Fe,3); k3=convhull(x3,y3,'simplify',true);
% Create the plotting environment
f=figure; f.Renderer='painter'; f.Units=UV; f.Position=[0.1 0.1 6 6]; 
f.Resize='off'; f.NextPlot='add'; f.PaperSize=[8 14]; f.PaperPosition=f.Position; 
axes(NP,NPV,U,UV,P,[1.6 1.5 4 4],FS,FSV,FN,FNV,LW,LWV*2,...
     'YTick',0:0.5:2,'XTick',0:0.3:1.35);
% Plot the filled regions
fill(x3(k3),y3(k3),CV*0.95,x2(k2),y2(k2),CV*0.5,x1(k1),y1(k1),CV*0.1,LW,LWV); 
% Plot the lines for observed values
plot([0.46;0.46],[0.01;2],':',[0.01;2],[0.36;0.36],':',C,CV*0.6,LW,LWV);
plot([0.38;0.38],[0.01;2],':',[0.01;2],[0.054;0.054],':',C,CV*0.6,LW,LWV*2);
% Set the axis limits and labels
axis([0 1.35 0 2]); 
xlabel(sprintf('Oxygen uptake rate\n(\\mumol cm^{-2} h^{-1})')); 
ylabel(sprintf('Iron oxidation rate\n(\\mumol cm^{-2} h^{-1})'));
% Export the figure
print(f,'highIronOxidationFigure.tif','-dtiff','-cmyk','-r600'); 
close(f);  clear
