# Supplementary material for: Multiscale analysis of autotroph-heterotroph interactions in a high-temperature microbial community
Source: PLoS Comput Biol. 2018 Sep 27;14(9):e1006431. doi: 10.1371/journal.pcbi.1006431 (PMC6177205; doi:10.1371/journal.pcbi.1006431)
Supplement: S8 File — (XML) [file pcbi.1006431.s008.xml]

<?xml version="1.0" encoding="UTF-8"?>
<sbml xmlns="http://www.sbml.org/sbml/level3/version1/core" level="3" version="1" fbc:required="false" xmlns:fbc="http://www.sbml.org/sbml/level3/version1/fbc/version2">
   <model id="CNA_Geo" name="Geo" fbc:strict="true">
      <listOfCompartments>
         <compartment id="External_Species" constant="true"/>
         <compartment id="Internal_Species" constant="true"/>
      </listOfCompartments>
      <listOfSpecies>
         <species id="1_3_Bisphospho_D_glycerate" name="1_3-Bisphospho-D-glycerate" boundaryCondition="false" compartment="Internal_Species" constant="false" hasOnlySubstanceUnits="false"/>
         <species id="10_Formyltetrahydrofolate" name="10-Formyltetrahydrofolate" boundaryCondition="false" compartment="Internal_Species" constant="false" hasOnlySubstanceUnits="false"/>
         <species id="1_2_carboxyphenylamino_1_deoxyribulose_5_phosphate" name="1-2-carboxyphenylamino-1-deoxyribulose-5-phosphate" boundaryCondition="false" compartment="Internal_Species" constant="false" hasOnlySubstanceUnits="false"/>
         <species id="1_Pyrroline_5_carboxylate" name="1-Pyrroline-5-carboxylate" boundaryCondition="false" compartment="Internal_Species" constant="false" hasOnlySubstanceUnits="false"/>
         <species id="2_3_bis_O_phytanyl_sn_glycerol_1_phosphate" name="2_3-bis-O-phytanyl-sn-glycerol_1-phosphate" boundaryCondition="false" compartment="Internal_Species" constant="false" hasOnlySubstanceUnits="false"/>
         <species id="2_3_Dihydroxy_3_methylvalerate" name="2_3-Dihydroxy-3-methylvalerate" boundaryCondition="false" compartment="Internal_Species" constant="false" hasOnlySubstanceUnits="false"/>
         <species id="2_3_Dihydroxy_isovalerate" name="2_3-Dihydroxy-isovalerate" boundaryCondition="false" compartment="Internal_Species" constant="false" hasOnlySubstanceUnits="false"/>
         <species id="2_Aceto_2_hydroxybutanoate" name="2-Aceto-2-hydroxybutanoate" boundaryCondition="false" compartment="Internal_Species" constant="false" hasOnlySubstanceUnits="false"/>
         <species id="2_Hydroxyethyl_ThPP" name="2-Hydroxyethyl-ThPP" boundaryCondition="false" compartment="Internal_Species" constant="false" hasOnlySubstanceUnits="false"/>
         <species id="2_hydroxyphytanoyl_CoA" name="2-hydroxyphytanoyl-CoA" boundaryCondition="false" compartment="Internal_Species" constant="false" hasOnlySubstanceUnits="false"/>
         <species id="2_isopropyl_3_oxosuccinate" name="2-isopropyl-3-oxosuccinate" boundaryCondition="false" compartment="Internal_Species" constant="false" hasOnlySubstanceUnits="false"/>
         <species id="2_Isopropylmalate" name="2-Isopropylmalate" boundaryCondition="false" compartment="Internal_Species" constant="false" hasOnlySubstanceUnits="false"/>
         <species id="2_Isopropylmaleate" name="2-Isopropylmaleate" boundaryCondition="false" compartment="Internal_Species" constant="false" hasOnlySubstanceUnits="false"/>
         <species id="2_Keto_3_deoxy_6_phosphogluconate" name="2-Keto-3-deoxy-6-phosphogluconate" boundaryCondition="false" compartment="Internal_Species" constant="false" hasOnlySubstanceUnits="false"/>
         <species id="2_keto_3_deoxygluconate" name="2-keto-3-deoxygluconate" boundaryCondition="false" compartment="Internal_Species" constant="false" hasOnlySubstanceUnits="false"/>
         <species id="2_Oxobutyrate" name="2-Oxobutyrate" boundaryCondition="false" compartment="Internal_Species" constant="false" hasOnlySubstanceUnits="false"/>
         <species id="2_Oxoglutarate" name="2-Oxoglutarate" boundaryCondition="false" compartment="Internal_Species" constant="false" hasOnlySubstanceUnits="false"/>
         <species id="2_Phospho_D_glycerate" name="2-Phospho-D-glycerate" boundaryCondition="false" compartment="Internal_Species" constant="false" hasOnlySubstanceUnits="false"/>
         <species id="3_Dehydroshikimate" name="3-Dehydroshikimate" boundaryCondition="false" compartment="Internal_Species" constant="false" hasOnlySubstanceUnits="false"/>
         <species id="3_hexulose_6_phosphate" name="3-hexulose-6-phosphate" boundaryCondition="false" compartment="Internal_Species" constant="false" hasOnlySubstanceUnits="false"/>
         <species id="3_Hydroxy_3_methylglutaryl_CoA" name="3-Hydroxy-3-methylglutaryl-CoA" boundaryCondition="false" compartment="Internal_Species" constant="false" hasOnlySubstanceUnits="false"/>
         <species id="3_Isopropylmalate" name="3-Isopropylmalate" boundaryCondition="false" compartment="Internal_Species" constant="false" hasOnlySubstanceUnits="false"/>
         <species id="3_Methyl_2_oxobutanoate" name="3-Methyl-2-oxobutanoate" boundaryCondition="false" compartment="Internal_Species" constant="false" hasOnlySubstanceUnits="false"/>
         <species id="3MOP" name="3MOP" boundaryCondition="false" compartment="Internal_Species" constant="false" hasOnlySubstanceUnits="false"/>
         <species id="3_Phosphoglycerate" name="3-Phosphoglycerate" boundaryCondition="false" compartment="Internal_Species" constant="false" hasOnlySubstanceUnits="false"/>
         <species id="3_phosphoshikimate" name="3-phosphoshikimate" boundaryCondition="false" compartment="Internal_Species" constant="false" hasOnlySubstanceUnits="false"/>
         <species id="4_hydroxyphenylacetate" name="4-hydroxyphenylacetate" boundaryCondition="false" compartment="Internal_Species" constant="false" hasOnlySubstanceUnits="false"/>
         <species id="4MOP" name="4MOP" boundaryCondition="false" compartment="Internal_Species" constant="false" hasOnlySubstanceUnits="false"/>
         <species id="4_Phospho_L_aspartate" name="4-Phospho-L-aspartate" boundaryCondition="false" compartment="Internal_Species" constant="false" hasOnlySubstanceUnits="false"/>
         <species id="5_10_Methylenetetrahydrofolate" name="5-10-Methylenetetrahydrofolate" boundaryCondition="false" compartment="Internal_Species" constant="false" hasOnlySubstanceUnits="false"/>
         <species id="5_Dehydroquinate" name="5-Dehydroquinate" boundaryCondition="false" compartment="Internal_Species" constant="false" hasOnlySubstanceUnits="false"/>
         <species id="5_methyl_tetrahydrofolate" name="5-methyl-tetrahydrofolate" boundaryCondition="false" compartment="Internal_Species" constant="false" hasOnlySubstanceUnits="false"/>
         <species id="5_O__1_Carboxyvinyl_3_phosphoshikimate" name="5-O--1-Carboxyvinyl-3-phosphoshikimate" boundaryCondition="false" compartment="Internal_Species" constant="false" hasOnlySubstanceUnits="false"/>
         <species id="5_phosphomevalonate" name="5-phosphomevalonate" boundaryCondition="false" compartment="Internal_Species" constant="false" hasOnlySubstanceUnits="false"/>
         <species id="5_Phosphoribosylamine" name="5-Phosphoribosylamine" boundaryCondition="false" compartment="Internal_Species" constant="false" hasOnlySubstanceUnits="false"/>
         <species id="6_7_8_dihydrobiopterin" name="6_7_8-dihydrobiopterin" boundaryCondition="false" compartment="Internal_Species" constant="false" hasOnlySubstanceUnits="false"/>
         <species id="6_Phospho_D_gluconate" name="6-Phospho-D-gluconate" boundaryCondition="false" compartment="Internal_Species" constant="false" hasOnlySubstanceUnits="false"/>
         <species id="Acetate" name="Acetate" boundaryCondition="false" compartment="Internal_Species" constant="false" hasOnlySubstanceUnits="false"/>
         <species id="Acetate_ext" name="acetate_ext" boundaryCondition="true" compartment="External_Species" constant="false" hasOnlySubstanceUnits="false"/>
         <species id="Acetoacetyl_CoA" name="Acetoacetyl-CoA" boundaryCondition="false" compartment="Internal_Species" constant="false" hasOnlySubstanceUnits="false"/>
         <species id="Acetyl_CoA" name="Acetyl-CoA" boundaryCondition="false" compartment="Internal_Species" constant="false" hasOnlySubstanceUnits="false"/>
         <species id="Adenylosuccinate" name="Adenylosuccinate" boundaryCondition="false" compartment="Internal_Species" constant="false" hasOnlySubstanceUnits="false"/>
         <species id="ADP" name="ADP" boundaryCondition="false" compartment="Internal_Species" constant="false" hasOnlySubstanceUnits="false"/>
         <species id="AICAR" name="AICAR" boundaryCondition="false" compartment="Internal_Species" constant="false" hasOnlySubstanceUnits="false"/>
         <species id="AIR" name="AIR" boundaryCondition="false" compartment="Internal_Species" constant="false" hasOnlySubstanceUnits="false"/>
         <species id="ALCTT" name="ALCTT" boundaryCondition="false" compartment="Internal_Species" constant="false" hasOnlySubstanceUnits="false"/>
         <species id="AMP" name="AMP" boundaryCondition="false" compartment="Internal_Species" constant="false" hasOnlySubstanceUnits="false"/>
         <species id="AMP_deg" name="AMP_deg" boundaryCondition="false" compartment="Internal_Species" constant="false" hasOnlySubstanceUnits="false"/>
         <species id="AMP_ext" name="AMP_ext" boundaryCondition="false" compartment="Internal_Species" constant="false" hasOnlySubstanceUnits="false"/>
         <species id="Anthranilate" name="Anthranilate" boundaryCondition="false" compartment="Internal_Species" constant="false" hasOnlySubstanceUnits="false"/>
         <species id="ATP" name="ATP" boundaryCondition="false" compartment="Internal_Species" constant="false" hasOnlySubstanceUnits="false"/>
         <species id="C25" name="C25" boundaryCondition="false" compartment="Internal_Species" constant="false" hasOnlySubstanceUnits="false"/>
         <species id="C25_C25" name="C25-C25" boundaryCondition="false" compartment="Internal_Species" constant="false" hasOnlySubstanceUnits="false"/>
         <species id="CAIR" name="CAIR" boundaryCondition="false" compartment="Internal_Species" constant="false" hasOnlySubstanceUnits="false"/>
         <species id="caldarchaeol_di_P" name="caldarchaeol_di-P" boundaryCondition="false" compartment="Internal_Species" constant="false" hasOnlySubstanceUnits="false"/>
         <species id="Carbamoylphosphate" name="Carbamoylphosphate" boundaryCondition="false" compartment="Internal_Species" constant="false" hasOnlySubstanceUnits="false"/>
         <species id="CELB" name="CELB" boundaryCondition="false" compartment="Internal_Species" constant="false" hasOnlySubstanceUnits="false"/>
         <species id="CELB_out" name="CELB_out" boundaryCondition="false" compartment="Internal_Species" constant="false" hasOnlySubstanceUnits="false"/>
         <species id="Chorismate" name="Chorismate" boundaryCondition="false" compartment="Internal_Species" constant="false" hasOnlySubstanceUnits="false"/>
         <species id="Citrate" name="Citrate" boundaryCondition="false" compartment="Internal_Species" constant="false" hasOnlySubstanceUnits="false"/>
         <species id="Citrulline" name="Citrulline" boundaryCondition="false" compartment="Internal_Species" constant="false" hasOnlySubstanceUnits="false"/>
         <species id="CMP" name="CMP" boundaryCondition="false" compartment="Internal_Species" constant="false" hasOnlySubstanceUnits="false"/>
         <species id="CMP_deg" name="CMP_deg" boundaryCondition="false" compartment="Internal_Species" constant="false" hasOnlySubstanceUnits="false"/>
         <species id="CMP_ext" name="CMP_ext" boundaryCondition="false" compartment="Internal_Species" constant="false" hasOnlySubstanceUnits="false"/>
         <species id="CO2" name="CO2" boundaryCondition="false" compartment="Internal_Species" constant="false" hasOnlySubstanceUnits="false"/>
         <species id="CO2_out" name="CO2_out" boundaryCondition="true" compartment="External_Species" constant="false" hasOnlySubstanceUnits="false"/>
         <species id="CoA" name="CoA" boundaryCondition="false" compartment="Internal_Species" constant="false" hasOnlySubstanceUnits="false"/>
         <species id="CTP" name="CTP" boundaryCondition="false" compartment="Internal_Species" constant="false" hasOnlySubstanceUnits="false"/>
         <species id="Cystathionine" name="Cystathionine" boundaryCondition="false" compartment="Internal_Species" constant="false" hasOnlySubstanceUnits="false"/>
         <species id="dADP" name="dADP" boundaryCondition="false" compartment="Internal_Species" constant="false" hasOnlySubstanceUnits="false"/>
         <species id="DAHP" name="DAHP" boundaryCondition="false" compartment="Internal_Species" constant="false" hasOnlySubstanceUnits="false"/>
         <species id="dATP" name="dATP" boundaryCondition="false" compartment="Internal_Species" constant="false" hasOnlySubstanceUnits="false"/>
         <species id="dCTP" name="dCTP" boundaryCondition="false" compartment="Internal_Species" constant="false" hasOnlySubstanceUnits="false"/>
         <species id="D_erythro_imidazol_glycerol_phosphate" name="D-erythro-imidazol-glycerol-phosphate" boundaryCondition="false" compartment="Internal_Species" constant="false" hasOnlySubstanceUnits="false"/>
         <species id="D_Erythrose4_phosphate" name="D-Erythrose4-phosphate" boundaryCondition="false" compartment="Internal_Species" constant="false" hasOnlySubstanceUnits="false"/>
         <species id="D_fructose_1_6_bisphosphate" name="D-fructose-1_6-bisphosphate" boundaryCondition="false" compartment="Internal_Species" constant="false" hasOnlySubstanceUnits="false"/>
         <species id="D_fructose_6_phosphate" name="D-fructose-6-phosphate" boundaryCondition="false" compartment="Internal_Species" constant="false" hasOnlySubstanceUnits="false"/>
         <species id="D_glucono_1_5_lactone" name="D-glucono-1_5-lactone" boundaryCondition="false" compartment="Internal_Species" constant="false" hasOnlySubstanceUnits="false"/>
         <species id="D_glucose" name="D-glucose" boundaryCondition="false" compartment="Internal_Species" constant="false" hasOnlySubstanceUnits="false"/>
         <species id="dGTP" name="dGTP" boundaryCondition="false" compartment="Internal_Species" constant="false" hasOnlySubstanceUnits="false"/>
         <species id="DHAP" name="DHAP" boundaryCondition="false" compartment="Internal_Species" constant="false" hasOnlySubstanceUnits="false"/>
         <species id="Dihydrodipicolinate" name="Dihydrodipicolinate" boundaryCondition="false" compartment="Internal_Species" constant="false" hasOnlySubstanceUnits="false"/>
         <species id="Dihydrolipoamide" name="Dihydrolipoamide" boundaryCondition="false" compartment="Internal_Species" constant="false" hasOnlySubstanceUnits="false"/>
         <species id="dimethylallyl_diphosphate" name="dimethylallyl-diphosphate" boundaryCondition="false" compartment="Internal_Species" constant="false" hasOnlySubstanceUnits="false"/>
         <species id="DNA" name="DNA" boundaryCondition="false" compartment="Internal_Species" constant="false" hasOnlySubstanceUnits="false"/>
         <species id="D_ribose_1_phosphate" name="D-ribose-1-phosphate" boundaryCondition="false" compartment="Internal_Species" constant="false" hasOnlySubstanceUnits="false"/>
         <species id="D_Ribulose5_phosphate" name="D-Ribulose5-phosphate" boundaryCondition="false" compartment="Internal_Species" constant="false" hasOnlySubstanceUnits="false"/>
         <species id="dTDP" name="dTDP" boundaryCondition="false" compartment="Internal_Species" constant="false" hasOnlySubstanceUnits="false"/>
         <species id="dTMP" name="dTMP" boundaryCondition="false" compartment="Internal_Species" constant="false" hasOnlySubstanceUnits="false"/>
         <species id="dTTP" name="dTTP" boundaryCondition="false" compartment="Internal_Species" constant="false" hasOnlySubstanceUnits="false"/>
         <species id="dUMP" name="dUMP" boundaryCondition="false" compartment="Internal_Species" constant="false" hasOnlySubstanceUnits="false"/>
         <species id="dUTP" name="dUTP" boundaryCondition="false" compartment="Internal_Species" constant="false" hasOnlySubstanceUnits="false"/>
         <species id="D_Xylulose5_phosphate" name="D-Xylulose5-phosphate" boundaryCondition="false" compartment="Internal_Species" constant="false" hasOnlySubstanceUnits="false"/>
         <species id="FAD" name="FAD" boundaryCondition="false" compartment="Internal_Species" constant="false" hasOnlySubstanceUnits="false"/>
         <species id="FADH2" name="FADH2" boundaryCondition="false" compartment="Internal_Species" constant="false" hasOnlySubstanceUnits="false"/>
         <species id="FAICAR" name="FAICAR" boundaryCondition="false" compartment="Internal_Species" constant="false" hasOnlySubstanceUnits="false"/>
         <species id="farnesyl_diphosphate" name="farnesyl-diphosphate" boundaryCondition="false" compartment="Internal_Species" constant="false" hasOnlySubstanceUnits="false"/>
         <species id="farnesyl_geranyl_diphosphate" name="farnesyl-geranyl-diphosphate" boundaryCondition="false" compartment="Internal_Species" constant="false" hasOnlySubstanceUnits="false"/>
         <species id="ferricyt_c" name="ferricyt_c" boundaryCondition="false" compartment="Internal_Species" constant="false" hasOnlySubstanceUnits="false"/>
         <species id="ferrocyt_c" name="ferrocyt_c" boundaryCondition="false" compartment="Internal_Species" constant="false" hasOnlySubstanceUnits="false"/>
         <species id="FGAM" name="FGAM" boundaryCondition="false" compartment="Internal_Species" constant="false" hasOnlySubstanceUnits="false"/>
         <species id="formaldehyde" name="formaldehyde" boundaryCondition="false" compartment="Internal_Species" constant="false" hasOnlySubstanceUnits="false"/>
         <species id="formaldehyde_ext" name="formaldehyde_ext" boundaryCondition="true" compartment="External_Species" constant="false" hasOnlySubstanceUnits="false"/>
         <species id="formate" name="formate" boundaryCondition="false" compartment="Internal_Species" constant="false" hasOnlySubstanceUnits="false"/>
         <species id="formate_ext" name="formate_ext" boundaryCondition="true" compartment="External_Species" constant="false" hasOnlySubstanceUnits="false"/>
         <species id="formyl_CoA" name="formyl-CoA" boundaryCondition="false" compartment="Internal_Species" constant="false" hasOnlySubstanceUnits="false"/>
         <species id="Fumarate" name="Fumarate" boundaryCondition="false" compartment="Internal_Species" constant="false" hasOnlySubstanceUnits="false"/>
         <species id="GAR" name="GAR" boundaryCondition="false" compartment="Internal_Species" constant="false" hasOnlySubstanceUnits="false"/>
         <species id="GDP" name="GDP" boundaryCondition="false" compartment="Internal_Species" constant="false" hasOnlySubstanceUnits="false"/>
         <species id="geranyl_diphosphate" name="geranyl-diphosphate" boundaryCondition="false" compartment="Internal_Species" constant="false" hasOnlySubstanceUnits="false"/>
         <species id="geranyl_geranyl_diphosphate" name="geranyl-geranyl-diphosphate" boundaryCondition="false" compartment="Internal_Species" constant="false" hasOnlySubstanceUnits="false"/>
         <species id="GLCN" name="GLCN" boundaryCondition="false" compartment="Internal_Species" constant="false" hasOnlySubstanceUnits="false"/>
         <species id="glucose_6_phosphate" name="glucose-6-phosphate" boundaryCondition="false" compartment="Internal_Species" constant="false" hasOnlySubstanceUnits="false"/>
         <species id="glutaryl_coA" name="glutaryl-coA" boundaryCondition="false" compartment="Internal_Species" constant="false" hasOnlySubstanceUnits="false"/>
         <species id="Glyceraldehyde3_phosphate" name="Glyceraldehyde3-phosphate" boundaryCondition="false" compartment="Internal_Species" constant="false" hasOnlySubstanceUnits="false"/>
         <species id="Glycine" name="Glycine" boundaryCondition="false" compartment="Internal_Species" constant="false" hasOnlySubstanceUnits="false"/>
         <species id="Glycine_ext" name="Glycine_ext" boundaryCondition="false" compartment="Internal_Species" constant="false" hasOnlySubstanceUnits="false"/>
         <species id="glyoxylate" name="glyoxylate" boundaryCondition="false" compartment="Internal_Species" constant="false" hasOnlySubstanceUnits="false"/>
         <species id="GMP" name="GMP" boundaryCondition="false" compartment="Internal_Species" constant="false" hasOnlySubstanceUnits="false"/>
         <species id="GMP_deg" name="GMP_deg" boundaryCondition="false" compartment="Internal_Species" constant="false" hasOnlySubstanceUnits="false"/>
         <species id="GMP_ext" name="GMP_ext" boundaryCondition="false" compartment="Internal_Species" constant="false" hasOnlySubstanceUnits="false"/>
         <species id="GTP" name="GTP" boundaryCondition="false" compartment="Internal_Species" constant="false" hasOnlySubstanceUnits="false"/>
         <species id="H2CO3" name="H2CO3" boundaryCondition="false" compartment="Internal_Species" constant="false" hasOnlySubstanceUnits="false"/>
         <species id="H2O" name="H2O" boundaryCondition="true" compartment="External_Species" constant="false" hasOnlySubstanceUnits="false"/>
         <species id="H2O2" name="H2O2" boundaryCondition="false" compartment="Internal_Species" constant="false" hasOnlySubstanceUnits="false"/>
         <species id="H2O2_ext" name="H2O2_ext" boundaryCondition="true" compartment="External_Species" constant="false" hasOnlySubstanceUnits="false"/>
         <species id="H2S" name="H2S" boundaryCondition="false" compartment="Internal_Species" constant="false" hasOnlySubstanceUnits="false"/>
         <species id="H2S_ext" name="H2S_ext" boundaryCondition="true" compartment="External_Species" constant="false" hasOnlySubstanceUnits="false"/>
         <species id="HCO3" name="HCO3" boundaryCondition="false" compartment="Internal_Species" constant="false" hasOnlySubstanceUnits="false"/>
         <species id="Homocysteine" name="Homocysteine" boundaryCondition="false" compartment="Internal_Species" constant="false" hasOnlySubstanceUnits="false"/>
         <species id="imidazole_acetol_phosphate" name="imidazole-acetol-phosphate" boundaryCondition="false" compartment="Internal_Species" constant="false" hasOnlySubstanceUnits="false"/>
         <species id="IMP" name="IMP" boundaryCondition="false" compartment="Internal_Species" constant="false" hasOnlySubstanceUnits="false"/>
         <species id="indol" name="indol" boundaryCondition="false" compartment="Internal_Species" constant="false" hasOnlySubstanceUnits="false"/>
         <species id="Indoleglycerol_phosphate" name="Indoleglycerol-phosphate" boundaryCondition="false" compartment="Internal_Species" constant="false" hasOnlySubstanceUnits="false"/>
         <species id="isobutyryl_CoA" name="isobutyryl-CoA" boundaryCondition="false" compartment="Internal_Species" constant="false" hasOnlySubstanceUnits="false"/>
         <species id="Isocitrate" name="Isocitrate" boundaryCondition="false" compartment="Internal_Species" constant="false" hasOnlySubstanceUnits="false"/>
         <species id="isopentenyl_diphosphate" name="isopentenyl-diphosphate" boundaryCondition="false" compartment="Internal_Species" constant="false" hasOnlySubstanceUnits="false"/>
         <species id="isopentenyl_phosphate" name="isopentenyl-phosphate" boundaryCondition="false" compartment="Internal_Species" constant="false" hasOnlySubstanceUnits="false"/>
         <species id="Isovaleryl_CoA" name="Isovaleryl-CoA" boundaryCondition="false" compartment="Internal_Species" constant="false" hasOnlySubstanceUnits="false"/>
         <species id="kg_biomass" name="kg_biomass" boundaryCondition="false" compartment="Internal_Species" constant="false" hasOnlySubstanceUnits="false"/>
         <species id="kg_biomass_EXT" name="kg_biomass_EXT" boundaryCondition="true" compartment="External_Species" constant="false" hasOnlySubstanceUnits="false"/>
         <species id="Lactate" name="Lactate" boundaryCondition="false" compartment="Internal_Species" constant="false" hasOnlySubstanceUnits="false"/>
         <species id="Lactate_ext" name="Lactate_ext" boundaryCondition="false" compartment="Internal_Species" constant="false" hasOnlySubstanceUnits="false"/>
         <species id="L_Alanine" name="L-Alanine" boundaryCondition="false" compartment="Internal_Species" constant="false" hasOnlySubstanceUnits="false"/>
         <species id="L_Alanine_ext" name="L-Alanine_ext" boundaryCondition="false" compartment="Internal_Species" constant="false" hasOnlySubstanceUnits="false"/>
         <species id="L_Arginine" name="L-Arginine" boundaryCondition="false" compartment="Internal_Species" constant="false" hasOnlySubstanceUnits="false"/>
         <species id="L_Arginine_ext" name="L-Arginine_ext" boundaryCondition="false" compartment="Internal_Species" constant="false" hasOnlySubstanceUnits="false"/>
         <species id="L_Argininosuccinate" name="L-Argininosuccinate" boundaryCondition="false" compartment="Internal_Species" constant="false" hasOnlySubstanceUnits="false"/>
         <species id="L_Asparagine" name="L-Asparagine" boundaryCondition="false" compartment="Internal_Species" constant="false" hasOnlySubstanceUnits="false"/>
         <species id="L_Asparagine_ext" name="L-Asparagine_ext" boundaryCondition="false" compartment="Internal_Species" constant="false" hasOnlySubstanceUnits="false"/>
         <species id="L_Aspartate" name="L-Aspartate" boundaryCondition="false" compartment="Internal_Species" constant="false" hasOnlySubstanceUnits="false"/>
         <species id="L_Aspartate_ext" name="L-Aspartate_ext" boundaryCondition="false" compartment="Internal_Species" constant="false" hasOnlySubstanceUnits="false"/>
         <species id="L_Aspartate4_semialdehyde" name="L-Aspartate4-semialdehyde" boundaryCondition="false" compartment="Internal_Species" constant="false" hasOnlySubstanceUnits="false"/>
         <species id="L_Cysteine" name="L-Cysteine" boundaryCondition="false" compartment="Internal_Species" constant="false" hasOnlySubstanceUnits="false"/>
         <species id="L_Cysteine_ext" name="L-Cysteine_ext" boundaryCondition="false" compartment="Internal_Species" constant="false" hasOnlySubstanceUnits="false"/>
         <species id="L_Glutamate" name="L-Glutamate" boundaryCondition="false" compartment="Internal_Species" constant="false" hasOnlySubstanceUnits="false"/>
         <species id="L_Glutamate_ext" name="L-Glutamate_ext" boundaryCondition="false" compartment="Internal_Species" constant="false" hasOnlySubstanceUnits="false"/>
         <species id="L_Glutamate5_semialdehyde" name="L-Glutamate5-semialdehyde" boundaryCondition="false" compartment="Internal_Species" constant="false" hasOnlySubstanceUnits="false"/>
         <species id="L_Glutamine" name="L-Glutamine" boundaryCondition="false" compartment="Internal_Species" constant="false" hasOnlySubstanceUnits="false"/>
         <species id="L_Glutamine_ext" name="L-Glutamine_ext" boundaryCondition="false" compartment="Internal_Species" constant="false" hasOnlySubstanceUnits="false"/>
         <species id="L_Histidinal" name="L-Histidinal" boundaryCondition="false" compartment="Internal_Species" constant="false" hasOnlySubstanceUnits="false"/>
         <species id="L_Histidine" name="L-Histidine" boundaryCondition="false" compartment="Internal_Species" constant="false" hasOnlySubstanceUnits="false"/>
         <species id="L_Histidine_ext" name="L-Histidine_ext" boundaryCondition="false" compartment="Internal_Species" constant="false" hasOnlySubstanceUnits="false"/>
         <species id="L_Histidinol" name="L-Histidinol" boundaryCondition="false" compartment="Internal_Species" constant="false" hasOnlySubstanceUnits="false"/>
         <species id="L_histidinol_phosphate" name="L-histidinol-phosphate" boundaryCondition="false" compartment="Internal_Species" constant="false" hasOnlySubstanceUnits="false"/>
         <species id="L_Homoserine" name="L-Homoserine" boundaryCondition="false" compartment="Internal_Species" constant="false" hasOnlySubstanceUnits="false"/>
         <species id="Lipoamide" name="Lipoamide" boundaryCondition="false" compartment="Internal_Species" constant="false" hasOnlySubstanceUnits="false"/>
         <species id="L_Isoleucine" name="L-Isoleucine" boundaryCondition="false" compartment="Internal_Species" constant="false" hasOnlySubstanceUnits="false"/>
         <species id="L_Isoleucine_ext" name="L-Isoleucine_ext" boundaryCondition="false" compartment="Internal_Species" constant="false" hasOnlySubstanceUnits="false"/>
         <species id="LL_2_6_Diaminopimelate" name="LL-2_6-Diaminopimelate" boundaryCondition="false" compartment="Internal_Species" constant="false" hasOnlySubstanceUnits="false"/>
         <species id="L_Leucine" name="L-Leucine" boundaryCondition="false" compartment="Internal_Species" constant="false" hasOnlySubstanceUnits="false"/>
         <species id="L_Leucine_ext" name="L-Leucine_ext" boundaryCondition="false" compartment="Internal_Species" constant="false" hasOnlySubstanceUnits="false"/>
         <species id="L_Lysine" name="L-Lysine" boundaryCondition="false" compartment="Internal_Species" constant="false" hasOnlySubstanceUnits="false"/>
         <species id="L_Lysine_ext" name="L-Lysine_ext" boundaryCondition="false" compartment="Internal_Species" constant="false" hasOnlySubstanceUnits="false"/>
         <species id="L_Malate" name="L-Malate" boundaryCondition="false" compartment="Internal_Species" constant="false" hasOnlySubstanceUnits="false"/>
         <species id="L_Methionine" name="L-Methionine" boundaryCondition="false" compartment="Internal_Species" constant="false" hasOnlySubstanceUnits="false"/>
         <species id="L_Methionine_ext" name="L-Methionine_ext" boundaryCondition="false" compartment="Internal_Species" constant="false" hasOnlySubstanceUnits="false"/>
         <species id="L_Phenylalanine" name="L-Phenylalanine" boundaryCondition="false" compartment="Internal_Species" constant="false" hasOnlySubstanceUnits="false"/>
         <species id="L_Phenylalanine_ext" name="L-Phenylalanine_ext" boundaryCondition="false" compartment="Internal_Species" constant="false" hasOnlySubstanceUnits="false"/>
         <species id="L_Proline" name="L-Proline" boundaryCondition="false" compartment="Internal_Species" constant="false" hasOnlySubstanceUnits="false"/>
         <species id="L_Proline_ext" name="L-Proline_ext" boundaryCondition="false" compartment="Internal_Species" constant="false" hasOnlySubstanceUnits="false"/>
         <species id="L_Serine" name="L-Serine" boundaryCondition="false" compartment="Internal_Species" constant="false" hasOnlySubstanceUnits="false"/>
         <species id="L_Serine_ext" name="L-Serine_ext" boundaryCondition="false" compartment="Internal_Species" constant="false" hasOnlySubstanceUnits="false"/>
         <species id="L_Threonine" name="L-Threonine" boundaryCondition="false" compartment="Internal_Species" constant="false" hasOnlySubstanceUnits="false"/>
         <species id="L_Threonine_ext" name="L-Threonine_ext" boundaryCondition="false" compartment="Internal_Species" constant="false" hasOnlySubstanceUnits="false"/>
         <species id="L_Tryptophan" name="L-Tryptophan" boundaryCondition="false" compartment="Internal_Species" constant="false" hasOnlySubstanceUnits="false"/>
         <species id="L_Tryptophan_ext" name="L-Tryptophan_ext" boundaryCondition="false" compartment="Internal_Species" constant="false" hasOnlySubstanceUnits="false"/>
         <species id="L_Tyrosine" name="L-Tyrosine" boundaryCondition="false" compartment="Internal_Species" constant="false" hasOnlySubstanceUnits="false"/>
         <species id="L_Tyrosine_ext" name="L-Tyrosine_ext" boundaryCondition="false" compartment="Internal_Species" constant="false" hasOnlySubstanceUnits="false"/>
         <species id="L_Valine" name="L-Valine" boundaryCondition="false" compartment="Internal_Species" constant="false" hasOnlySubstanceUnits="false"/>
         <species id="L_Valine_ext" name="L-Valine_ext" boundaryCondition="false" compartment="Internal_Species" constant="false" hasOnlySubstanceUnits="false"/>
         <species id="Maintenance_energy" name="Maintenance_energy" boundaryCondition="false" compartment="Internal_Species" constant="false" hasOnlySubstanceUnits="false"/>
         <species id="Maintenance_leak" name="Maintenance_leak" boundaryCondition="true" compartment="External_Species" constant="false" hasOnlySubstanceUnits="false"/>
         <species id="meso_2_6_Diaminopimelate" name="meso-2_6-Diaminopimelate" boundaryCondition="false" compartment="Internal_Species" constant="false" hasOnlySubstanceUnits="false"/>
         <species id="methanethiol" name="methanethiol" boundaryCondition="false" compartment="Internal_Species" constant="false" hasOnlySubstanceUnits="false"/>
         <species id="methenyl_THF" name="methenyl-THF" boundaryCondition="false" compartment="Internal_Species" constant="false" hasOnlySubstanceUnits="false"/>
         <species id="Mevalonate" name="Mevalonate" boundaryCondition="false" compartment="Internal_Species" constant="false" hasOnlySubstanceUnits="false"/>
         <species id="myell_biomass" name="myell_biomass" boundaryCondition="false" compartment="Internal_Species" constant="false" hasOnlySubstanceUnits="false"/>
         <species id="myell_biomass_ext" name="myell_biomass_ext" boundaryCondition="true" compartment="External_Species" constant="false" hasOnlySubstanceUnits="false"/>
         <species id="myell_DNA" name="myell_DNA" boundaryCondition="false" compartment="Internal_Species" constant="false" hasOnlySubstanceUnits="false"/>
         <species id="myell_DNA_EXT" name="myell_DNA_EXT" boundaryCondition="true" compartment="External_Species" constant="false" hasOnlySubstanceUnits="false"/>
         <species id="myell_lipid_ext" name="myell_lipid_ext" boundaryCondition="false" compartment="Internal_Species" constant="false" hasOnlySubstanceUnits="false"/>
         <species id="myell_protein" name="myell_protein" boundaryCondition="false" compartment="Internal_Species" constant="false" hasOnlySubstanceUnits="false"/>
         <species id="myell_protein_ext" name="myell_protein_ext" boundaryCondition="false" compartment="Internal_Species" constant="false" hasOnlySubstanceUnits="false"/>
         <species id="myell_rRNA" name="myell_rRNA" boundaryCondition="false" compartment="Internal_Species" constant="false" hasOnlySubstanceUnits="false"/>
         <species id="myell_rRNA_ext" name="myell_rRNA_ext" boundaryCondition="false" compartment="Internal_Species" constant="false" hasOnlySubstanceUnits="false"/>
         <species id="N_5_phosphoribosyl_anthranilate" name="N-5-phosphoribosyl-anthranilate" boundaryCondition="false" compartment="Internal_Species" constant="false" hasOnlySubstanceUnits="false"/>
         <species id="N_Acetyl_L_glutamate" name="N-Acetyl-L-glutamate" boundaryCondition="false" compartment="Internal_Species" constant="false" hasOnlySubstanceUnits="false"/>
         <species id="N_Acetyl_L_glutamate5_phosphate" name="N-Acetyl-L-glutamate5-phosphate" boundaryCondition="false" compartment="Internal_Species" constant="false" hasOnlySubstanceUnits="false"/>
         <species id="N_Acetyl_L_glutamate5_semialdehyde" name="N-Acetyl-L-glutamate5-semialdehyde" boundaryCondition="false" compartment="Internal_Species" constant="false" hasOnlySubstanceUnits="false"/>
         <species id="N_Acetylornithine" name="N-Acetylornithine" boundaryCondition="false" compartment="Internal_Species" constant="false" hasOnlySubstanceUnits="false"/>
         <species id="NAD" name="NAD" boundaryCondition="false" compartment="Internal_Species" constant="false" hasOnlySubstanceUnits="false"/>
         <species id="NADH" name="NADH" boundaryCondition="false" compartment="Internal_Species" constant="false" hasOnlySubstanceUnits="false"/>
         <species id="NADP" name="NADP" boundaryCondition="false" compartment="Internal_Species" constant="false" hasOnlySubstanceUnits="false"/>
         <species id="NADPH" name="NADPH" boundaryCondition="false" compartment="Internal_Species" constant="false" hasOnlySubstanceUnits="false"/>
         <species id="N_Carbamoyl_L_aspartate" name="N-Carbamoyl-L-aspartate" boundaryCondition="false" compartment="Internal_Species" constant="false" hasOnlySubstanceUnits="false"/>
         <species id="N_Formyl_GAR" name="N-Formyl-GAR" boundaryCondition="false" compartment="Internal_Species" constant="false" hasOnlySubstanceUnits="false"/>
         <species id="NH3" name="NH3" boundaryCondition="false" compartment="Internal_Species" constant="false" hasOnlySubstanceUnits="false"/>
         <species id="NH3_ext" name="NH3_ext" boundaryCondition="true" compartment="External_Species" constant="false" hasOnlySubstanceUnits="false"/>
         <species id="O2" name="O2" boundaryCondition="false" compartment="Internal_Species" constant="false" hasOnlySubstanceUnits="false"/>
         <species id="O2_out" name="O2_out" boundaryCondition="true" compartment="External_Species" constant="false" hasOnlySubstanceUnits="false"/>
         <species id="O_Acetyl_L_serine" name="O-Acetyl-L-serine" boundaryCondition="false" compartment="Internal_Species" constant="false" hasOnlySubstanceUnits="false"/>
         <species id="O_Phospho_L_homoserine" name="O-Phospho-L-homoserine" boundaryCondition="false" compartment="Internal_Species" constant="false" hasOnlySubstanceUnits="false"/>
         <species id="Ornithine" name="Ornithine" boundaryCondition="false" compartment="Internal_Species" constant="false" hasOnlySubstanceUnits="false"/>
         <species id="Orotate" name="Orotate" boundaryCondition="false" compartment="Internal_Species" constant="false" hasOnlySubstanceUnits="false"/>
         <species id="Orotidylic_acid" name="Orotidylic-acid" boundaryCondition="false" compartment="Internal_Species" constant="false" hasOnlySubstanceUnits="false"/>
         <species id="Oxaloacetate" name="Oxaloacetate" boundaryCondition="false" compartment="Internal_Species" constant="false" hasOnlySubstanceUnits="false"/>
         <species id="peptide_biomass" name="peptide_biomass" boundaryCondition="false" compartment="Internal_Species" constant="false" hasOnlySubstanceUnits="false"/>
         <species id="Phenylpyruvate" name="Phenylpyruvate" boundaryCondition="false" compartment="Internal_Species" constant="false" hasOnlySubstanceUnits="false"/>
         <species id="Phosphate" name="Phosphate" boundaryCondition="false" compartment="Internal_Species" constant="false" hasOnlySubstanceUnits="false"/>
         <species id="Phosphate_out" name="Phosphate_out" boundaryCondition="true" compartment="External_Species" constant="false" hasOnlySubstanceUnits="false"/>
         <species id="Phosphoenolpyruvate" name="Phosphoenolpyruvate" boundaryCondition="false" compartment="Internal_Species" constant="false" hasOnlySubstanceUnits="false"/>
         <species id="Phosphoribosyl_AMP" name="Phosphoribosyl-AMP" boundaryCondition="false" compartment="Internal_Species" constant="false" hasOnlySubstanceUnits="false"/>
         <species id="Phosphoribosyl_ATP" name="Phosphoribosyl-ATP" boundaryCondition="false" compartment="Internal_Species" constant="false" hasOnlySubstanceUnits="false"/>
         <species id="phosphoribosylformiminoaicar_phosphate" name="phosphoribosylformiminoaicar-phosphate" boundaryCondition="false" compartment="Internal_Species" constant="false" hasOnlySubstanceUnits="false"/>
         <species id="phosphoribulosylformimino_AICAR_phosphate" name="phosphoribulosylformimino-AICAR-phosphate" boundaryCondition="false" compartment="Internal_Species" constant="false" hasOnlySubstanceUnits="false"/>
         <species id="p_hydroxyphenylpyruvate" name="p-hydroxyphenylpyruvate" boundaryCondition="false" compartment="Internal_Species" constant="false" hasOnlySubstanceUnits="false"/>
         <species id="phytanal" name="phytanal" boundaryCondition="false" compartment="Internal_Species" constant="false" hasOnlySubstanceUnits="false"/>
         <species id="phytanic_acid" name="phytanic_acid" boundaryCondition="false" compartment="Internal_Species" constant="false" hasOnlySubstanceUnits="false"/>
         <species id="phytanoyl_CoA" name="phytanoyl_CoA" boundaryCondition="false" compartment="Internal_Species" constant="false" hasOnlySubstanceUnits="false"/>
         <species id="PPi" name="PPi" boundaryCondition="false" compartment="Internal_Species" constant="false" hasOnlySubstanceUnits="false"/>
         <species id="Prephenate" name="Prephenate" boundaryCondition="false" compartment="Internal_Species" constant="false" hasOnlySubstanceUnits="false"/>
         <species id="pristanal" name="pristanal" boundaryCondition="false" compartment="Internal_Species" constant="false" hasOnlySubstanceUnits="false"/>
         <species id="pristanic_acid" name="pristanic_acid" boundaryCondition="false" compartment="Internal_Species" constant="false" hasOnlySubstanceUnits="false"/>
         <species id="pristanoyl_CoA" name="pristanoyl_CoA" boundaryCondition="false" compartment="Internal_Species" constant="false" hasOnlySubstanceUnits="false"/>
         <species id="propanoyl_CoA" name="propanoyl-CoA" boundaryCondition="false" compartment="Internal_Species" constant="false" hasOnlySubstanceUnits="false"/>
         <species id="propionate" name="propionate" boundaryCondition="false" compartment="Internal_Species" constant="false" hasOnlySubstanceUnits="false"/>
         <species id="Proton" name="Proton" boundaryCondition="false" compartment="Internal_Species" constant="false" hasOnlySubstanceUnits="false"/>
         <species id="proton_external" name="proton_external" boundaryCondition="true" compartment="External_Species" constant="false" hasOnlySubstanceUnits="false"/>
         <species id="proton_out" name="proton_out" boundaryCondition="false" compartment="Internal_Species" constant="false" hasOnlySubstanceUnits="false"/>
         <species id="PRPP" name="PRPP" boundaryCondition="false" compartment="Internal_Species" constant="false" hasOnlySubstanceUnits="false"/>
         <species id="Pyruvate" name="Pyruvate" boundaryCondition="false" compartment="Internal_Species" constant="false" hasOnlySubstanceUnits="false"/>
         <species id="Q" name="carrier_ox" boundaryCondition="false" compartment="Internal_Species" constant="false" hasOnlySubstanceUnits="false"/>
         <species id="QH2" name="carrier_red" boundaryCondition="false" compartment="Internal_Species" constant="false" hasOnlySubstanceUnits="false"/>
         <species id="ribose_5_phosphate" name="ribose-5-phosphate" boundaryCondition="false" compartment="Internal_Species" constant="false" hasOnlySubstanceUnits="false"/>
         <species id="rRNA" name="rRNA" boundaryCondition="false" compartment="Internal_Species" constant="false" hasOnlySubstanceUnits="false"/>
         <species id="S_Acetyldihydrolipoamide" name="S-Acetyldihydrolipoamide" boundaryCondition="false" compartment="Internal_Species" constant="false" hasOnlySubstanceUnits="false"/>
         <species id="SAICAR" name="SAICAR" boundaryCondition="false" compartment="Internal_Species" constant="false" hasOnlySubstanceUnits="false"/>
         <species id="S_Dihydroorotate" name="S-Dihydroorotate" boundaryCondition="false" compartment="Internal_Species" constant="false" hasOnlySubstanceUnits="false"/>
         <species id="sedoheptulose_1_7_bisphosphate" name="sedoheptulose-1_7-bisphosphate" boundaryCondition="false" compartment="Internal_Species" constant="false" hasOnlySubstanceUnits="false"/>
         <species id="Sedoheptulose7_phosphate" name="Sedoheptulose7-phosphate" boundaryCondition="false" compartment="Internal_Species" constant="false" hasOnlySubstanceUnits="false"/>
         <species id="Shikimate" name="Shikimate" boundaryCondition="false" compartment="Internal_Species" constant="false" hasOnlySubstanceUnits="false"/>
         <species id="sn_glycerol_1_P" name="sn-glycerol-1-P" boundaryCondition="false" compartment="Internal_Species" constant="false" hasOnlySubstanceUnits="false"/>
         <species id="Succinate" name="Succinate" boundaryCondition="false" compartment="Internal_Species" constant="false" hasOnlySubstanceUnits="false"/>
         <species id="Succinyl_CoA" name="Succinyl-CoA" boundaryCondition="false" compartment="Internal_Species" constant="false" hasOnlySubstanceUnits="false"/>
         <species id="tetrahydrobiopterin" name="tetrahydrobiopterin" boundaryCondition="false" compartment="Internal_Species" constant="false" hasOnlySubstanceUnits="false"/>
         <species id="tetrahydrodipicolinate" name="tetrahydrodipicolinate" boundaryCondition="false" compartment="Internal_Species" constant="false" hasOnlySubstanceUnits="false"/>
         <species id="tetrahydrofolate_B9" name="tetrahydrofolate_B9" boundaryCondition="false" compartment="Internal_Species" constant="false" hasOnlySubstanceUnits="false"/>
         <species id="thioredoxin_ox" name="thioredoxin_ox" boundaryCondition="false" compartment="Internal_Species" constant="false" hasOnlySubstanceUnits="false"/>
         <species id="thioredoxin_red" name="thioredoxin_red" boundaryCondition="false" compartment="Internal_Species" constant="false" hasOnlySubstanceUnits="false"/>
         <species id="TPP" name="TPP" boundaryCondition="false" compartment="Internal_Species" constant="false" hasOnlySubstanceUnits="false"/>
         <species id="UDP" name="UDP" boundaryCondition="false" compartment="Internal_Species" constant="false" hasOnlySubstanceUnits="false"/>
         <species id="UMP" name="UMP" boundaryCondition="false" compartment="Internal_Species" constant="false" hasOnlySubstanceUnits="false"/>
         <species id="UMP_deg" name="UMP_deg" boundaryCondition="false" compartment="Internal_Species" constant="false" hasOnlySubstanceUnits="false"/>
         <species id="UMP_ext" name="UMP_ext" boundaryCondition="false" compartment="Internal_Species" constant="false" hasOnlySubstanceUnits="false"/>
         <species id="urea" name="urea" boundaryCondition="false" compartment="Internal_Species" constant="false" hasOnlySubstanceUnits="false"/>
         <species id="urea_ext" name="urea_ext" boundaryCondition="true" compartment="External_Species" constant="false" hasOnlySubstanceUnits="false"/>
         <species id="uridine" name="uridine" boundaryCondition="false" compartment="Internal_Species" constant="false" hasOnlySubstanceUnits="false"/>
         <species id="UTP" name="UTP" boundaryCondition="false" compartment="Internal_Species" constant="false" hasOnlySubstanceUnits="false"/>
         <species id="xanthine" name="xanthine" boundaryCondition="false" compartment="Internal_Species" constant="false" hasOnlySubstanceUnits="false"/>
         <species id="XMP" name="XMP" boundaryCondition="false" compartment="Internal_Species" constant="false" hasOnlySubstanceUnits="false"/>
      </listOfSpecies>
      <listOfReactions>
         <reaction id="R4" name="R4" fast="false" fbc:lowerFluxBound="par1" fbc:upperFluxBound="par2" reversible="false">
            <listOfReactants>
               <speciesReference species="CELB" stoichiometry="1" constant="true"/>
               <speciesReference species="H2O" stoichiometry="1" constant="true"/>
            </listOfReactants>
            <listOfProducts>
               <speciesReference species="D_glucose" stoichiometry="2" constant="true"/>
            </listOfProducts>
         </reaction>
         <reaction id="R6" name="R6" fast="false" fbc:lowerFluxBound="par1" fbc:upperFluxBound="par2" reversible="false">
            <listOfReactants>
               <speciesReference species="ATP" stoichiometry="1" constant="true"/>
               <speciesReference species="D_glucose" stoichiometry="1" constant="true"/>
            </listOfReactants>
            <listOfProducts>
               <speciesReference species="ADP" stoichiometry="1" constant="true"/>
               <speciesReference species="glucose_6_phosphate" stoichiometry="1" constant="true"/>
               <speciesReference species="Proton" stoichiometry="1" constant="true"/>
            </listOfProducts>
         </reaction>
         <reaction id="R8" name="R8" fast="false" fbc:lowerFluxBound="par3" fbc:upperFluxBound="par2" reversible="true">
            <listOfReactants>
               <speciesReference species="glucose_6_phosphate" stoichiometry="1" constant="true"/>
            </listOfReactants>
            <listOfProducts>
               <speciesReference species="D_fructose_6_phosphate" stoichiometry="1" constant="true"/>
            </listOfProducts>
         </reaction>
         <reaction id="R10" name="R10" fast="false" fbc:lowerFluxBound="par1" fbc:upperFluxBound="par2" reversible="false">
            <listOfReactants>
               <speciesReference species="ATP" stoichiometry="1" constant="true"/>
               <speciesReference species="D_fructose_6_phosphate" stoichiometry="1" constant="true"/>
            </listOfReactants>
            <listOfProducts>
               <speciesReference species="ADP" stoichiometry="1" constant="true"/>
               <speciesReference species="D_fructose_1_6_bisphosphate" stoichiometry="1" constant="true"/>
               <speciesReference species="Proton" stoichiometry="1" constant="true"/>
            </listOfProducts>
         </reaction>
         <reaction id="R12" name="R12" fast="false" fbc:lowerFluxBound="par1" fbc:upperFluxBound="par2" reversible="false">
            <listOfReactants>
               <speciesReference species="D_fructose_1_6_bisphosphate" stoichiometry="1" constant="true"/>
               <speciesReference species="H2O" stoichiometry="1" constant="true"/>
            </listOfReactants>
            <listOfProducts>
               <speciesReference species="D_fructose_6_phosphate" stoichiometry="1" constant="true"/>
               <speciesReference species="Phosphate" stoichiometry="1" constant="true"/>
            </listOfProducts>
         </reaction>
         <reaction id="R13" name="R13" fast="false" fbc:lowerFluxBound="par3" fbc:upperFluxBound="par2" reversible="true">
            <listOfReactants>
               <speciesReference species="D_fructose_1_6_bisphosphate" stoichiometry="1" constant="true"/>
            </listOfReactants>
            <listOfProducts>
               <speciesReference species="DHAP" stoichiometry="1" constant="true"/>
               <speciesReference species="Glyceraldehyde3_phosphate" stoichiometry="1" constant="true"/>
            </listOfProducts>
         </reaction>
         <reaction id="R15" name="R15" fast="false" fbc:lowerFluxBound="par3" fbc:upperFluxBound="par2" reversible="true">
            <listOfReactants>
               <speciesReference species="Glyceraldehyde3_phosphate" stoichiometry="1" constant="true"/>
            </listOfReactants>
            <listOfProducts>
               <speciesReference species="DHAP" stoichiometry="1" constant="true"/>
            </listOfProducts>
         </reaction>
         <reaction id="R17" name="R17" fast="false" fbc:lowerFluxBound="par1" fbc:upperFluxBound="par2" reversible="false">
            <listOfReactants>
               <speciesReference species="Glyceraldehyde3_phosphate" stoichiometry="1" constant="true"/>
               <speciesReference species="H2O" stoichiometry="1" constant="true"/>
               <speciesReference species="NADP" stoichiometry="1" constant="true"/>
            </listOfReactants>
            <listOfProducts>
               <speciesReference species="3_Phosphoglycerate" stoichiometry="1" constant="true"/>
               <speciesReference species="NADPH" stoichiometry="1" constant="true"/>
               <speciesReference species="Proton" stoichiometry="2" constant="true"/>
            </listOfProducts>
         </reaction>
         <reaction id="R19" name="R19" fast="false" fbc:lowerFluxBound="par3" fbc:upperFluxBound="par2" reversible="true">
            <listOfReactants>
               <speciesReference species="1_3_Bisphospho_D_glycerate" stoichiometry="1" constant="true"/>
               <speciesReference species="NADH" stoichiometry="1" constant="true"/>
               <speciesReference species="Proton" stoichiometry="1" constant="true"/>
            </listOfReactants>
            <listOfProducts>
               <speciesReference species="Glyceraldehyde3_phosphate" stoichiometry="1" constant="true"/>
               <speciesReference species="NAD" stoichiometry="1" constant="true"/>
               <speciesReference species="Phosphate" stoichiometry="1" constant="true"/>
            </listOfProducts>
         </reaction>
         <reaction id="R21" name="R21" fast="false" fbc:lowerFluxBound="par1" fbc:upperFluxBound="par2" reversible="false">
            <listOfReactants>
               <speciesReference species="3_Phosphoglycerate" stoichiometry="1" constant="true"/>
               <speciesReference species="ATP" stoichiometry="1" constant="true"/>
            </listOfReactants>
            <listOfProducts>
               <speciesReference species="1_3_Bisphospho_D_glycerate" stoichiometry="1" constant="true"/>
               <speciesReference species="ADP" stoichiometry="1" constant="true"/>
            </listOfProducts>
         </reaction>
         <reaction id="R23" name="R23" fast="false" fbc:lowerFluxBound="par3" fbc:upperFluxBound="par2" reversible="true">
            <listOfReactants>
               <speciesReference species="3_Phosphoglycerate" stoichiometry="1" constant="true"/>
            </listOfReactants>
            <listOfProducts>
               <speciesReference species="2_Phospho_D_glycerate" stoichiometry="1" constant="true"/>
            </listOfProducts>
         </reaction>
         <reaction id="R25" name="R25" fast="false" fbc:lowerFluxBound="par3" fbc:upperFluxBound="par2" reversible="true">
            <listOfReactants>
               <speciesReference species="2_Phospho_D_glycerate" stoichiometry="1" constant="true"/>
            </listOfReactants>
            <listOfProducts>
               <speciesReference species="H2O" stoichiometry="1" constant="true"/>
               <speciesReference species="Phosphoenolpyruvate" stoichiometry="1" constant="true"/>
            </listOfProducts>
         </reaction>
         <reaction id="R27" name="R27" fast="false" fbc:lowerFluxBound="par1" fbc:upperFluxBound="par2" reversible="false">
            <listOfReactants>
               <speciesReference species="ADP" stoichiometry="1" constant="true"/>
               <speciesReference species="Phosphoenolpyruvate" stoichiometry="1" constant="true"/>
               <speciesReference species="Proton" stoichiometry="1" constant="true"/>
            </listOfReactants>
            <listOfProducts>
               <speciesReference species="ATP" stoichiometry="1" constant="true"/>
               <speciesReference species="Pyruvate" stoichiometry="1" constant="true"/>
            </listOfProducts>
         </reaction>
         <reaction id="R29" name="R29" fast="false" fbc:lowerFluxBound="par1" fbc:upperFluxBound="par2" reversible="false">
            <listOfReactants>
               <speciesReference species="ATP" stoichiometry="1" constant="true"/>
               <speciesReference species="Phosphate" stoichiometry="1" constant="true"/>
               <speciesReference species="Pyruvate" stoichiometry="1" constant="true"/>
            </listOfReactants>
            <listOfProducts>
               <speciesReference species="AMP" stoichiometry="1" constant="true"/>
               <speciesReference species="Phosphoenolpyruvate" stoichiometry="1" constant="true"/>
               <speciesReference species="PPi" stoichiometry="1" constant="true"/>
               <speciesReference species="Proton" stoichiometry="1" constant="true"/>
            </listOfProducts>
         </reaction>
         <reaction id="R32" name="R32" fast="false" fbc:lowerFluxBound="par1" fbc:upperFluxBound="par2" reversible="false">
            <listOfReactants>
               <speciesReference species="CO2" stoichiometry="1" constant="true"/>
               <speciesReference species="H2O" stoichiometry="1" constant="true"/>
               <speciesReference species="Phosphoenolpyruvate" stoichiometry="1" constant="true"/>
            </listOfReactants>
            <listOfProducts>
               <speciesReference species="Oxaloacetate" stoichiometry="1" constant="true"/>
               <speciesReference species="Phosphate" stoichiometry="1" constant="true"/>
               <speciesReference species="Proton" stoichiometry="1" constant="true"/>
            </listOfProducts>
         </reaction>
         <reaction id="R34" name="R34" fast="false" fbc:lowerFluxBound="par3" fbc:upperFluxBound="par2" reversible="true">
            <listOfReactants>
               <speciesReference species="L_Malate" stoichiometry="1" constant="true"/>
               <speciesReference species="NADP" stoichiometry="1" constant="true"/>
            </listOfReactants>
            <listOfProducts>
               <speciesReference species="CO2" stoichiometry="1" constant="true"/>
               <speciesReference species="NADPH" stoichiometry="1" constant="true"/>
               <speciesReference species="Pyruvate" stoichiometry="1" constant="true"/>
            </listOfProducts>
         </reaction>
         <reaction id="R37" name="R37" fast="false" fbc:lowerFluxBound="par1" fbc:upperFluxBound="par2" reversible="false">
            <listOfReactants>
               <speciesReference species="Proton" stoichiometry="1" constant="true"/>
               <speciesReference species="Pyruvate" stoichiometry="1" constant="true"/>
               <speciesReference species="TPP" stoichiometry="1" constant="true"/>
            </listOfReactants>
            <listOfProducts>
               <speciesReference species="2_Hydroxyethyl_ThPP" stoichiometry="1" constant="true"/>
               <speciesReference species="CO2" stoichiometry="1" constant="true"/>
            </listOfProducts>
         </reaction>
         <reaction id="R38" name="R38" fast="false" fbc:lowerFluxBound="par3" fbc:upperFluxBound="par2" reversible="true">
            <listOfReactants>
               <speciesReference species="2_Hydroxyethyl_ThPP" stoichiometry="1" constant="true"/>
               <speciesReference species="Lipoamide" stoichiometry="1" constant="true"/>
            </listOfReactants>
            <listOfProducts>
               <speciesReference species="S_Acetyldihydrolipoamide" stoichiometry="1" constant="true"/>
               <speciesReference species="TPP" stoichiometry="1" constant="true"/>
            </listOfProducts>
         </reaction>
         <reaction id="R41" name="R41" fast="false" fbc:lowerFluxBound="par3" fbc:upperFluxBound="par2" reversible="true">
            <listOfReactants>
               <speciesReference species="CoA" stoichiometry="1" constant="true"/>
               <speciesReference species="S_Acetyldihydrolipoamide" stoichiometry="1" constant="true"/>
            </listOfReactants>
            <listOfProducts>
               <speciesReference species="Acetyl_CoA" stoichiometry="1" constant="true"/>
               <speciesReference species="Dihydrolipoamide" stoichiometry="1" constant="true"/>
            </listOfProducts>
         </reaction>
         <reaction id="R44" name="R44" fast="false" fbc:lowerFluxBound="par3" fbc:upperFluxBound="par2" reversible="true">
            <listOfReactants>
               <speciesReference species="Dihydrolipoamide" stoichiometry="1" constant="true"/>
               <speciesReference species="NAD" stoichiometry="1" constant="true"/>
            </listOfReactants>
            <listOfProducts>
               <speciesReference species="Lipoamide" stoichiometry="1" constant="true"/>
               <speciesReference species="NADH" stoichiometry="1" constant="true"/>
               <speciesReference species="Proton" stoichiometry="1" constant="true"/>
            </listOfProducts>
         </reaction>
         <reaction id="R46" name="R46" fast="false" fbc:lowerFluxBound="par3" fbc:upperFluxBound="par2" reversible="true">
            <listOfReactants>
               <speciesReference species="Citrate" stoichiometry="1" constant="true"/>
               <speciesReference species="CoA" stoichiometry="1" constant="true"/>
               <speciesReference species="Proton" stoichiometry="1" constant="true"/>
            </listOfReactants>
            <listOfProducts>
               <speciesReference species="Acetyl_CoA" stoichiometry="1" constant="true"/>
               <speciesReference species="H2O" stoichiometry="1" constant="true"/>
               <speciesReference species="Oxaloacetate" stoichiometry="1" constant="true"/>
            </listOfProducts>
         </reaction>
         <reaction id="R49" name="R49" fast="false" fbc:lowerFluxBound="par3" fbc:upperFluxBound="par2" reversible="true">
            <listOfReactants>
               <speciesReference species="Citrate" stoichiometry="1" constant="true"/>
            </listOfReactants>
            <listOfProducts>
               <speciesReference species="Isocitrate" stoichiometry="1" constant="true"/>
            </listOfProducts>
         </reaction>
         <reaction id="R51" name="R51" fast="false" fbc:lowerFluxBound="par1" fbc:upperFluxBound="par2" reversible="false">
            <listOfReactants>
               <speciesReference species="Isocitrate" stoichiometry="1" constant="true"/>
               <speciesReference species="NAD" stoichiometry="1" constant="true"/>
            </listOfReactants>
            <listOfProducts>
               <speciesReference species="2_Oxoglutarate" stoichiometry="1" constant="true"/>
               <speciesReference species="CO2" stoichiometry="1" constant="true"/>
               <speciesReference species="NADH" stoichiometry="1" constant="true"/>
            </listOfProducts>
         </reaction>
         <reaction id="R53" name="R53" fast="false" fbc:lowerFluxBound="par3" fbc:upperFluxBound="par2" reversible="true">
            <listOfReactants>
               <speciesReference species="2_Oxoglutarate" stoichiometry="1" constant="true"/>
               <speciesReference species="CoA" stoichiometry="1" constant="true"/>
               <speciesReference species="NAD" stoichiometry="1" constant="true"/>
            </listOfReactants>
            <listOfProducts>
               <speciesReference species="CO2" stoichiometry="1" constant="true"/>
               <speciesReference species="NADH" stoichiometry="1" constant="true"/>
               <speciesReference species="Succinyl_CoA" stoichiometry="1" constant="true"/>
            </listOfProducts>
         </reaction>
         <reaction id="R58" name="R58" fast="false" fbc:lowerFluxBound="par3" fbc:upperFluxBound="par2" reversible="true">
            <listOfReactants>
               <speciesReference species="ADP" stoichiometry="1" constant="true"/>
               <speciesReference species="Phosphate" stoichiometry="1" constant="true"/>
               <speciesReference species="Succinyl_CoA" stoichiometry="1" constant="true"/>
            </listOfReactants>
            <listOfProducts>
               <speciesReference species="ATP" stoichiometry="1" constant="true"/>
               <speciesReference species="CoA" stoichiometry="1" constant="true"/>
               <speciesReference species="Succinate" stoichiometry="1" constant="true"/>
            </listOfProducts>
         </reaction>
         <reaction id="R61" name="R61" fast="false" fbc:lowerFluxBound="par3" fbc:upperFluxBound="par2" reversible="true">
            <listOfReactants>
               <speciesReference species="Q" stoichiometry="1" constant="true"/>
               <speciesReference species="Succinate" stoichiometry="1" constant="true"/>
            </listOfReactants>
            <listOfProducts>
               <speciesReference species="Fumarate" stoichiometry="1" constant="true"/>
               <speciesReference species="QH2" stoichiometry="1" constant="true"/>
            </listOfProducts>
         </reaction>
         <reaction id="R64" name="R64" fast="false" fbc:lowerFluxBound="par3" fbc:upperFluxBound="par2" reversible="true">
            <listOfReactants>
               <speciesReference species="Fumarate" stoichiometry="1" constant="true"/>
               <speciesReference species="H2O" stoichiometry="1" constant="true"/>
            </listOfReactants>
            <listOfProducts>
               <speciesReference species="L_Malate" stoichiometry="1" constant="true"/>
            </listOfProducts>
         </reaction>
         <reaction id="R66" name="R66" fast="false" fbc:lowerFluxBound="par3" fbc:upperFluxBound="par2" reversible="true">
            <listOfReactants>
               <speciesReference species="L_Malate" stoichiometry="1" constant="true"/>
               <speciesReference species="NAD" stoichiometry="1" constant="true"/>
            </listOfReactants>
            <listOfProducts>
               <speciesReference species="NADH" stoichiometry="1" constant="true"/>
               <speciesReference species="Oxaloacetate" stoichiometry="1" constant="true"/>
               <speciesReference species="Proton" stoichiometry="1" constant="true"/>
            </listOfProducts>
         </reaction>
         <reaction id="R68" name="R68" fast="false" fbc:lowerFluxBound="par3" fbc:upperFluxBound="par2" reversible="true">
            <listOfReactants>
               <speciesReference species="Acetyl_CoA" stoichiometry="1" constant="true"/>
               <speciesReference species="Succinate" stoichiometry="1" constant="true"/>
            </listOfReactants>
            <listOfProducts>
               <speciesReference species="Acetate" stoichiometry="1" constant="true"/>
               <speciesReference species="Succinyl_CoA" stoichiometry="1" constant="true"/>
            </listOfProducts>
         </reaction>
         <reaction id="R70" name="R70" fast="false" fbc:lowerFluxBound="par1" fbc:upperFluxBound="par2" reversible="false">
            <listOfReactants>
               <speciesReference species="ferricyt_c" stoichiometry="2" constant="true"/>
               <speciesReference species="Lactate" stoichiometry="1" constant="true"/>
            </listOfReactants>
            <listOfProducts>
               <speciesReference species="ferrocyt_c" stoichiometry="2" constant="true"/>
               <speciesReference species="Proton" stoichiometry="2" constant="true"/>
               <speciesReference species="Pyruvate" stoichiometry="1" constant="true"/>
            </listOfProducts>
         </reaction>
         <reaction id="R72" name="R72" fast="false" fbc:lowerFluxBound="par3" fbc:upperFluxBound="par2" reversible="true">
            <listOfReactants>
               <speciesReference species="Isocitrate" stoichiometry="1" constant="true"/>
            </listOfReactants>
            <listOfProducts>
               <speciesReference species="glyoxylate" stoichiometry="1" constant="true"/>
               <speciesReference species="Succinate" stoichiometry="1" constant="true"/>
            </listOfProducts>
         </reaction>
         <reaction id="R74" name="R74" fast="false" fbc:lowerFluxBound="par1" fbc:upperFluxBound="par2" reversible="false">
            <listOfReactants>
               <speciesReference species="Acetyl_CoA" stoichiometry="1" constant="true"/>
               <speciesReference species="glyoxylate" stoichiometry="1" constant="true"/>
               <speciesReference species="H2O" stoichiometry="1" constant="true"/>
            </listOfReactants>
            <listOfProducts>
               <speciesReference species="CoA" stoichiometry="1" constant="true"/>
               <speciesReference species="L_Malate" stoichiometry="1" constant="true"/>
               <speciesReference species="Proton" stoichiometry="1" constant="true"/>
            </listOfProducts>
         </reaction>
         <reaction id="R77" name="R77" fast="false" fbc:lowerFluxBound="par3" fbc:upperFluxBound="par2" reversible="true">
            <listOfReactants>
               <speciesReference species="D_glucose" stoichiometry="1" constant="true"/>
               <speciesReference species="NADP" stoichiometry="1" constant="true"/>
            </listOfReactants>
            <listOfProducts>
               <speciesReference species="D_glucono_1_5_lactone" stoichiometry="1" constant="true"/>
               <speciesReference species="NADPH" stoichiometry="1" constant="true"/>
               <speciesReference species="Proton" stoichiometry="1" constant="true"/>
            </listOfProducts>
         </reaction>
         <reaction id="R79" name="R79" fast="false" fbc:lowerFluxBound="par3" fbc:upperFluxBound="par2" reversible="true">
            <listOfReactants>
               <speciesReference species="D_glucono_1_5_lactone" stoichiometry="1" constant="true"/>
               <speciesReference species="H2O" stoichiometry="1" constant="true"/>
            </listOfReactants>
            <listOfProducts>
               <speciesReference species="GLCN" stoichiometry="1" constant="true"/>
               <speciesReference species="Proton" stoichiometry="1" constant="true"/>
            </listOfProducts>
         </reaction>
         <reaction id="R81" name="R81" fast="false" fbc:lowerFluxBound="par3" fbc:upperFluxBound="par2" reversible="true">
            <listOfReactants>
               <speciesReference species="GLCN" stoichiometry="1" constant="true"/>
            </listOfReactants>
            <listOfProducts>
               <speciesReference species="2_keto_3_deoxygluconate" stoichiometry="1" constant="true"/>
               <speciesReference species="H2O" stoichiometry="1" constant="true"/>
            </listOfProducts>
         </reaction>
         <reaction id="R83" name="R83" fast="false" fbc:lowerFluxBound="par1" fbc:upperFluxBound="par2" reversible="false">
            <listOfReactants>
               <speciesReference species="2_keto_3_deoxygluconate" stoichiometry="1" constant="true"/>
               <speciesReference species="ATP" stoichiometry="1" constant="true"/>
            </listOfReactants>
            <listOfProducts>
               <speciesReference species="2_Keto_3_deoxy_6_phosphogluconate" stoichiometry="1" constant="true"/>
               <speciesReference species="ADP" stoichiometry="1" constant="true"/>
               <speciesReference species="Proton" stoichiometry="1" constant="true"/>
            </listOfProducts>
         </reaction>
         <reaction id="R85" name="R85" fast="false" fbc:lowerFluxBound="par3" fbc:upperFluxBound="par2" reversible="true">
            <listOfReactants>
               <speciesReference species="2_Keto_3_deoxy_6_phosphogluconate" stoichiometry="1" constant="true"/>
            </listOfReactants>
            <listOfProducts>
               <speciesReference species="Glyceraldehyde3_phosphate" stoichiometry="1" constant="true"/>
               <speciesReference species="Pyruvate" stoichiometry="1" constant="true"/>
            </listOfProducts>
         </reaction>
         <reaction id="R87" name="R87" fast="false" fbc:lowerFluxBound="par3" fbc:upperFluxBound="par2" reversible="true">
            <listOfReactants>
               <speciesReference species="6_Phospho_D_gluconate" stoichiometry="1" constant="true"/>
            </listOfReactants>
            <listOfProducts>
               <speciesReference species="2_Keto_3_deoxy_6_phosphogluconate" stoichiometry="1" constant="true"/>
               <speciesReference species="H2O" stoichiometry="1" constant="true"/>
            </listOfProducts>
         </reaction>
         <reaction id="R89" name="R89" fast="false" fbc:lowerFluxBound="par1" fbc:upperFluxBound="par2" reversible="false">
            <listOfReactants>
               <speciesReference species="6_Phospho_D_gluconate" stoichiometry="1" constant="true"/>
               <speciesReference species="NADP" stoichiometry="1" constant="true"/>
            </listOfReactants>
            <listOfProducts>
               <speciesReference species="CO2" stoichiometry="1" constant="true"/>
               <speciesReference species="D_Ribulose5_phosphate" stoichiometry="1" constant="true"/>
               <speciesReference species="NADPH" stoichiometry="1" constant="true"/>
            </listOfProducts>
         </reaction>
         <reaction id="R91" name="R91" fast="false" fbc:lowerFluxBound="par3" fbc:upperFluxBound="par2" reversible="true">
            <listOfReactants>
               <speciesReference species="ribose_5_phosphate" stoichiometry="1" constant="true"/>
            </listOfReactants>
            <listOfProducts>
               <speciesReference species="D_Ribulose5_phosphate" stoichiometry="1" constant="true"/>
            </listOfProducts>
         </reaction>
         <reaction id="R94" name="R94" fast="false" fbc:lowerFluxBound="par1" fbc:upperFluxBound="par2" reversible="false">
            <listOfReactants>
               <speciesReference species="ATP" stoichiometry="1" constant="true"/>
               <speciesReference species="ribose_5_phosphate" stoichiometry="1" constant="true"/>
            </listOfReactants>
            <listOfProducts>
               <speciesReference species="AMP" stoichiometry="1" constant="true"/>
               <speciesReference species="Proton" stoichiometry="1" constant="true"/>
               <speciesReference species="PRPP" stoichiometry="1" constant="true"/>
            </listOfProducts>
         </reaction>
         <reaction id="R96" name="R96" fast="false" fbc:lowerFluxBound="par3" fbc:upperFluxBound="par2" reversible="true">
            <listOfReactants>
               <speciesReference species="Glyceraldehyde3_phosphate" stoichiometry="1" constant="true"/>
               <speciesReference species="Sedoheptulose7_phosphate" stoichiometry="1" constant="true"/>
            </listOfReactants>
            <listOfProducts>
               <speciesReference species="D_Xylulose5_phosphate" stoichiometry="1" constant="true"/>
               <speciesReference species="ribose_5_phosphate" stoichiometry="1" constant="true"/>
            </listOfProducts>
         </reaction>
         <reaction id="R97" name="R97" fast="false" fbc:lowerFluxBound="par3" fbc:upperFluxBound="par2" reversible="true">
            <listOfReactants>
               <speciesReference species="D_fructose_6_phosphate" stoichiometry="1" constant="true"/>
               <speciesReference species="Glyceraldehyde3_phosphate" stoichiometry="1" constant="true"/>
            </listOfReactants>
            <listOfProducts>
               <speciesReference species="D_Erythrose4_phosphate" stoichiometry="1" constant="true"/>
               <speciesReference species="D_Xylulose5_phosphate" stoichiometry="1" constant="true"/>
            </listOfProducts>
         </reaction>
         <reaction id="R99" name="R99" fast="false" fbc:lowerFluxBound="par3" fbc:upperFluxBound="par2" reversible="true">
            <listOfReactants>
               <speciesReference species="Phosphate" stoichiometry="1" constant="true"/>
               <speciesReference species="Sedoheptulose7_phosphate" stoichiometry="1" constant="true"/>
            </listOfReactants>
            <listOfProducts>
               <speciesReference species="H2O" stoichiometry="1" constant="true"/>
               <speciesReference species="sedoheptulose_1_7_bisphosphate" stoichiometry="1" constant="true"/>
            </listOfProducts>
         </reaction>
         <reaction id="R100" name="R100" fast="false" fbc:lowerFluxBound="par3" fbc:upperFluxBound="par2" reversible="true">
            <listOfReactants>
               <speciesReference species="sedoheptulose_1_7_bisphosphate" stoichiometry="1" constant="true"/>
            </listOfReactants>
            <listOfProducts>
               <speciesReference species="D_Erythrose4_phosphate" stoichiometry="1" constant="true"/>
               <speciesReference species="DHAP" stoichiometry="1" constant="true"/>
            </listOfProducts>
         </reaction>
         <reaction id="R102" name="R102" fast="false" fbc:lowerFluxBound="par3" fbc:upperFluxBound="par2" reversible="true">
            <listOfReactants>
               <speciesReference species="D_fructose_6_phosphate" stoichiometry="1" constant="true"/>
            </listOfReactants>
            <listOfProducts>
               <speciesReference species="3_hexulose_6_phosphate" stoichiometry="1" constant="true"/>
            </listOfProducts>
         </reaction>
         <reaction id="R104" name="R104" fast="false" fbc:lowerFluxBound="par3" fbc:upperFluxBound="par2" reversible="true">
            <listOfReactants>
               <speciesReference species="3_hexulose_6_phosphate" stoichiometry="1" constant="true"/>
            </listOfReactants>
            <listOfProducts>
               <speciesReference species="D_Ribulose5_phosphate" stoichiometry="1" constant="true"/>
               <speciesReference species="formaldehyde" stoichiometry="1" constant="true"/>
            </listOfProducts>
         </reaction>
         <reaction id="R107" name="R107" fast="false" fbc:lowerFluxBound="par3" fbc:upperFluxBound="par2" reversible="true">
            <listOfReactants>
               <speciesReference species="L_Glutamate" stoichiometry="1" constant="true"/>
               <speciesReference species="Oxaloacetate" stoichiometry="1" constant="true"/>
            </listOfReactants>
            <listOfProducts>
               <speciesReference species="2_Oxoglutarate" stoichiometry="1" constant="true"/>
               <speciesReference species="L_Aspartate" stoichiometry="1" constant="true"/>
            </listOfProducts>
         </reaction>
         <reaction id="R110" name="R110" fast="false" fbc:lowerFluxBound="par1" fbc:upperFluxBound="par2" reversible="false">
            <listOfReactants>
               <speciesReference species="GTP" stoichiometry="1" constant="true"/>
               <speciesReference species="IMP" stoichiometry="1" constant="true"/>
               <speciesReference species="L_Aspartate" stoichiometry="1" constant="true"/>
            </listOfReactants>
            <listOfProducts>
               <speciesReference species="Adenylosuccinate" stoichiometry="1" constant="true"/>
               <speciesReference species="GDP" stoichiometry="1" constant="true"/>
               <speciesReference species="Phosphate" stoichiometry="1" constant="true"/>
               <speciesReference species="Proton" stoichiometry="2" constant="true"/>
            </listOfProducts>
         </reaction>
         <reaction id="R112" name="R112" fast="false" fbc:lowerFluxBound="par1" fbc:upperFluxBound="par2" reversible="false">
            <listOfReactants>
               <speciesReference species="Adenylosuccinate" stoichiometry="1" constant="true"/>
            </listOfReactants>
            <listOfProducts>
               <speciesReference species="AMP" stoichiometry="1" constant="true"/>
               <speciesReference species="Fumarate" stoichiometry="1" constant="true"/>
            </listOfProducts>
         </reaction>
         <reaction id="R114" name="R114" fast="false" fbc:lowerFluxBound="par3" fbc:upperFluxBound="par2" reversible="true">
            <listOfReactants>
               <speciesReference species="L_Glutamate" stoichiometry="1" constant="true"/>
               <speciesReference species="Pyruvate" stoichiometry="1" constant="true"/>
            </listOfReactants>
            <listOfProducts>
               <speciesReference species="2_Oxoglutarate" stoichiometry="1" constant="true"/>
               <speciesReference species="L_Alanine" stoichiometry="1" constant="true"/>
            </listOfProducts>
         </reaction>
         <reaction id="R116" name="R116" fast="false" fbc:lowerFluxBound="par3" fbc:upperFluxBound="par2" reversible="true">
            <listOfReactants>
               <speciesReference species="L_Glutamate" stoichiometry="1" constant="true"/>
               <speciesReference species="NADH" stoichiometry="1" constant="true"/>
               <speciesReference species="Proton" stoichiometry="2" constant="true"/>
            </listOfReactants>
            <listOfProducts>
               <speciesReference species="H2O" stoichiometry="1" constant="true"/>
               <speciesReference species="L_Glutamate5_semialdehyde" stoichiometry="1" constant="true"/>
               <speciesReference species="NAD" stoichiometry="1" constant="true"/>
            </listOfProducts>
         </reaction>
         <reaction id="R118" name="R118" fast="false" fbc:lowerFluxBound="par3" fbc:upperFluxBound="par2" reversible="true">
            <listOfReactants>
               <speciesReference species="L_Glutamate5_semialdehyde" stoichiometry="1" constant="true"/>
            </listOfReactants>
            <listOfProducts>
               <speciesReference species="1_Pyrroline_5_carboxylate" stoichiometry="1" constant="true"/>
               <speciesReference species="H2O" stoichiometry="1" constant="true"/>
               <speciesReference species="Proton" stoichiometry="1" constant="true"/>
            </listOfProducts>
         </reaction>
         <reaction id="R120" name="R120" fast="false" fbc:lowerFluxBound="par3" fbc:upperFluxBound="par2" reversible="true">
            <listOfReactants>
               <speciesReference species="1_Pyrroline_5_carboxylate" stoichiometry="1" constant="true"/>
               <speciesReference species="NADPH" stoichiometry="1" constant="true"/>
               <speciesReference species="Proton" stoichiometry="2" constant="true"/>
            </listOfReactants>
            <listOfProducts>
               <speciesReference species="L_Proline" stoichiometry="1" constant="true"/>
               <speciesReference species="NADP" stoichiometry="1" constant="true"/>
            </listOfProducts>
         </reaction>
         <reaction id="R122" name="R122" fast="false" fbc:lowerFluxBound="par1" fbc:upperFluxBound="par2" reversible="false">
            <listOfReactants>
               <speciesReference species="Acetyl_CoA" stoichiometry="1" constant="true"/>
               <speciesReference species="L_Glutamate" stoichiometry="1" constant="true"/>
            </listOfReactants>
            <listOfProducts>
               <speciesReference species="CoA" stoichiometry="1" constant="true"/>
               <speciesReference species="N_Acetyl_L_glutamate" stoichiometry="1" constant="true"/>
               <speciesReference species="Proton" stoichiometry="1" constant="true"/>
            </listOfProducts>
         </reaction>
         <reaction id="R124" name="R124" fast="false" fbc:lowerFluxBound="par1" fbc:upperFluxBound="par2" reversible="false">
            <listOfReactants>
               <speciesReference species="ATP" stoichiometry="1" constant="true"/>
               <speciesReference species="N_Acetyl_L_glutamate" stoichiometry="1" constant="true"/>
            </listOfReactants>
            <listOfProducts>
               <speciesReference species="ADP" stoichiometry="1" constant="true"/>
               <speciesReference species="N_Acetyl_L_glutamate5_phosphate" stoichiometry="1" constant="true"/>
            </listOfProducts>
         </reaction>
         <reaction id="R126" name="R126" fast="false" fbc:lowerFluxBound="par3" fbc:upperFluxBound="par2" reversible="true">
            <listOfReactants>
               <speciesReference species="N_Acetyl_L_glutamate5_semialdehyde" stoichiometry="1" constant="true"/>
               <speciesReference species="NADP" stoichiometry="1" constant="true"/>
               <speciesReference species="Phosphate" stoichiometry="1" constant="true"/>
            </listOfReactants>
            <listOfProducts>
               <speciesReference species="N_Acetyl_L_glutamate5_phosphate" stoichiometry="1" constant="true"/>
               <speciesReference species="NADPH" stoichiometry="1" constant="true"/>
               <speciesReference species="Proton" stoichiometry="1" constant="true"/>
            </listOfProducts>
         </reaction>
         <reaction id="R128" name="R128" fast="false" fbc:lowerFluxBound="par3" fbc:upperFluxBound="par2" reversible="true">
            <listOfReactants>
               <speciesReference species="2_Oxoglutarate" stoichiometry="1" constant="true"/>
               <speciesReference species="N_Acetylornithine" stoichiometry="1" constant="true"/>
            </listOfReactants>
            <listOfProducts>
               <speciesReference species="L_Glutamate" stoichiometry="1" constant="true"/>
               <speciesReference species="N_Acetyl_L_glutamate5_semialdehyde" stoichiometry="1" constant="true"/>
            </listOfProducts>
         </reaction>
         <reaction id="R130" name="R130" fast="false" fbc:lowerFluxBound="par1" fbc:upperFluxBound="par2" reversible="false">
            <listOfReactants>
               <speciesReference species="H2O" stoichiometry="1" constant="true"/>
               <speciesReference species="N_Acetylornithine" stoichiometry="1" constant="true"/>
            </listOfReactants>
            <listOfProducts>
               <speciesReference species="Acetate" stoichiometry="1" constant="true"/>
               <speciesReference species="Ornithine" stoichiometry="1" constant="true"/>
            </listOfProducts>
         </reaction>
         <reaction id="R132" name="R132" fast="false" fbc:lowerFluxBound="par1" fbc:upperFluxBound="par2" reversible="false">
            <listOfReactants>
               <speciesReference species="ATP" stoichiometry="1" constant="true"/>
               <speciesReference species="CO2" stoichiometry="1" constant="true"/>
               <speciesReference species="NH3" stoichiometry="1" constant="true"/>
            </listOfReactants>
            <listOfProducts>
               <speciesReference species="ADP" stoichiometry="1" constant="true"/>
               <speciesReference species="Carbamoylphosphate" stoichiometry="1" constant="true"/>
               <speciesReference species="Proton" stoichiometry="1" constant="true"/>
            </listOfProducts>
         </reaction>
         <reaction id="R134" name="R134" fast="false" fbc:lowerFluxBound="par3" fbc:upperFluxBound="par2" reversible="true">
            <listOfReactants>
               <speciesReference species="Carbamoylphosphate" stoichiometry="1" constant="true"/>
               <speciesReference species="Ornithine" stoichiometry="1" constant="true"/>
            </listOfReactants>
            <listOfProducts>
               <speciesReference species="Citrulline" stoichiometry="1" constant="true"/>
               <speciesReference species="Phosphate" stoichiometry="1" constant="true"/>
               <speciesReference species="Proton" stoichiometry="1" constant="true"/>
            </listOfProducts>
         </reaction>
         <reaction id="R136" name="R136" fast="false" fbc:lowerFluxBound="par3" fbc:upperFluxBound="par2" reversible="true">
            <listOfReactants>
               <speciesReference species="ATP" stoichiometry="1" constant="true"/>
               <speciesReference species="Citrulline" stoichiometry="1" constant="true"/>
               <speciesReference species="L_Aspartate" stoichiometry="1" constant="true"/>
            </listOfReactants>
            <listOfProducts>
               <speciesReference species="AMP" stoichiometry="1" constant="true"/>
               <speciesReference species="L_Argininosuccinate" stoichiometry="1" constant="true"/>
               <speciesReference species="PPi" stoichiometry="1" constant="true"/>
               <speciesReference species="Proton" stoichiometry="1" constant="true"/>
            </listOfProducts>
         </reaction>
         <reaction id="R138" name="R138" fast="false" fbc:lowerFluxBound="par3" fbc:upperFluxBound="par2" reversible="true">
            <listOfReactants>
               <speciesReference species="L_Argininosuccinate" stoichiometry="1" constant="true"/>
            </listOfReactants>
            <listOfProducts>
               <speciesReference species="Fumarate" stoichiometry="1" constant="true"/>
               <speciesReference species="L_Arginine" stoichiometry="1" constant="true"/>
            </listOfProducts>
         </reaction>
         <reaction id="R140" name="R140" fast="false" fbc:lowerFluxBound="par3" fbc:upperFluxBound="par2" reversible="true">
            <listOfReactants>
               <speciesReference species="Acetyl_CoA" stoichiometry="1" constant="true"/>
               <speciesReference species="L_Serine" stoichiometry="1" constant="true"/>
            </listOfReactants>
            <listOfProducts>
               <speciesReference species="CoA" stoichiometry="1" constant="true"/>
               <speciesReference species="O_Acetyl_L_serine" stoichiometry="1" constant="true"/>
            </listOfProducts>
         </reaction>
         <reaction id="R142" name="R142" fast="false" fbc:lowerFluxBound="par1" fbc:upperFluxBound="par2" reversible="false">
            <listOfReactants>
               <speciesReference species="H2S" stoichiometry="1" constant="true"/>
               <speciesReference species="O_Acetyl_L_serine" stoichiometry="1" constant="true"/>
            </listOfReactants>
            <listOfProducts>
               <speciesReference species="Acetate" stoichiometry="1" constant="true"/>
               <speciesReference species="L_Cysteine" stoichiometry="1" constant="true"/>
               <speciesReference species="Proton" stoichiometry="1" constant="true"/>
            </listOfProducts>
         </reaction>
         <reaction id="R144" name="R144" fast="false" fbc:lowerFluxBound="par3" fbc:upperFluxBound="par2" reversible="true">
            <listOfReactants>
               <speciesReference species="ATP" stoichiometry="1" constant="true"/>
               <speciesReference species="L_Aspartate" stoichiometry="1" constant="true"/>
            </listOfReactants>
            <listOfProducts>
               <speciesReference species="4_Phospho_L_aspartate" stoichiometry="1" constant="true"/>
               <speciesReference species="ADP" stoichiometry="1" constant="true"/>
            </listOfProducts>
         </reaction>
         <reaction id="R146" name="R146" fast="false" fbc:lowerFluxBound="par3" fbc:upperFluxBound="par2" reversible="true">
            <listOfReactants>
               <speciesReference species="4_Phospho_L_aspartate" stoichiometry="1" constant="true"/>
               <speciesReference species="NADPH" stoichiometry="1" constant="true"/>
               <speciesReference species="Proton" stoichiometry="1" constant="true"/>
            </listOfReactants>
            <listOfProducts>
               <speciesReference species="L_Aspartate4_semialdehyde" stoichiometry="1" constant="true"/>
               <speciesReference species="NADP" stoichiometry="1" constant="true"/>
               <speciesReference species="Phosphate" stoichiometry="1" constant="true"/>
            </listOfProducts>
         </reaction>
         <reaction id="R148" name="R148" fast="false" fbc:lowerFluxBound="par3" fbc:upperFluxBound="par2" reversible="true">
            <listOfReactants>
               <speciesReference species="L_Aspartate4_semialdehyde" stoichiometry="1" constant="true"/>
               <speciesReference species="NADH" stoichiometry="1" constant="true"/>
               <speciesReference species="Proton" stoichiometry="1" constant="true"/>
            </listOfReactants>
            <listOfProducts>
               <speciesReference species="L_Homoserine" stoichiometry="1" constant="true"/>
               <speciesReference species="NAD" stoichiometry="1" constant="true"/>
            </listOfProducts>
         </reaction>
         <reaction id="R150" name="R150" fast="false" fbc:lowerFluxBound="par1" fbc:upperFluxBound="par2" reversible="false">
            <listOfReactants>
               <speciesReference species="ATP" stoichiometry="1" constant="true"/>
               <speciesReference species="L_Homoserine" stoichiometry="1" constant="true"/>
            </listOfReactants>
            <listOfProducts>
               <speciesReference species="ADP" stoichiometry="1" constant="true"/>
               <speciesReference species="O_Phospho_L_homoserine" stoichiometry="1" constant="true"/>
               <speciesReference species="Proton" stoichiometry="1" constant="true"/>
            </listOfProducts>
         </reaction>
         <reaction id="R153" name="R153" fast="false" fbc:lowerFluxBound="par1" fbc:upperFluxBound="par2" reversible="false">
            <listOfReactants>
               <speciesReference species="H2O" stoichiometry="1" constant="true"/>
               <speciesReference species="O_Phospho_L_homoserine" stoichiometry="1" constant="true"/>
            </listOfReactants>
            <listOfProducts>
               <speciesReference species="L_Threonine" stoichiometry="1" constant="true"/>
               <speciesReference species="Phosphate" stoichiometry="1" constant="true"/>
            </listOfProducts>
         </reaction>
         <reaction id="R156" name="R156" fast="false" fbc:lowerFluxBound="par1" fbc:upperFluxBound="par2" reversible="false">
            <listOfReactants>
               <speciesReference species="L_Threonine" stoichiometry="1" constant="true"/>
            </listOfReactants>
            <listOfProducts>
               <speciesReference species="2_Oxobutyrate" stoichiometry="1" constant="true"/>
               <speciesReference species="NH3" stoichiometry="1" constant="true"/>
               <speciesReference species="Proton" stoichiometry="1" constant="true"/>
            </listOfProducts>
         </reaction>
         <reaction id="R159" name="R159" fast="false" fbc:lowerFluxBound="par3" fbc:upperFluxBound="par2" reversible="true">
            <listOfReactants>
               <speciesReference species="2_Oxobutyrate" stoichiometry="1" constant="true"/>
               <speciesReference species="L_Cysteine" stoichiometry="1" constant="true"/>
               <speciesReference species="NH3" stoichiometry="1" constant="true"/>
               <speciesReference species="Proton" stoichiometry="1" constant="true"/>
            </listOfReactants>
            <listOfProducts>
               <speciesReference species="Cystathionine" stoichiometry="1" constant="true"/>
               <speciesReference species="H2O" stoichiometry="1" constant="true"/>
            </listOfProducts>
         </reaction>
         <reaction id="R160" name="R160" fast="false" fbc:lowerFluxBound="par1" fbc:upperFluxBound="par2" reversible="false">
            <listOfReactants>
               <speciesReference species="H2O" stoichiometry="1" constant="true"/>
               <speciesReference species="L_Cysteine" stoichiometry="1" constant="true"/>
            </listOfReactants>
            <listOfProducts>
               <speciesReference species="H2S" stoichiometry="1" constant="true"/>
               <speciesReference species="NH3" stoichiometry="1" constant="true"/>
               <speciesReference species="Proton" stoichiometry="1" constant="true"/>
               <speciesReference species="Pyruvate" stoichiometry="1" constant="true"/>
            </listOfProducts>
         </reaction>
         <reaction id="R162" name="R162" fast="false" fbc:lowerFluxBound="par1" fbc:upperFluxBound="par2" reversible="false">
            <listOfReactants>
               <speciesReference species="Cystathionine" stoichiometry="1" constant="true"/>
               <speciesReference species="H2O" stoichiometry="1" constant="true"/>
            </listOfReactants>
            <listOfProducts>
               <speciesReference species="Homocysteine" stoichiometry="1" constant="true"/>
               <speciesReference species="NH3" stoichiometry="1" constant="true"/>
               <speciesReference species="Proton" stoichiometry="1" constant="true"/>
               <speciesReference species="Pyruvate" stoichiometry="1" constant="true"/>
            </listOfProducts>
         </reaction>
         <reaction id="R164" name="R164" fast="false" fbc:lowerFluxBound="par3" fbc:upperFluxBound="par2" reversible="true">
            <listOfReactants>
               <speciesReference species="5_methyl_tetrahydrofolate" stoichiometry="1" constant="true"/>
               <speciesReference species="Homocysteine" stoichiometry="1" constant="true"/>
            </listOfReactants>
            <listOfProducts>
               <speciesReference species="L_Methionine" stoichiometry="1" constant="true"/>
               <speciesReference species="tetrahydrofolate_B9" stoichiometry="1" constant="true"/>
            </listOfProducts>
         </reaction>
         <reaction id="R167" name="R167" fast="false" fbc:lowerFluxBound="par1" fbc:upperFluxBound="par2" reversible="false">
            <listOfReactants>
               <speciesReference species="L_Serine" stoichiometry="1" constant="true"/>
            </listOfReactants>
            <listOfProducts>
               <speciesReference species="NH3" stoichiometry="1" constant="true"/>
               <speciesReference species="Proton" stoichiometry="1" constant="true"/>
               <speciesReference species="Pyruvate" stoichiometry="1" constant="true"/>
            </listOfProducts>
         </reaction>
         <reaction id="R170" name="R170" fast="false" fbc:lowerFluxBound="par3" fbc:upperFluxBound="par2" reversible="true">
            <listOfReactants>
               <speciesReference species="L_Serine" stoichiometry="1" constant="true"/>
               <speciesReference species="tetrahydrofolate_B9" stoichiometry="1" constant="true"/>
            </listOfReactants>
            <listOfProducts>
               <speciesReference species="5_10_Methylenetetrahydrofolate" stoichiometry="1" constant="true"/>
               <speciesReference species="Glycine" stoichiometry="1" constant="true"/>
               <speciesReference species="H2O" stoichiometry="1" constant="true"/>
            </listOfProducts>
         </reaction>
         <reaction id="R173" name="R173" fast="false" fbc:lowerFluxBound="par1" fbc:upperFluxBound="par2" reversible="false">
            <listOfReactants>
               <speciesReference species="3_Phosphoglycerate" stoichiometry="1" constant="true"/>
               <speciesReference species="H2O" stoichiometry="1" constant="true"/>
               <speciesReference species="L_Glutamate" stoichiometry="1" constant="true"/>
               <speciesReference species="NAD" stoichiometry="1" constant="true"/>
            </listOfReactants>
            <listOfProducts>
               <speciesReference species="2_Oxoglutarate" stoichiometry="1" constant="true"/>
               <speciesReference species="L_Serine" stoichiometry="1" constant="true"/>
               <speciesReference species="NADH" stoichiometry="1" constant="true"/>
               <speciesReference species="Phosphate" stoichiometry="1" constant="true"/>
               <speciesReference species="Proton" stoichiometry="1" constant="true"/>
            </listOfProducts>
         </reaction>
         <reaction id="R179" name="R179" fast="false" fbc:lowerFluxBound="par3" fbc:upperFluxBound="par2" reversible="true">
            <listOfReactants>
               <speciesReference species="ATP" stoichiometry="1" constant="true"/>
               <speciesReference species="PRPP" stoichiometry="1" constant="true"/>
            </listOfReactants>
            <listOfProducts>
               <speciesReference species="Phosphoribosyl_ATP" stoichiometry="1" constant="true"/>
               <speciesReference species="PPi" stoichiometry="1" constant="true"/>
            </listOfProducts>
         </reaction>
         <reaction id="R181" name="R181" fast="false" fbc:lowerFluxBound="par1" fbc:upperFluxBound="par2" reversible="false">
            <listOfReactants>
               <speciesReference species="H2O" stoichiometry="1" constant="true"/>
               <speciesReference species="Phosphoribosyl_ATP" stoichiometry="1" constant="true"/>
            </listOfReactants>
            <listOfProducts>
               <speciesReference species="Phosphoribosyl_AMP" stoichiometry="1" constant="true"/>
               <speciesReference species="PPi" stoichiometry="1" constant="true"/>
               <speciesReference species="Proton" stoichiometry="1" constant="true"/>
            </listOfProducts>
         </reaction>
         <reaction id="R183" name="R183" fast="false" fbc:lowerFluxBound="par1" fbc:upperFluxBound="par2" reversible="false">
            <listOfReactants>
               <speciesReference species="H2O" stoichiometry="1" constant="true"/>
               <speciesReference species="Phosphoribosyl_AMP" stoichiometry="1" constant="true"/>
            </listOfReactants>
            <listOfProducts>
               <speciesReference species="phosphoribosylformiminoaicar_phosphate" stoichiometry="1" constant="true"/>
            </listOfProducts>
         </reaction>
         <reaction id="R185" name="R185" fast="false" fbc:lowerFluxBound="par3" fbc:upperFluxBound="par2" reversible="true">
            <listOfReactants>
               <speciesReference species="phosphoribosylformiminoaicar_phosphate" stoichiometry="1" constant="true"/>
            </listOfReactants>
            <listOfProducts>
               <speciesReference species="phosphoribulosylformimino_AICAR_phosphate" stoichiometry="1" constant="true"/>
            </listOfProducts>
         </reaction>
         <reaction id="R187" name="R187" fast="false" fbc:lowerFluxBound="par1" fbc:upperFluxBound="par2" reversible="false">
            <listOfReactants>
               <speciesReference species="L_Glutamine" stoichiometry="1" constant="true"/>
               <speciesReference species="phosphoribulosylformimino_AICAR_phosphate" stoichiometry="1" constant="true"/>
            </listOfReactants>
            <listOfProducts>
               <speciesReference species="AICAR" stoichiometry="1" constant="true"/>
               <speciesReference species="D_erythro_imidazol_glycerol_phosphate" stoichiometry="1" constant="true"/>
               <speciesReference species="L_Glutamate" stoichiometry="1" constant="true"/>
               <speciesReference species="Proton" stoichiometry="1" constant="true"/>
            </listOfProducts>
         </reaction>
         <reaction id="R190" name="R190" fast="false" fbc:lowerFluxBound="par1" fbc:upperFluxBound="par2" reversible="false">
            <listOfReactants>
               <speciesReference species="D_erythro_imidazol_glycerol_phosphate" stoichiometry="1" constant="true"/>
            </listOfReactants>
            <listOfProducts>
               <speciesReference species="H2O" stoichiometry="1" constant="true"/>
               <speciesReference species="imidazole_acetol_phosphate" stoichiometry="1" constant="true"/>
            </listOfProducts>
         </reaction>
         <reaction id="R192" name="R192" fast="false" fbc:lowerFluxBound="par3" fbc:upperFluxBound="par2" reversible="true">
            <listOfReactants>
               <speciesReference species="imidazole_acetol_phosphate" stoichiometry="1" constant="true"/>
               <speciesReference species="L_Glutamate" stoichiometry="1" constant="true"/>
            </listOfReactants>
            <listOfProducts>
               <speciesReference species="2_Oxoglutarate" stoichiometry="1" constant="true"/>
               <speciesReference species="L_histidinol_phosphate" stoichiometry="1" constant="true"/>
            </listOfProducts>
         </reaction>
         <reaction id="R194" name="R194" fast="false" fbc:lowerFluxBound="par1" fbc:upperFluxBound="par2" reversible="false">
            <listOfReactants>
               <speciesReference species="H2O" stoichiometry="1" constant="true"/>
               <speciesReference species="L_histidinol_phosphate" stoichiometry="1" constant="true"/>
            </listOfReactants>
            <listOfProducts>
               <speciesReference species="L_Histidinol" stoichiometry="1" constant="true"/>
               <speciesReference species="Phosphate" stoichiometry="1" constant="true"/>
            </listOfProducts>
         </reaction>
         <reaction id="R196" name="R196" fast="false" fbc:lowerFluxBound="par1" fbc:upperFluxBound="par2" reversible="false">
            <listOfReactants>
               <speciesReference species="L_Histidinol" stoichiometry="1" constant="true"/>
               <speciesReference species="NAD" stoichiometry="1" constant="true"/>
            </listOfReactants>
            <listOfProducts>
               <speciesReference species="L_Histidinal" stoichiometry="1" constant="true"/>
               <speciesReference species="NADH" stoichiometry="1" constant="true"/>
               <speciesReference species="Proton" stoichiometry="1" constant="true"/>
            </listOfProducts>
         </reaction>
         <reaction id="R198" name="R198" fast="false" fbc:lowerFluxBound="par1" fbc:upperFluxBound="par2" reversible="false">
            <listOfReactants>
               <speciesReference species="H2O" stoichiometry="1" constant="true"/>
               <speciesReference species="L_Histidinal" stoichiometry="1" constant="true"/>
               <speciesReference species="NAD" stoichiometry="1" constant="true"/>
            </listOfReactants>
            <listOfProducts>
               <speciesReference species="L_Histidine" stoichiometry="1" constant="true"/>
               <speciesReference species="NADH" stoichiometry="1" constant="true"/>
               <speciesReference species="Proton" stoichiometry="2" constant="true"/>
            </listOfProducts>
         </reaction>
         <reaction id="R200" name="R200" fast="false" fbc:lowerFluxBound="par1" fbc:upperFluxBound="par2" reversible="false">
            <listOfReactants>
               <speciesReference species="L_Aspartate4_semialdehyde" stoichiometry="1" constant="true"/>
               <speciesReference species="Pyruvate" stoichiometry="1" constant="true"/>
            </listOfReactants>
            <listOfProducts>
               <speciesReference species="Dihydrodipicolinate" stoichiometry="1" constant="true"/>
               <speciesReference species="H2O" stoichiometry="2" constant="true"/>
               <speciesReference species="Proton" stoichiometry="1" constant="true"/>
            </listOfProducts>
         </reaction>
         <reaction id="R203" name="R203" fast="false" fbc:lowerFluxBound="par1" fbc:upperFluxBound="par2" reversible="false">
            <listOfReactants>
               <speciesReference species="Dihydrodipicolinate" stoichiometry="1" constant="true"/>
               <speciesReference species="NADH" stoichiometry="1" constant="true"/>
               <speciesReference species="Proton" stoichiometry="1" constant="true"/>
            </listOfReactants>
            <listOfProducts>
               <speciesReference species="NAD" stoichiometry="1" constant="true"/>
               <speciesReference species="tetrahydrodipicolinate" stoichiometry="1" constant="true"/>
            </listOfProducts>
         </reaction>
         <reaction id="R205" name="R205" fast="false" fbc:lowerFluxBound="par1" fbc:upperFluxBound="par2" reversible="false">
            <listOfReactants>
               <speciesReference species="H2O" stoichiometry="1" constant="true"/>
               <speciesReference species="L_Glutamate" stoichiometry="1" constant="true"/>
               <speciesReference species="Proton" stoichiometry="1" constant="true"/>
               <speciesReference species="tetrahydrodipicolinate" stoichiometry="1" constant="true"/>
            </listOfReactants>
            <listOfProducts>
               <speciesReference species="2_Oxoglutarate" stoichiometry="1" constant="true"/>
               <speciesReference species="LL_2_6_Diaminopimelate" stoichiometry="1" constant="true"/>
            </listOfProducts>
         </reaction>
         <reaction id="R207" name="R207" fast="false" fbc:lowerFluxBound="par1" fbc:upperFluxBound="par2" reversible="false">
            <listOfReactants>
               <speciesReference species="LL_2_6_Diaminopimelate" stoichiometry="1" constant="true"/>
            </listOfReactants>
            <listOfProducts>
               <speciesReference species="meso_2_6_Diaminopimelate" stoichiometry="1" constant="true"/>
            </listOfProducts>
         </reaction>
         <reaction id="R209" name="R209" fast="false" fbc:lowerFluxBound="par1" fbc:upperFluxBound="par2" reversible="false">
            <listOfReactants>
               <speciesReference species="meso_2_6_Diaminopimelate" stoichiometry="1" constant="true"/>
               <speciesReference species="Proton" stoichiometry="1" constant="true"/>
            </listOfReactants>
            <listOfProducts>
               <speciesReference species="CO2" stoichiometry="1" constant="true"/>
               <speciesReference species="L_Lysine" stoichiometry="1" constant="true"/>
            </listOfProducts>
         </reaction>
         <reaction id="R211" name="R211" fast="false" fbc:lowerFluxBound="par1" fbc:upperFluxBound="par2" reversible="false">
            <listOfReactants>
               <speciesReference species="D_Erythrose4_phosphate" stoichiometry="1" constant="true"/>
               <speciesReference species="H2O" stoichiometry="1" constant="true"/>
               <speciesReference species="Phosphoenolpyruvate" stoichiometry="1" constant="true"/>
            </listOfReactants>
            <listOfProducts>
               <speciesReference species="DAHP" stoichiometry="1" constant="true"/>
               <speciesReference species="Phosphate" stoichiometry="1" constant="true"/>
            </listOfProducts>
         </reaction>
         <reaction id="R213" name="R213" fast="false" fbc:lowerFluxBound="par1" fbc:upperFluxBound="par2" reversible="false">
            <listOfReactants>
               <speciesReference species="DAHP" stoichiometry="1" constant="true"/>
            </listOfReactants>
            <listOfProducts>
               <speciesReference species="5_Dehydroquinate" stoichiometry="1" constant="true"/>
               <speciesReference species="Phosphate" stoichiometry="1" constant="true"/>
            </listOfProducts>
         </reaction>
         <reaction id="R215" name="R215" fast="false" fbc:lowerFluxBound="par1" fbc:upperFluxBound="par2" reversible="false">
            <listOfReactants>
               <speciesReference species="5_Dehydroquinate" stoichiometry="1" constant="true"/>
            </listOfReactants>
            <listOfProducts>
               <speciesReference species="3_Dehydroshikimate" stoichiometry="1" constant="true"/>
               <speciesReference species="H2O" stoichiometry="1" constant="true"/>
            </listOfProducts>
         </reaction>
         <reaction id="R217" name="R217" fast="false" fbc:lowerFluxBound="par1" fbc:upperFluxBound="par2" reversible="false">
            <listOfReactants>
               <speciesReference species="3_Dehydroshikimate" stoichiometry="1" constant="true"/>
               <speciesReference species="NADPH" stoichiometry="1" constant="true"/>
               <speciesReference species="Proton" stoichiometry="1" constant="true"/>
            </listOfReactants>
            <listOfProducts>
               <speciesReference species="NADP" stoichiometry="1" constant="true"/>
               <speciesReference species="Shikimate" stoichiometry="1" constant="true"/>
            </listOfProducts>
         </reaction>
         <reaction id="R219" name="R219" fast="false" fbc:lowerFluxBound="par1" fbc:upperFluxBound="par2" reversible="false">
            <listOfReactants>
               <speciesReference species="ATP" stoichiometry="1" constant="true"/>
               <speciesReference species="Shikimate" stoichiometry="1" constant="true"/>
            </listOfReactants>
            <listOfProducts>
               <speciesReference species="3_phosphoshikimate" stoichiometry="1" constant="true"/>
               <speciesReference species="ADP" stoichiometry="1" constant="true"/>
               <speciesReference species="Proton" stoichiometry="1" constant="true"/>
            </listOfProducts>
         </reaction>
         <reaction id="R221" name="R221" fast="false" fbc:lowerFluxBound="par1" fbc:upperFluxBound="par2" reversible="false">
            <listOfReactants>
               <speciesReference species="3_phosphoshikimate" stoichiometry="1" constant="true"/>
               <speciesReference species="Phosphoenolpyruvate" stoichiometry="1" constant="true"/>
            </listOfReactants>
            <listOfProducts>
               <speciesReference species="5_O__1_Carboxyvinyl_3_phosphoshikimate" stoichiometry="1" constant="true"/>
               <speciesReference species="Phosphate" stoichiometry="1" constant="true"/>
            </listOfProducts>
         </reaction>
         <reaction id="R223" name="R223" fast="false" fbc:lowerFluxBound="par1" fbc:upperFluxBound="par2" reversible="false">
            <listOfReactants>
               <speciesReference species="5_O__1_Carboxyvinyl_3_phosphoshikimate" stoichiometry="1" constant="true"/>
            </listOfReactants>
            <listOfProducts>
               <speciesReference species="Chorismate" stoichiometry="1" constant="true"/>
               <speciesReference species="Phosphate" stoichiometry="1" constant="true"/>
            </listOfProducts>
         </reaction>
         <reaction id="R225" name="R225" fast="false" fbc:lowerFluxBound="par1" fbc:upperFluxBound="par2" reversible="false">
            <listOfReactants>
               <speciesReference species="Chorismate" stoichiometry="1" constant="true"/>
               <speciesReference species="NH3" stoichiometry="1" constant="true"/>
            </listOfReactants>
            <listOfProducts>
               <speciesReference species="Anthranilate" stoichiometry="1" constant="true"/>
               <speciesReference species="H2O" stoichiometry="1" constant="true"/>
               <speciesReference species="Pyruvate" stoichiometry="1" constant="true"/>
            </listOfProducts>
         </reaction>
         <reaction id="R227" name="R227" fast="false" fbc:lowerFluxBound="par1" fbc:upperFluxBound="par2" reversible="false">
            <listOfReactants>
               <speciesReference species="Anthranilate" stoichiometry="1" constant="true"/>
               <speciesReference species="PRPP" stoichiometry="1" constant="true"/>
            </listOfReactants>
            <listOfProducts>
               <speciesReference species="N_5_phosphoribosyl_anthranilate" stoichiometry="1" constant="true"/>
               <speciesReference species="PPi" stoichiometry="1" constant="true"/>
            </listOfProducts>
         </reaction>
         <reaction id="R229" name="R229" fast="false" fbc:lowerFluxBound="par1" fbc:upperFluxBound="par2" reversible="false">
            <listOfReactants>
               <speciesReference species="N_5_phosphoribosyl_anthranilate" stoichiometry="1" constant="true"/>
            </listOfReactants>
            <listOfProducts>
               <speciesReference species="1_2_carboxyphenylamino_1_deoxyribulose_5_phosphate" stoichiometry="1" constant="true"/>
            </listOfProducts>
         </reaction>
         <reaction id="R231" name="R231" fast="false" fbc:lowerFluxBound="par1" fbc:upperFluxBound="par2" reversible="false">
            <listOfReactants>
               <speciesReference species="1_2_carboxyphenylamino_1_deoxyribulose_5_phosphate" stoichiometry="1" constant="true"/>
               <speciesReference species="Proton" stoichiometry="1" constant="true"/>
            </listOfReactants>
            <listOfProducts>
               <speciesReference species="CO2" stoichiometry="1" constant="true"/>
               <speciesReference species="H2O" stoichiometry="1" constant="true"/>
               <speciesReference species="Indoleglycerol_phosphate" stoichiometry="1" constant="true"/>
            </listOfProducts>
         </reaction>
         <reaction id="R233" name="R233" fast="false" fbc:lowerFluxBound="par1" fbc:upperFluxBound="par2" reversible="false">
            <listOfReactants>
               <speciesReference species="Indoleglycerol_phosphate" stoichiometry="1" constant="true"/>
            </listOfReactants>
            <listOfProducts>
               <speciesReference species="Glyceraldehyde3_phosphate" stoichiometry="1" constant="true"/>
               <speciesReference species="indol" stoichiometry="1" constant="true"/>
            </listOfProducts>
         </reaction>
         <reaction id="R235" name="R235" fast="false" fbc:lowerFluxBound="par1" fbc:upperFluxBound="par2" reversible="false">
            <listOfReactants>
               <speciesReference species="indol" stoichiometry="1" constant="true"/>
               <speciesReference species="L_Serine" stoichiometry="1" constant="true"/>
            </listOfReactants>
            <listOfProducts>
               <speciesReference species="H2O" stoichiometry="1" constant="true"/>
               <speciesReference species="L_Tryptophan" stoichiometry="1" constant="true"/>
            </listOfProducts>
         </reaction>
         <reaction id="R238" name="R238" fast="false" fbc:lowerFluxBound="par1" fbc:upperFluxBound="par2" reversible="false">
            <listOfReactants>
               <speciesReference species="Chorismate" stoichiometry="1" constant="true"/>
            </listOfReactants>
            <listOfProducts>
               <speciesReference species="Prephenate" stoichiometry="1" constant="true"/>
            </listOfProducts>
         </reaction>
         <reaction id="R240" name="R240" fast="false" fbc:lowerFluxBound="par1" fbc:upperFluxBound="par2" reversible="false">
            <listOfReactants>
               <speciesReference species="Prephenate" stoichiometry="1" constant="true"/>
               <speciesReference species="Proton" stoichiometry="1" constant="true"/>
            </listOfReactants>
            <listOfProducts>
               <speciesReference species="CO2" stoichiometry="1" constant="true"/>
               <speciesReference species="H2O" stoichiometry="1" constant="true"/>
               <speciesReference species="Phenylpyruvate" stoichiometry="1" constant="true"/>
            </listOfProducts>
         </reaction>
         <reaction id="R242" name="R242" fast="false" fbc:lowerFluxBound="par3" fbc:upperFluxBound="par2" reversible="true">
            <listOfReactants>
               <speciesReference species="L_Glutamate" stoichiometry="1" constant="true"/>
               <speciesReference species="Phenylpyruvate" stoichiometry="1" constant="true"/>
            </listOfReactants>
            <listOfProducts>
               <speciesReference species="2_Oxoglutarate" stoichiometry="1" constant="true"/>
               <speciesReference species="L_Phenylalanine" stoichiometry="1" constant="true"/>
            </listOfProducts>
         </reaction>
         <reaction id="R245" name="R245" fast="false" fbc:lowerFluxBound="par1" fbc:upperFluxBound="par2" reversible="false">
            <listOfReactants>
               <speciesReference species="NAD" stoichiometry="1" constant="true"/>
               <speciesReference species="Prephenate" stoichiometry="1" constant="true"/>
            </listOfReactants>
            <listOfProducts>
               <speciesReference species="CO2" stoichiometry="1" constant="true"/>
               <speciesReference species="NADH" stoichiometry="1" constant="true"/>
               <speciesReference species="p_hydroxyphenylpyruvate" stoichiometry="1" constant="true"/>
            </listOfProducts>
         </reaction>
         <reaction id="R247" name="R247" fast="false" fbc:lowerFluxBound="par3" fbc:upperFluxBound="par2" reversible="true">
            <listOfReactants>
               <speciesReference species="L_Glutamate" stoichiometry="1" constant="true"/>
               <speciesReference species="p_hydroxyphenylpyruvate" stoichiometry="1" constant="true"/>
            </listOfReactants>
            <listOfProducts>
               <speciesReference species="2_Oxoglutarate" stoichiometry="1" constant="true"/>
               <speciesReference species="L_Tyrosine" stoichiometry="1" constant="true"/>
            </listOfProducts>
         </reaction>
         <reaction id="R250" name="R250" fast="false" fbc:lowerFluxBound="par1" fbc:upperFluxBound="par2" reversible="false">
            <listOfReactants>
               <speciesReference species="2_Hydroxyethyl_ThPP" stoichiometry="1" constant="true"/>
               <speciesReference species="2_Oxobutyrate" stoichiometry="1" constant="true"/>
            </listOfReactants>
            <listOfProducts>
               <speciesReference species="2_Aceto_2_hydroxybutanoate" stoichiometry="1" constant="true"/>
               <speciesReference species="TPP" stoichiometry="1" constant="true"/>
            </listOfProducts>
         </reaction>
         <reaction id="R254" name="R254" fast="false" fbc:lowerFluxBound="par1" fbc:upperFluxBound="par2" reversible="false">
            <listOfReactants>
               <speciesReference species="2_Aceto_2_hydroxybutanoate" stoichiometry="1" constant="true"/>
               <speciesReference species="NADPH" stoichiometry="1" constant="true"/>
               <speciesReference species="Proton" stoichiometry="1" constant="true"/>
            </listOfReactants>
            <listOfProducts>
               <speciesReference species="2_3_Dihydroxy_3_methylvalerate" stoichiometry="1" constant="true"/>
               <speciesReference species="NADP" stoichiometry="1" constant="true"/>
            </listOfProducts>
         </reaction>
         <reaction id="R256" name="R256" fast="false" fbc:lowerFluxBound="par1" fbc:upperFluxBound="par2" reversible="false">
            <listOfReactants>
               <speciesReference species="2_3_Dihydroxy_3_methylvalerate" stoichiometry="1" constant="true"/>
            </listOfReactants>
            <listOfProducts>
               <speciesReference species="3MOP" stoichiometry="1" constant="true"/>
               <speciesReference species="H2O" stoichiometry="1" constant="true"/>
            </listOfProducts>
         </reaction>
         <reaction id="R258" name="R258" fast="false" fbc:lowerFluxBound="par3" fbc:upperFluxBound="par2" reversible="true">
            <listOfReactants>
               <speciesReference species="3MOP" stoichiometry="1" constant="true"/>
               <speciesReference species="NADH" stoichiometry="1" constant="true"/>
               <speciesReference species="NH3" stoichiometry="1" constant="true"/>
               <speciesReference species="Proton" stoichiometry="2" constant="true"/>
            </listOfReactants>
            <listOfProducts>
               <speciesReference species="H2O" stoichiometry="1" constant="true"/>
               <speciesReference species="L_Isoleucine" stoichiometry="1" constant="true"/>
               <speciesReference species="NAD" stoichiometry="1" constant="true"/>
            </listOfProducts>
         </reaction>
         <reaction id="R262" name="R262" fast="false" fbc:lowerFluxBound="par1" fbc:upperFluxBound="par2" reversible="false">
            <listOfReactants>
               <speciesReference species="2_Hydroxyethyl_ThPP" stoichiometry="1" constant="true"/>
               <speciesReference species="Pyruvate" stoichiometry="1" constant="true"/>
            </listOfReactants>
            <listOfProducts>
               <speciesReference species="ALCTT" stoichiometry="1" constant="true"/>
               <speciesReference species="TPP" stoichiometry="1" constant="true"/>
            </listOfProducts>
         </reaction>
         <reaction id="R266" name="R266" fast="false" fbc:lowerFluxBound="par1" fbc:upperFluxBound="par2" reversible="false">
            <listOfReactants>
               <speciesReference species="ALCTT" stoichiometry="1" constant="true"/>
               <speciesReference species="NADPH" stoichiometry="1" constant="true"/>
               <speciesReference species="Proton" stoichiometry="1" constant="true"/>
            </listOfReactants>
            <listOfProducts>
               <speciesReference species="2_3_Dihydroxy_isovalerate" stoichiometry="1" constant="true"/>
               <speciesReference species="NADP" stoichiometry="1" constant="true"/>
            </listOfProducts>
         </reaction>
         <reaction id="R268" name="R268" fast="false" fbc:lowerFluxBound="par1" fbc:upperFluxBound="par2" reversible="false">
            <listOfReactants>
               <speciesReference species="2_3_Dihydroxy_isovalerate" stoichiometry="1" constant="true"/>
            </listOfReactants>
            <listOfProducts>
               <speciesReference species="3_Methyl_2_oxobutanoate" stoichiometry="1" constant="true"/>
               <speciesReference species="H2O" stoichiometry="1" constant="true"/>
            </listOfProducts>
         </reaction>
         <reaction id="R270" name="R270" fast="false" fbc:lowerFluxBound="par3" fbc:upperFluxBound="par2" reversible="true">
            <listOfReactants>
               <speciesReference species="3_Methyl_2_oxobutanoate" stoichiometry="1" constant="true"/>
               <speciesReference species="NADH" stoichiometry="1" constant="true"/>
               <speciesReference species="NH3" stoichiometry="1" constant="true"/>
               <speciesReference species="Proton" stoichiometry="2" constant="true"/>
            </listOfReactants>
            <listOfProducts>
               <speciesReference species="H2O" stoichiometry="1" constant="true"/>
               <speciesReference species="L_Valine" stoichiometry="1" constant="true"/>
               <speciesReference species="NAD" stoichiometry="1" constant="true"/>
            </listOfProducts>
         </reaction>
         <reaction id="R274" name="R274" fast="false" fbc:lowerFluxBound="par1" fbc:upperFluxBound="par2" reversible="false">
            <listOfReactants>
               <speciesReference species="3_Methyl_2_oxobutanoate" stoichiometry="1" constant="true"/>
               <speciesReference species="Acetyl_CoA" stoichiometry="1" constant="true"/>
               <speciesReference species="H2O" stoichiometry="1" constant="true"/>
            </listOfReactants>
            <listOfProducts>
               <speciesReference species="2_Isopropylmalate" stoichiometry="1" constant="true"/>
               <speciesReference species="CoA" stoichiometry="1" constant="true"/>
               <speciesReference species="Proton" stoichiometry="1" constant="true"/>
            </listOfProducts>
         </reaction>
         <reaction id="R277" name="R277" fast="false" fbc:lowerFluxBound="par1" fbc:upperFluxBound="par2" reversible="false">
            <listOfReactants>
               <speciesReference species="2_Isopropylmalate" stoichiometry="1" constant="true"/>
            </listOfReactants>
            <listOfProducts>
               <speciesReference species="2_Isopropylmaleate" stoichiometry="1" constant="true"/>
               <speciesReference species="H2O" stoichiometry="1" constant="true"/>
            </listOfProducts>
         </reaction>
         <reaction id="R278" name="R278" fast="false" fbc:lowerFluxBound="par1" fbc:upperFluxBound="par2" reversible="false">
            <listOfReactants>
               <speciesReference species="2_Isopropylmaleate" stoichiometry="1" constant="true"/>
               <speciesReference species="H2O" stoichiometry="1" constant="true"/>
            </listOfReactants>
            <listOfProducts>
               <speciesReference species="3_Isopropylmalate" stoichiometry="1" constant="true"/>
            </listOfProducts>
         </reaction>
         <reaction id="R280" name="R280" fast="false" fbc:lowerFluxBound="par1" fbc:upperFluxBound="par2" reversible="false">
            <listOfReactants>
               <speciesReference species="3_Isopropylmalate" stoichiometry="1" constant="true"/>
               <speciesReference species="NAD" stoichiometry="1" constant="true"/>
            </listOfReactants>
            <listOfProducts>
               <speciesReference species="2_isopropyl_3_oxosuccinate" stoichiometry="1" constant="true"/>
               <speciesReference species="NADH" stoichiometry="1" constant="true"/>
               <speciesReference species="Proton" stoichiometry="1" constant="true"/>
            </listOfProducts>
         </reaction>
         <reaction id="R282" name="R282" fast="false" fbc:lowerFluxBound="par1" fbc:upperFluxBound="par2" reversible="false">
            <listOfReactants>
               <speciesReference species="2_isopropyl_3_oxosuccinate" stoichiometry="1" constant="true"/>
               <speciesReference species="Proton" stoichiometry="1" constant="true"/>
            </listOfReactants>
            <listOfProducts>
               <speciesReference species="4MOP" stoichiometry="1" constant="true"/>
               <speciesReference species="CO2" stoichiometry="1" constant="true"/>
            </listOfProducts>
         </reaction>
         <reaction id="R284" name="R284" fast="false" fbc:lowerFluxBound="par3" fbc:upperFluxBound="par2" reversible="true">
            <listOfReactants>
               <speciesReference species="4MOP" stoichiometry="1" constant="true"/>
               <speciesReference species="NADH" stoichiometry="1" constant="true"/>
               <speciesReference species="NH3" stoichiometry="1" constant="true"/>
               <speciesReference species="Proton" stoichiometry="2" constant="true"/>
            </listOfReactants>
            <listOfProducts>
               <speciesReference species="H2O" stoichiometry="1" constant="true"/>
               <speciesReference species="L_Leucine" stoichiometry="1" constant="true"/>
               <speciesReference species="NAD" stoichiometry="1" constant="true"/>
            </listOfProducts>
         </reaction>
         <reaction id="R288" name="R288" fast="false" fbc:lowerFluxBound="par1" fbc:upperFluxBound="par2" reversible="false">
            <listOfReactants>
               <speciesReference species="ATP" stoichiometry="1" constant="true"/>
               <speciesReference species="L_Glutamate" stoichiometry="1" constant="true"/>
               <speciesReference species="NH3" stoichiometry="1" constant="true"/>
            </listOfReactants>
            <listOfProducts>
               <speciesReference species="ADP" stoichiometry="1" constant="true"/>
               <speciesReference species="L_Glutamine" stoichiometry="1" constant="true"/>
               <speciesReference species="Phosphate" stoichiometry="1" constant="true"/>
            </listOfProducts>
         </reaction>
         <reaction id="R290" name="R290" fast="false" fbc:lowerFluxBound="par1" fbc:upperFluxBound="par2" reversible="false">
            <listOfReactants>
               <speciesReference species="ATP" stoichiometry="2" constant="true"/>
               <speciesReference species="H2O" stoichiometry="2" constant="true"/>
               <speciesReference species="L_Aspartate" stoichiometry="1" constant="true"/>
               <speciesReference species="L_Glutamine" stoichiometry="1" constant="true"/>
            </listOfReactants>
            <listOfProducts>
               <speciesReference species="ADP" stoichiometry="1" constant="true"/>
               <speciesReference species="AMP" stoichiometry="1" constant="true"/>
               <speciesReference species="L_Asparagine" stoichiometry="1" constant="true"/>
               <speciesReference species="L_Glutamate" stoichiometry="1" constant="true"/>
               <speciesReference species="Phosphate" stoichiometry="1" constant="true"/>
               <speciesReference species="PPi" stoichiometry="1" constant="true"/>
               <speciesReference species="Proton" stoichiometry="2" constant="true"/>
            </listOfProducts>
         </reaction>
         <reaction id="R294" name="R294" fast="false" fbc:lowerFluxBound="par1" fbc:upperFluxBound="par2" reversible="false">
            <listOfReactants>
               <speciesReference species="H2O" stoichiometry="1" constant="true"/>
               <speciesReference species="L_Arginine" stoichiometry="1" constant="true"/>
            </listOfReactants>
            <listOfProducts>
               <speciesReference species="Ornithine" stoichiometry="1" constant="true"/>
               <speciesReference species="urea" stoichiometry="1" constant="true"/>
            </listOfProducts>
         </reaction>
         <reaction id="R296" name="R296" fast="false" fbc:lowerFluxBound="par1" fbc:upperFluxBound="par2" reversible="false">
            <listOfReactants>
               <speciesReference species="Ornithine" stoichiometry="1" constant="true"/>
            </listOfReactants>
            <listOfProducts>
               <speciesReference species="L_Proline" stoichiometry="1" constant="true"/>
               <speciesReference species="NH3" stoichiometry="1" constant="true"/>
               <speciesReference species="Proton" stoichiometry="1" constant="true"/>
            </listOfProducts>
         </reaction>
         <reaction id="R298" name="R298" fast="false" fbc:lowerFluxBound="par1" fbc:upperFluxBound="par2" reversible="false">
            <listOfReactants>
               <speciesReference species="H2O" stoichiometry="1" constant="true"/>
               <speciesReference species="L_Asparagine" stoichiometry="1" constant="true"/>
            </listOfReactants>
            <listOfProducts>
               <speciesReference species="L_Aspartate" stoichiometry="1" constant="true"/>
               <speciesReference species="NH3" stoichiometry="1" constant="true"/>
               <speciesReference species="Proton" stoichiometry="1" constant="true"/>
            </listOfProducts>
         </reaction>
         <reaction id="R300" name="R300" fast="false" fbc:lowerFluxBound="par3" fbc:upperFluxBound="par2" reversible="true">
            <listOfReactants>
               <speciesReference species="2_Oxoglutarate" stoichiometry="1" constant="true"/>
               <speciesReference species="NADH" stoichiometry="1" constant="true"/>
               <speciesReference species="NH3" stoichiometry="1" constant="true"/>
               <speciesReference species="Proton" stoichiometry="2" constant="true"/>
            </listOfReactants>
            <listOfProducts>
               <speciesReference species="H2O" stoichiometry="1" constant="true"/>
               <speciesReference species="L_Glutamate" stoichiometry="1" constant="true"/>
               <speciesReference species="NAD" stoichiometry="1" constant="true"/>
            </listOfProducts>
         </reaction>
         <reaction id="R302" name="R302" fast="false" fbc:lowerFluxBound="par1" fbc:upperFluxBound="par2" reversible="false">
            <listOfReactants>
               <speciesReference species="2_Oxoglutarate" stoichiometry="1" constant="true"/>
               <speciesReference species="L_Glutamine" stoichiometry="1" constant="true"/>
               <speciesReference species="NADPH" stoichiometry="1" constant="true"/>
               <speciesReference species="Proton" stoichiometry="1" constant="true"/>
            </listOfReactants>
            <listOfProducts>
               <speciesReference species="L_Glutamate" stoichiometry="2" constant="true"/>
               <speciesReference species="NADP" stoichiometry="1" constant="true"/>
            </listOfProducts>
         </reaction>
         <reaction id="R304" name="R304" fast="false" fbc:lowerFluxBound="par1" fbc:upperFluxBound="par2" reversible="false">
            <listOfReactants>
               <speciesReference species="H2O" stoichiometry="4" constant="true"/>
               <speciesReference species="L_Histidine" stoichiometry="1" constant="true"/>
            </listOfReactants>
            <listOfProducts>
               <speciesReference species="formate" stoichiometry="1" constant="true"/>
               <speciesReference species="L_Glutamate" stoichiometry="1" constant="true"/>
               <speciesReference species="NH3" stoichiometry="2" constant="true"/>
               <speciesReference species="Proton" stoichiometry="2" constant="true"/>
            </listOfProducts>
         </reaction>
         <reaction id="R306" name="R306" fast="false" fbc:lowerFluxBound="par1" fbc:upperFluxBound="par2" reversible="false">
            <listOfReactants>
               <speciesReference species="3MOP" stoichiometry="1" constant="true"/>
               <speciesReference species="CoA" stoichiometry="2" constant="true"/>
               <speciesReference species="FAD" stoichiometry="1" constant="true"/>
               <speciesReference species="H2O" stoichiometry="1" constant="true"/>
               <speciesReference species="NAD" stoichiometry="2" constant="true"/>
            </listOfReactants>
            <listOfProducts>
               <speciesReference species="Acetyl_CoA" stoichiometry="1" constant="true"/>
               <speciesReference species="CO2" stoichiometry="1" constant="true"/>
               <speciesReference species="FADH2" stoichiometry="1" constant="true"/>
               <speciesReference species="NADH" stoichiometry="2" constant="true"/>
               <speciesReference species="propanoyl_CoA" stoichiometry="1" constant="true"/>
               <speciesReference species="Proton" stoichiometry="1" constant="true"/>
            </listOfProducts>
         </reaction>
         <reaction id="R313" name="R313" fast="false" fbc:lowerFluxBound="par1" fbc:upperFluxBound="par2" reversible="false">
            <listOfReactants>
               <speciesReference species="4MOP" stoichiometry="1" constant="true"/>
               <speciesReference species="CoA" stoichiometry="1" constant="true"/>
               <speciesReference species="NAD" stoichiometry="1" constant="true"/>
            </listOfReactants>
            <listOfProducts>
               <speciesReference species="CO2" stoichiometry="1" constant="true"/>
               <speciesReference species="Isovaleryl_CoA" stoichiometry="1" constant="true"/>
               <speciesReference species="NADH" stoichiometry="1" constant="true"/>
            </listOfProducts>
         </reaction>
         <reaction id="R315" name="R315" fast="false" fbc:lowerFluxBound="par1" fbc:upperFluxBound="par2" reversible="false">
            <listOfReactants>
               <speciesReference species="ATP" stoichiometry="1" constant="true"/>
               <speciesReference species="FAD" stoichiometry="1" constant="true"/>
               <speciesReference species="H2O" stoichiometry="1" constant="true"/>
               <speciesReference species="HCO3" stoichiometry="1" constant="true"/>
               <speciesReference species="Isovaleryl_CoA" stoichiometry="1" constant="true"/>
            </listOfReactants>
            <listOfProducts>
               <speciesReference species="3_Hydroxy_3_methylglutaryl_CoA" stoichiometry="1" constant="true"/>
               <speciesReference species="ADP" stoichiometry="1" constant="true"/>
               <speciesReference species="FADH2" stoichiometry="1" constant="true"/>
               <speciesReference species="Phosphate" stoichiometry="1" constant="true"/>
               <speciesReference species="Proton" stoichiometry="1" constant="true"/>
            </listOfProducts>
         </reaction>
         <reaction id="R320" name="R320" fast="false" fbc:lowerFluxBound="par1" fbc:upperFluxBound="par2" reversible="false">
            <listOfReactants>
               <speciesReference species="3_Methyl_2_oxobutanoate" stoichiometry="1" constant="true"/>
               <speciesReference species="CoA" stoichiometry="1" constant="true"/>
               <speciesReference species="NAD" stoichiometry="1" constant="true"/>
            </listOfReactants>
            <listOfProducts>
               <speciesReference species="CO2" stoichiometry="1" constant="true"/>
               <speciesReference species="isobutyryl_CoA" stoichiometry="1" constant="true"/>
               <speciesReference species="NADH" stoichiometry="1" constant="true"/>
            </listOfProducts>
         </reaction>
         <reaction id="R322" name="R322" fast="false" fbc:lowerFluxBound="par1" fbc:upperFluxBound="par2" reversible="false">
            <listOfReactants>
               <speciesReference species="FAD" stoichiometry="1" constant="true"/>
               <speciesReference species="H2O" stoichiometry="3" constant="true"/>
               <speciesReference species="isobutyryl_CoA" stoichiometry="1" constant="true"/>
               <speciesReference species="NAD" stoichiometry="2" constant="true"/>
            </listOfReactants>
            <listOfProducts>
               <speciesReference species="FADH2" stoichiometry="1" constant="true"/>
               <speciesReference species="HCO3" stoichiometry="1" constant="true"/>
               <speciesReference species="NADH" stoichiometry="2" constant="true"/>
               <speciesReference species="propanoyl_CoA" stoichiometry="1" constant="true"/>
               <speciesReference species="Proton" stoichiometry="3" constant="true"/>
            </listOfProducts>
         </reaction>
         <reaction id="R329" name="R329" fast="false" fbc:lowerFluxBound="par1" fbc:upperFluxBound="par2" reversible="false">
            <listOfReactants>
               <speciesReference species="2_Oxoglutarate" stoichiometry="1" constant="true"/>
               <speciesReference species="ATP" stoichiometry="1" constant="true"/>
               <speciesReference species="CoA" stoichiometry="1" constant="true"/>
               <speciesReference species="H2O" stoichiometry="1" constant="true"/>
               <speciesReference species="L_Lysine" stoichiometry="1" constant="true"/>
               <speciesReference species="NADP" stoichiometry="1" constant="true"/>
               <speciesReference species="O2" stoichiometry="1" constant="true"/>
            </listOfReactants>
            <listOfProducts>
               <speciesReference species="ADP" stoichiometry="1" constant="true"/>
               <speciesReference species="CO2" stoichiometry="1" constant="true"/>
               <speciesReference species="glutaryl_coA" stoichiometry="1" constant="true"/>
               <speciesReference species="L_Glutamate" stoichiometry="1" constant="true"/>
               <speciesReference species="NADPH" stoichiometry="1" constant="true"/>
               <speciesReference species="NH3" stoichiometry="1" constant="true"/>
               <speciesReference species="Phosphate" stoichiometry="1" constant="true"/>
               <speciesReference species="Proton" stoichiometry="3" constant="true"/>
            </listOfProducts>
         </reaction>
         <reaction id="R336" name="R336" fast="false" fbc:lowerFluxBound="par1" fbc:upperFluxBound="par2" reversible="false">
            <listOfReactants>
               <speciesReference species="FAD" stoichiometry="1" constant="true"/>
               <speciesReference species="glutaryl_coA" stoichiometry="1" constant="true"/>
               <speciesReference species="H2O" stoichiometry="1" constant="true"/>
               <speciesReference species="NAD" stoichiometry="1" constant="true"/>
            </listOfReactants>
            <listOfProducts>
               <speciesReference species="Acetoacetyl_CoA" stoichiometry="1" constant="true"/>
               <speciesReference species="CO2" stoichiometry="1" constant="true"/>
               <speciesReference species="FADH2" stoichiometry="1" constant="true"/>
               <speciesReference species="NADH" stoichiometry="1" constant="true"/>
            </listOfProducts>
         </reaction>
         <reaction id="R342" name="R342" fast="false" fbc:lowerFluxBound="par1" fbc:upperFluxBound="par2" reversible="false">
            <listOfReactants>
               <speciesReference species="H2O" stoichiometry="1" constant="true"/>
               <speciesReference species="L_Methionine" stoichiometry="1" constant="true"/>
            </listOfReactants>
            <listOfProducts>
               <speciesReference species="2_Oxobutyrate" stoichiometry="1" constant="true"/>
               <speciesReference species="methanethiol" stoichiometry="1" constant="true"/>
               <speciesReference species="NH3" stoichiometry="1" constant="true"/>
               <speciesReference species="Proton" stoichiometry="1" constant="true"/>
            </listOfProducts>
         </reaction>
         <reaction id="R347" name="R347" fast="false" fbc:lowerFluxBound="par1" fbc:upperFluxBound="par2" reversible="false">
            <listOfReactants>
               <speciesReference species="2_Oxobutyrate" stoichiometry="1" constant="true"/>
               <speciesReference species="CoA" stoichiometry="1" constant="true"/>
               <speciesReference species="NAD" stoichiometry="1" constant="true"/>
            </listOfReactants>
            <listOfProducts>
               <speciesReference species="CO2" stoichiometry="1" constant="true"/>
               <speciesReference species="NADH" stoichiometry="1" constant="true"/>
               <speciesReference species="propanoyl_CoA" stoichiometry="1" constant="true"/>
            </listOfProducts>
         </reaction>
         <reaction id="R349" name="R349" fast="false" fbc:lowerFluxBound="par1" fbc:upperFluxBound="par2" reversible="false">
            <listOfReactants>
               <speciesReference species="propanoyl_CoA" stoichiometry="1" constant="true"/>
               <speciesReference species="Succinate" stoichiometry="1" constant="true"/>
            </listOfReactants>
            <listOfProducts>
               <speciesReference species="propionate" stoichiometry="1" constant="true"/>
               <speciesReference species="Succinyl_CoA" stoichiometry="1" constant="true"/>
            </listOfProducts>
         </reaction>
         <reaction id="R351" name="R351" fast="false" fbc:lowerFluxBound="par1" fbc:upperFluxBound="par2" reversible="false">
            <listOfReactants>
               <speciesReference species="H2O" stoichiometry="1" constant="true"/>
               <speciesReference species="methanethiol" stoichiometry="1" constant="true"/>
               <speciesReference species="O2" stoichiometry="1" constant="true"/>
            </listOfReactants>
            <listOfProducts>
               <speciesReference species="formaldehyde" stoichiometry="1" constant="true"/>
               <speciesReference species="H2O2" stoichiometry="1" constant="true"/>
               <speciesReference species="H2S" stoichiometry="1" constant="true"/>
            </listOfProducts>
         </reaction>
         <reaction id="R353" name="R353" fast="false" fbc:lowerFluxBound="par1" fbc:upperFluxBound="par2" reversible="false">
            <listOfReactants>
               <speciesReference species="ATP" stoichiometry="1" constant="true"/>
               <speciesReference species="CoA" stoichiometry="1" constant="true"/>
               <speciesReference species="propionate" stoichiometry="1" constant="true"/>
            </listOfReactants>
            <listOfProducts>
               <speciesReference species="ADP" stoichiometry="1" constant="true"/>
               <speciesReference species="Phosphate" stoichiometry="1" constant="true"/>
               <speciesReference species="propanoyl_CoA" stoichiometry="1" constant="true"/>
            </listOfProducts>
         </reaction>
         <reaction id="R355" name="R355" fast="false" fbc:lowerFluxBound="par1" fbc:upperFluxBound="par2" reversible="false">
            <listOfReactants>
               <speciesReference species="L_Phenylalanine" stoichiometry="1" constant="true"/>
               <speciesReference species="NADH" stoichiometry="1" constant="true"/>
               <speciesReference species="O2" stoichiometry="1" constant="true"/>
               <speciesReference species="Proton" stoichiometry="1" constant="true"/>
            </listOfReactants>
            <listOfProducts>
               <speciesReference species="H2O" stoichiometry="1" constant="true"/>
               <speciesReference species="L_Tyrosine" stoichiometry="1" constant="true"/>
               <speciesReference species="NAD" stoichiometry="1" constant="true"/>
            </listOfProducts>
         </reaction>
         <reaction id="R357" name="R357" fast="false" fbc:lowerFluxBound="par1" fbc:upperFluxBound="par2" reversible="false">
            <listOfReactants>
               <speciesReference species="CoA" stoichiometry="1" constant="true"/>
               <speciesReference species="FADH2" stoichiometry="1" constant="true"/>
               <speciesReference species="H2O" stoichiometry="4" constant="true"/>
               <speciesReference species="L_Tryptophan" stoichiometry="1" constant="true"/>
               <speciesReference species="NAD" stoichiometry="2" constant="true"/>
               <speciesReference species="O2" stoichiometry="3" constant="true"/>
            </listOfReactants>
            <listOfProducts>
               <speciesReference species="Acetyl_CoA" stoichiometry="1" constant="true"/>
               <speciesReference species="CO2" stoichiometry="2" constant="true"/>
               <speciesReference species="FAD" stoichiometry="1" constant="true"/>
               <speciesReference species="formate" stoichiometry="1" constant="true"/>
               <speciesReference species="L_Alanine" stoichiometry="1" constant="true"/>
               <speciesReference species="NADH" stoichiometry="2" constant="true"/>
               <speciesReference species="NH3" stoichiometry="1" constant="true"/>
               <speciesReference species="Proton" stoichiometry="4" constant="true"/>
               <speciesReference species="Pyruvate" stoichiometry="1" constant="true"/>
            </listOfProducts>
         </reaction>
         <reaction id="R371" name="R371" fast="false" fbc:lowerFluxBound="par1" fbc:upperFluxBound="par2" reversible="false">
            <listOfReactants>
               <speciesReference species="4_hydroxyphenylacetate" stoichiometry="1" constant="true"/>
               <speciesReference species="FADH2" stoichiometry="1" constant="true"/>
               <speciesReference species="H2O" stoichiometry="2" constant="true"/>
               <speciesReference species="NAD" stoichiometry="1" constant="true"/>
               <speciesReference species="NADP" stoichiometry="1" constant="true"/>
               <speciesReference species="O2" stoichiometry="2" constant="true"/>
            </listOfReactants>
            <listOfProducts>
               <speciesReference species="CO2" stoichiometry="1" constant="true"/>
               <speciesReference species="FAD" stoichiometry="1" constant="true"/>
               <speciesReference species="NADH" stoichiometry="1" constant="true"/>
               <speciesReference species="NADPH" stoichiometry="1" constant="true"/>
               <speciesReference species="Proton" stoichiometry="4" constant="true"/>
               <speciesReference species="Pyruvate" stoichiometry="1" constant="true"/>
               <speciesReference species="Succinate" stoichiometry="1" constant="true"/>
            </listOfProducts>
         </reaction>
         <reaction id="R381" name="R381" fast="false" fbc:lowerFluxBound="par1" fbc:upperFluxBound="par2" reversible="false">
            <listOfReactants>
               <speciesReference species="NADH" stoichiometry="1" constant="true"/>
               <speciesReference species="O2" stoichiometry="1" constant="true"/>
               <speciesReference species="p_hydroxyphenylpyruvate" stoichiometry="1" constant="true"/>
               <speciesReference species="Proton" stoichiometry="1" constant="true"/>
            </listOfReactants>
            <listOfProducts>
               <speciesReference species="4_hydroxyphenylacetate" stoichiometry="1" constant="true"/>
               <speciesReference species="CO2" stoichiometry="1" constant="true"/>
               <speciesReference species="H2O" stoichiometry="1" constant="true"/>
               <speciesReference species="NAD" stoichiometry="1" constant="true"/>
            </listOfProducts>
         </reaction>
         <reaction id="R383" name="R383" fast="false" fbc:lowerFluxBound="par1" fbc:upperFluxBound="par2" reversible="false">
            <listOfReactants>
               <speciesReference species="10_Formyltetrahydrofolate" stoichiometry="1" constant="true"/>
               <speciesReference species="H2O" stoichiometry="1" constant="true"/>
            </listOfReactants>
            <listOfProducts>
               <speciesReference species="formate" stoichiometry="1" constant="true"/>
               <speciesReference species="Proton" stoichiometry="1" constant="true"/>
               <speciesReference species="tetrahydrofolate_B9" stoichiometry="1" constant="true"/>
            </listOfProducts>
         </reaction>
         <reaction id="R385" name="R385" fast="false" fbc:lowerFluxBound="par1" fbc:upperFluxBound="par2" reversible="false">
            <listOfReactants>
               <speciesReference species="Glycine" stoichiometry="1" constant="true"/>
               <speciesReference species="NAD" stoichiometry="1" constant="true"/>
               <speciesReference species="tetrahydrofolate_B9" stoichiometry="1" constant="true"/>
            </listOfReactants>
            <listOfProducts>
               <speciesReference species="5_10_Methylenetetrahydrofolate" stoichiometry="1" constant="true"/>
               <speciesReference species="CO2" stoichiometry="1" constant="true"/>
               <speciesReference species="NADH" stoichiometry="1" constant="true"/>
               <speciesReference species="NH3" stoichiometry="1" constant="true"/>
               <speciesReference species="Proton" stoichiometry="1" constant="true"/>
            </listOfProducts>
         </reaction>
         <reaction id="R387" name="R387" fast="false" fbc:lowerFluxBound="par1" fbc:upperFluxBound="par2" reversible="false">
            <listOfReactants>
               <speciesReference species="5_10_Methylenetetrahydrofolate" stoichiometry="1" constant="true"/>
               <speciesReference species="NADH" stoichiometry="1" constant="true"/>
               <speciesReference species="Proton" stoichiometry="1" constant="true"/>
            </listOfReactants>
            <listOfProducts>
               <speciesReference species="5_methyl_tetrahydrofolate" stoichiometry="1" constant="true"/>
               <speciesReference species="NAD" stoichiometry="1" constant="true"/>
            </listOfProducts>
         </reaction>
         <reaction id="R389" name="R389" fast="false" fbc:lowerFluxBound="par3" fbc:upperFluxBound="par2" reversible="true">
            <listOfReactants>
               <speciesReference species="methenyl_THF" stoichiometry="1" constant="true"/>
               <speciesReference species="NADH" stoichiometry="1" constant="true"/>
            </listOfReactants>
            <listOfProducts>
               <speciesReference species="5_10_Methylenetetrahydrofolate" stoichiometry="1" constant="true"/>
               <speciesReference species="NAD" stoichiometry="1" constant="true"/>
            </listOfProducts>
         </reaction>
         <reaction id="R391" name="R391" fast="false" fbc:lowerFluxBound="par3" fbc:upperFluxBound="par2" reversible="true">
            <listOfReactants>
               <speciesReference species="H2O" stoichiometry="1" constant="true"/>
               <speciesReference species="methenyl_THF" stoichiometry="1" constant="true"/>
            </listOfReactants>
            <listOfProducts>
               <speciesReference species="10_Formyltetrahydrofolate" stoichiometry="1" constant="true"/>
               <speciesReference species="Proton" stoichiometry="1" constant="true"/>
            </listOfProducts>
         </reaction>
         <reaction id="R393" name="R393" fast="false" fbc:lowerFluxBound="par1" fbc:upperFluxBound="par2" reversible="false">
            <listOfReactants>
               <speciesReference species="H2O" stoichiometry="99" constant="true"/>
               <speciesReference species="myell_protein" stoichiometry="1" constant="true"/>
            </listOfReactants>
            <listOfProducts>
               <speciesReference species="Glycine" stoichiometry="7.5" constant="true"/>
               <speciesReference species="L_Alanine" stoichiometry="6" constant="true"/>
               <speciesReference species="L_Arginine" stoichiometry="6.3" constant="true"/>
               <speciesReference species="L_Asparagine" stoichiometry="3.6" constant="true"/>
               <speciesReference species="L_Aspartate" stoichiometry="4.6" constant="true"/>
               <speciesReference species="L_Cysteine" stoichiometry="0.7" constant="true"/>
               <speciesReference species="L_Glutamate" stoichiometry="7.2" constant="true"/>
               <speciesReference species="L_Glutamine" stoichiometry="2.3" constant="true"/>
               <speciesReference species="L_Histidine" stoichiometry="1.5" constant="true"/>
               <speciesReference species="L_Isoleucine" stoichiometry="6.5" constant="true"/>
               <speciesReference species="L_Leucine" stoichiometry="11" constant="true"/>
               <speciesReference species="L_Lysine" stoichiometry="6.1" constant="true"/>
               <speciesReference species="L_Methionine" stoichiometry="2.4" constant="true"/>
               <speciesReference species="L_Phenylalanine" stoichiometry="4.2" constant="true"/>
               <speciesReference species="L_Proline" stoichiometry="4.3" constant="true"/>
               <speciesReference species="L_Serine" stoichiometry="7" constant="true"/>
               <speciesReference species="L_Threonine" stoichiometry="4.9" constant="true"/>
               <speciesReference species="L_Tryptophan" stoichiometry="1.2" constant="true"/>
               <speciesReference species="L_Tyrosine" stoichiometry="3.9" constant="true"/>
               <speciesReference species="L_Valine" stoichiometry="9.1" constant="true"/>
            </listOfProducts>
         </reaction>
         <reaction id="R396" name="R396" fast="false" fbc:lowerFluxBound="par3" fbc:upperFluxBound="par2" reversible="true">
            <listOfReactants>
               <speciesReference species="Acetyl_CoA" stoichiometry="2" constant="true"/>
            </listOfReactants>
            <listOfProducts>
               <speciesReference species="Acetoacetyl_CoA" stoichiometry="1" constant="true"/>
               <speciesReference species="CoA" stoichiometry="1" constant="true"/>
            </listOfProducts>
         </reaction>
         <reaction id="R398" name="R398" fast="false" fbc:lowerFluxBound="par3" fbc:upperFluxBound="par2" reversible="true">
            <listOfReactants>
               <speciesReference species="Acetoacetyl_CoA" stoichiometry="1" constant="true"/>
               <speciesReference species="Acetyl_CoA" stoichiometry="1" constant="true"/>
               <speciesReference species="H2O" stoichiometry="1" constant="true"/>
            </listOfReactants>
            <listOfProducts>
               <speciesReference species="3_Hydroxy_3_methylglutaryl_CoA" stoichiometry="1" constant="true"/>
               <speciesReference species="CoA" stoichiometry="1" constant="true"/>
               <speciesReference species="Proton" stoichiometry="1" constant="true"/>
            </listOfProducts>
         </reaction>
         <reaction id="R400" name="R400" fast="false" fbc:lowerFluxBound="par3" fbc:upperFluxBound="par2" reversible="true">
            <listOfReactants>
               <speciesReference species="3_Hydroxy_3_methylglutaryl_CoA" stoichiometry="1" constant="true"/>
               <speciesReference species="NADPH" stoichiometry="2" constant="true"/>
               <speciesReference species="Proton" stoichiometry="2" constant="true"/>
            </listOfReactants>
            <listOfProducts>
               <speciesReference species="CoA" stoichiometry="1" constant="true"/>
               <speciesReference species="Mevalonate" stoichiometry="1" constant="true"/>
               <speciesReference species="NADP" stoichiometry="2" constant="true"/>
            </listOfProducts>
         </reaction>
         <reaction id="R402" name="R402" fast="false" fbc:lowerFluxBound="par1" fbc:upperFluxBound="par2" reversible="false">
            <listOfReactants>
               <speciesReference species="ATP" stoichiometry="1" constant="true"/>
               <speciesReference species="Mevalonate" stoichiometry="1" constant="true"/>
            </listOfReactants>
            <listOfProducts>
               <speciesReference species="5_phosphomevalonate" stoichiometry="1" constant="true"/>
               <speciesReference species="ADP" stoichiometry="1" constant="true"/>
               <speciesReference species="Proton" stoichiometry="1" constant="true"/>
            </listOfProducts>
         </reaction>
         <reaction id="R404" name="R404" fast="false" fbc:lowerFluxBound="par1" fbc:upperFluxBound="par2" reversible="false">
            <listOfReactants>
               <speciesReference species="5_phosphomevalonate" stoichiometry="1" constant="true"/>
               <speciesReference species="ATP" stoichiometry="1" constant="true"/>
            </listOfReactants>
            <listOfProducts>
               <speciesReference species="ADP" stoichiometry="1" constant="true"/>
               <speciesReference species="CO2" stoichiometry="1" constant="true"/>
               <speciesReference species="isopentenyl_phosphate" stoichiometry="1" constant="true"/>
               <speciesReference species="Phosphate" stoichiometry="1" constant="true"/>
            </listOfProducts>
         </reaction>
         <reaction id="R406" name="R406" fast="false" fbc:lowerFluxBound="par1" fbc:upperFluxBound="par2" reversible="false">
            <listOfReactants>
               <speciesReference species="ATP" stoichiometry="1" constant="true"/>
               <speciesReference species="isopentenyl_phosphate" stoichiometry="1" constant="true"/>
            </listOfReactants>
            <listOfProducts>
               <speciesReference species="ADP" stoichiometry="1" constant="true"/>
               <speciesReference species="isopentenyl_diphosphate" stoichiometry="1" constant="true"/>
            </listOfProducts>
         </reaction>
         <reaction id="R408" name="R408" fast="false" fbc:lowerFluxBound="par3" fbc:upperFluxBound="par2" reversible="true">
            <listOfReactants>
               <speciesReference species="isopentenyl_diphosphate" stoichiometry="1" constant="true"/>
            </listOfReactants>
            <listOfProducts>
               <speciesReference species="dimethylallyl_diphosphate" stoichiometry="1" constant="true"/>
            </listOfProducts>
         </reaction>
         <reaction id="R410" name="R410" fast="false" fbc:lowerFluxBound="par1" fbc:upperFluxBound="par2" reversible="false">
            <listOfReactants>
               <speciesReference species="dimethylallyl_diphosphate" stoichiometry="1" constant="true"/>
               <speciesReference species="isopentenyl_diphosphate" stoichiometry="1" constant="true"/>
            </listOfReactants>
            <listOfProducts>
               <speciesReference species="geranyl_diphosphate" stoichiometry="1" constant="true"/>
               <speciesReference species="PPi" stoichiometry="1" constant="true"/>
            </listOfProducts>
         </reaction>
         <reaction id="R412" name="R412" fast="false" fbc:lowerFluxBound="par1" fbc:upperFluxBound="par2" reversible="false">
            <listOfReactants>
               <speciesReference species="geranyl_diphosphate" stoichiometry="1" constant="true"/>
               <speciesReference species="isopentenyl_diphosphate" stoichiometry="1" constant="true"/>
            </listOfReactants>
            <listOfProducts>
               <speciesReference species="farnesyl_diphosphate" stoichiometry="1" constant="true"/>
               <speciesReference species="PPi" stoichiometry="1" constant="true"/>
            </listOfProducts>
         </reaction>
         <reaction id="R414" name="R414" fast="false" fbc:lowerFluxBound="par1" fbc:upperFluxBound="par2" reversible="false">
            <listOfReactants>
               <speciesReference species="farnesyl_diphosphate" stoichiometry="1" constant="true"/>
               <speciesReference species="isopentenyl_diphosphate" stoichiometry="1" constant="true"/>
            </listOfReactants>
            <listOfProducts>
               <speciesReference species="geranyl_geranyl_diphosphate" stoichiometry="1" constant="true"/>
               <speciesReference species="PPi" stoichiometry="1" constant="true"/>
            </listOfProducts>
         </reaction>
         <reaction id="R416" name="R416" fast="false" fbc:lowerFluxBound="par1" fbc:upperFluxBound="par2" reversible="false">
            <listOfReactants>
               <speciesReference species="geranyl_geranyl_diphosphate" stoichiometry="1" constant="true"/>
               <speciesReference species="isopentenyl_diphosphate" stoichiometry="1" constant="true"/>
            </listOfReactants>
            <listOfProducts>
               <speciesReference species="farnesyl_geranyl_diphosphate" stoichiometry="1" constant="true"/>
               <speciesReference species="PPi" stoichiometry="1" constant="true"/>
            </listOfProducts>
         </reaction>
         <reaction id="R418" name="R418" fast="false" fbc:lowerFluxBound="par1" fbc:upperFluxBound="par2" reversible="false">
            <listOfReactants>
               <speciesReference species="farnesyl_geranyl_diphosphate" stoichiometry="1" constant="true"/>
               <speciesReference species="sn_glycerol_1_P" stoichiometry="1" constant="true"/>
            </listOfReactants>
            <listOfProducts>
               <speciesReference species="C25" stoichiometry="1" constant="true"/>
               <speciesReference species="PPi" stoichiometry="1" constant="true"/>
            </listOfProducts>
         </reaction>
         <reaction id="R420" name="R420" fast="false" fbc:lowerFluxBound="par1" fbc:upperFluxBound="par2" reversible="false">
            <listOfReactants>
               <speciesReference species="C25" stoichiometry="1" constant="true"/>
               <speciesReference species="farnesyl_geranyl_diphosphate" stoichiometry="1" constant="true"/>
            </listOfReactants>
            <listOfProducts>
               <speciesReference species="C25_C25" stoichiometry="1" constant="true"/>
               <speciesReference species="PPi" stoichiometry="1" constant="true"/>
            </listOfProducts>
         </reaction>
         <reaction id="R422" name="R422" fast="false" fbc:lowerFluxBound="par3" fbc:upperFluxBound="par2" reversible="true">
            <listOfReactants>
               <speciesReference species="DHAP" stoichiometry="1" constant="true"/>
               <speciesReference species="NADH" stoichiometry="1" constant="true"/>
               <speciesReference species="Proton" stoichiometry="1" constant="true"/>
            </listOfReactants>
            <listOfProducts>
               <speciesReference species="NAD" stoichiometry="1" constant="true"/>
               <speciesReference species="sn_glycerol_1_P" stoichiometry="1" constant="true"/>
            </listOfProducts>
         </reaction>
         <reaction id="R424" name="R424" fast="false" fbc:lowerFluxBound="par1" fbc:upperFluxBound="par2" reversible="false">
            <listOfReactants>
               <speciesReference species="caldarchaeol_di_P" stoichiometry="1" constant="true"/>
               <speciesReference species="NADH" stoichiometry="2" constant="true"/>
               <speciesReference species="Proton" stoichiometry="2" constant="true"/>
            </listOfReactants>
            <listOfProducts>
               <speciesReference species="2_3_bis_O_phytanyl_sn_glycerol_1_phosphate" stoichiometry="2" constant="true"/>
               <speciesReference species="NAD" stoichiometry="2" constant="true"/>
            </listOfProducts>
         </reaction>
         <reaction id="R426" name="R426" fast="false" fbc:lowerFluxBound="par1" fbc:upperFluxBound="par2" reversible="false">
            <listOfReactants>
               <speciesReference species="2_3_bis_O_phytanyl_sn_glycerol_1_phosphate" stoichiometry="1" constant="true"/>
               <speciesReference species="O2" stoichiometry="2" constant="true"/>
               <speciesReference species="tetrahydrobiopterin" stoichiometry="2" constant="true"/>
            </listOfReactants>
            <listOfProducts>
               <speciesReference species="6_7_8_dihydrobiopterin" stoichiometry="2" constant="true"/>
               <speciesReference species="H2O" stoichiometry="2" constant="true"/>
               <speciesReference species="phytanal" stoichiometry="2" constant="true"/>
               <speciesReference species="sn_glycerol_1_P" stoichiometry="1" constant="true"/>
            </listOfProducts>
         </reaction>
         <reaction id="R428" name="R428" fast="false" fbc:lowerFluxBound="par1" fbc:upperFluxBound="par2" reversible="false">
            <listOfReactants>
               <speciesReference species="6_7_8_dihydrobiopterin" stoichiometry="1" constant="true"/>
               <speciesReference species="NADH" stoichiometry="1" constant="true"/>
               <speciesReference species="Proton" stoichiometry="1" constant="true"/>
            </listOfReactants>
            <listOfProducts>
               <speciesReference species="NAD" stoichiometry="1" constant="true"/>
               <speciesReference species="tetrahydrobiopterin" stoichiometry="1" constant="true"/>
            </listOfProducts>
         </reaction>
         <reaction id="R430" name="R430" fast="false" fbc:lowerFluxBound="par1" fbc:upperFluxBound="par2" reversible="false">
            <listOfReactants>
               <speciesReference species="H2O" stoichiometry="1" constant="true"/>
               <speciesReference species="NAD" stoichiometry="1" constant="true"/>
               <speciesReference species="phytanal" stoichiometry="1" constant="true"/>
            </listOfReactants>
            <listOfProducts>
               <speciesReference species="NADH" stoichiometry="1" constant="true"/>
               <speciesReference species="phytanic_acid" stoichiometry="1" constant="true"/>
               <speciesReference species="Proton" stoichiometry="2" constant="true"/>
            </listOfProducts>
         </reaction>
         <reaction id="R432" name="R432" fast="false" fbc:lowerFluxBound="par1" fbc:upperFluxBound="par2" reversible="false">
            <listOfReactants>
               <speciesReference species="ATP" stoichiometry="1" constant="true"/>
               <speciesReference species="CoA" stoichiometry="1" constant="true"/>
               <speciesReference species="phytanic_acid" stoichiometry="1" constant="true"/>
            </listOfReactants>
            <listOfProducts>
               <speciesReference species="AMP" stoichiometry="1" constant="true"/>
               <speciesReference species="phytanoyl_CoA" stoichiometry="1" constant="true"/>
               <speciesReference species="PPi" stoichiometry="1" constant="true"/>
            </listOfProducts>
         </reaction>
         <reaction id="R434" name="R434" fast="false" fbc:lowerFluxBound="par1" fbc:upperFluxBound="par2" reversible="false">
            <listOfReactants>
               <speciesReference species="2_Oxoglutarate" stoichiometry="1" constant="true"/>
               <speciesReference species="O2" stoichiometry="1" constant="true"/>
               <speciesReference species="phytanoyl_CoA" stoichiometry="1" constant="true"/>
            </listOfReactants>
            <listOfProducts>
               <speciesReference species="2_hydroxyphytanoyl_CoA" stoichiometry="1" constant="true"/>
               <speciesReference species="CO2" stoichiometry="1" constant="true"/>
               <speciesReference species="Succinate" stoichiometry="1" constant="true"/>
            </listOfProducts>
         </reaction>
         <reaction id="R436" name="R436" fast="false" fbc:lowerFluxBound="par1" fbc:upperFluxBound="par2" reversible="false">
            <listOfReactants>
               <speciesReference species="2_hydroxyphytanoyl_CoA" stoichiometry="1" constant="true"/>
            </listOfReactants>
            <listOfProducts>
               <speciesReference species="formyl_CoA" stoichiometry="1" constant="true"/>
               <speciesReference species="pristanal" stoichiometry="1" constant="true"/>
            </listOfProducts>
         </reaction>
         <reaction id="R438" name="R438" fast="false" fbc:lowerFluxBound="par1" fbc:upperFluxBound="par2" reversible="false">
            <listOfReactants>
               <speciesReference species="formyl_CoA" stoichiometry="1" constant="true"/>
               <speciesReference species="H2O" stoichiometry="1" constant="true"/>
            </listOfReactants>
            <listOfProducts>
               <speciesReference species="CoA" stoichiometry="1" constant="true"/>
               <speciesReference species="formate" stoichiometry="1" constant="true"/>
               <speciesReference species="Proton" stoichiometry="1" constant="true"/>
            </listOfProducts>
         </reaction>
         <reaction id="R440" name="R440" fast="false" fbc:lowerFluxBound="par1" fbc:upperFluxBound="par2" reversible="false">
            <listOfReactants>
               <speciesReference species="H2O" stoichiometry="1" constant="true"/>
               <speciesReference species="NAD" stoichiometry="1" constant="true"/>
               <speciesReference species="pristanal" stoichiometry="1" constant="true"/>
            </listOfReactants>
            <listOfProducts>
               <speciesReference species="NADH" stoichiometry="1" constant="true"/>
               <speciesReference species="pristanic_acid" stoichiometry="1" constant="true"/>
               <speciesReference species="Proton" stoichiometry="2" constant="true"/>
            </listOfProducts>
         </reaction>
         <reaction id="R442" name="R442" fast="false" fbc:lowerFluxBound="par1" fbc:upperFluxBound="par2" reversible="false">
            <listOfReactants>
               <speciesReference species="ATP" stoichiometry="1" constant="true"/>
               <speciesReference species="CoA" stoichiometry="1" constant="true"/>
               <speciesReference species="pristanic_acid" stoichiometry="1" constant="true"/>
            </listOfReactants>
            <listOfProducts>
               <speciesReference species="AMP" stoichiometry="1" constant="true"/>
               <speciesReference species="PPi" stoichiometry="1" constant="true"/>
               <speciesReference species="pristanoyl_CoA" stoichiometry="1" constant="true"/>
            </listOfProducts>
         </reaction>
         <reaction id="R444" name="R444" fast="false" fbc:lowerFluxBound="par1" fbc:upperFluxBound="par2" reversible="false">
            <listOfReactants>
               <speciesReference species="CoA" stoichiometry="6" constant="true"/>
               <speciesReference species="FAD" stoichiometry="6" constant="true"/>
               <speciesReference species="H2O" stoichiometry="6" constant="true"/>
               <speciesReference species="NAD" stoichiometry="6" constant="true"/>
               <speciesReference species="pristanoyl_CoA" stoichiometry="1" constant="true"/>
            </listOfReactants>
            <listOfProducts>
               <speciesReference species="Acetyl_CoA" stoichiometry="3" constant="true"/>
               <speciesReference species="FADH2" stoichiometry="6" constant="true"/>
               <speciesReference species="isobutyryl_CoA" stoichiometry="1" constant="true"/>
               <speciesReference species="NADH" stoichiometry="6" constant="true"/>
               <speciesReference species="propanoyl_CoA" stoichiometry="3" constant="true"/>
               <speciesReference species="Proton" stoichiometry="6" constant="true"/>
            </listOfProducts>
         </reaction>
         <reaction id="R450" name="R450" fast="false" fbc:lowerFluxBound="par1" fbc:upperFluxBound="par2" reversible="false">
            <listOfReactants>
               <speciesReference species="H2O" stoichiometry="1" constant="true"/>
               <speciesReference species="Oxaloacetate" stoichiometry="1" constant="true"/>
               <speciesReference species="propanoyl_CoA" stoichiometry="1" constant="true"/>
            </listOfReactants>
            <listOfProducts>
               <speciesReference species="CoA" stoichiometry="1" constant="true"/>
               <speciesReference species="Proton" stoichiometry="1" constant="true"/>
               <speciesReference species="Pyruvate" stoichiometry="1" constant="true"/>
               <speciesReference species="Succinate" stoichiometry="1" constant="true"/>
            </listOfProducts>
         </reaction>
         <reaction id="R457" name="R457" fast="false" fbc:lowerFluxBound="par1" fbc:upperFluxBound="par2" reversible="false">
            <listOfReactants>
               <speciesReference species="Carbamoylphosphate" stoichiometry="1" constant="true"/>
               <speciesReference species="L_Aspartate" stoichiometry="1" constant="true"/>
            </listOfReactants>
            <listOfProducts>
               <speciesReference species="N_Carbamoyl_L_aspartate" stoichiometry="1" constant="true"/>
               <speciesReference species="Phosphate" stoichiometry="1" constant="true"/>
               <speciesReference species="Proton" stoichiometry="1" constant="true"/>
            </listOfProducts>
         </reaction>
         <reaction id="R460" name="R460" fast="false" fbc:lowerFluxBound="par1" fbc:upperFluxBound="par2" reversible="false">
            <listOfReactants>
               <speciesReference species="N_Carbamoyl_L_aspartate" stoichiometry="1" constant="true"/>
               <speciesReference species="Proton" stoichiometry="1" constant="true"/>
            </listOfReactants>
            <listOfProducts>
               <speciesReference species="H2O" stoichiometry="1" constant="true"/>
               <speciesReference species="S_Dihydroorotate" stoichiometry="1" constant="true"/>
            </listOfProducts>
         </reaction>
         <reaction id="R463" name="R463" fast="false" fbc:lowerFluxBound="par1" fbc:upperFluxBound="par2" reversible="false">
            <listOfReactants>
               <speciesReference species="O2" stoichiometry="1" constant="true"/>
               <speciesReference species="S_Dihydroorotate" stoichiometry="1" constant="true"/>
            </listOfReactants>
            <listOfProducts>
               <speciesReference species="H2O2" stoichiometry="1" constant="true"/>
               <speciesReference species="Orotate" stoichiometry="1" constant="true"/>
            </listOfProducts>
         </reaction>
         <reaction id="R465" name="R465" fast="false" fbc:lowerFluxBound="par1" fbc:upperFluxBound="par2" reversible="false">
            <listOfReactants>
               <speciesReference species="Orotate" stoichiometry="1" constant="true"/>
               <speciesReference species="PRPP" stoichiometry="1" constant="true"/>
            </listOfReactants>
            <listOfProducts>
               <speciesReference species="Orotidylic_acid" stoichiometry="1" constant="true"/>
               <speciesReference species="PPi" stoichiometry="1" constant="true"/>
            </listOfProducts>
         </reaction>
         <reaction id="R467" name="R467" fast="false" fbc:lowerFluxBound="par1" fbc:upperFluxBound="par2" reversible="false">
            <listOfReactants>
               <speciesReference species="Orotidylic_acid" stoichiometry="1" constant="true"/>
               <speciesReference species="Proton" stoichiometry="1" constant="true"/>
            </listOfReactants>
            <listOfProducts>
               <speciesReference species="CO2" stoichiometry="1" constant="true"/>
               <speciesReference species="UMP" stoichiometry="1" constant="true"/>
            </listOfProducts>
         </reaction>
         <reaction id="R469" name="R469" fast="false" fbc:lowerFluxBound="par1" fbc:upperFluxBound="par2" reversible="false">
            <listOfReactants>
               <speciesReference species="ATP" stoichiometry="1" constant="true"/>
               <speciesReference species="UMP" stoichiometry="1" constant="true"/>
            </listOfReactants>
            <listOfProducts>
               <speciesReference species="ADP" stoichiometry="1" constant="true"/>
               <speciesReference species="UDP" stoichiometry="1" constant="true"/>
            </listOfProducts>
         </reaction>
         <reaction id="R471" name="R471" fast="false" fbc:lowerFluxBound="par1" fbc:upperFluxBound="par2" reversible="false">
            <listOfReactants>
               <speciesReference species="ATP" stoichiometry="1" constant="true"/>
               <speciesReference species="UDP" stoichiometry="1" constant="true"/>
            </listOfReactants>
            <listOfProducts>
               <speciesReference species="ADP" stoichiometry="1" constant="true"/>
               <speciesReference species="UTP" stoichiometry="1" constant="true"/>
            </listOfProducts>
         </reaction>
         <reaction id="R473" name="R473" fast="false" fbc:lowerFluxBound="par1" fbc:upperFluxBound="par2" reversible="false">
            <listOfReactants>
               <speciesReference species="ATP" stoichiometry="1" constant="true"/>
               <speciesReference species="NH3" stoichiometry="1" constant="true"/>
               <speciesReference species="UTP" stoichiometry="1" constant="true"/>
            </listOfReactants>
            <listOfProducts>
               <speciesReference species="ADP" stoichiometry="1" constant="true"/>
               <speciesReference species="CTP" stoichiometry="1" constant="true"/>
               <speciesReference species="Phosphate" stoichiometry="1" constant="true"/>
               <speciesReference species="Proton" stoichiometry="1" constant="true"/>
            </listOfProducts>
         </reaction>
         <reaction id="R475" name="R475" fast="false" fbc:lowerFluxBound="par1" fbc:upperFluxBound="par2" reversible="false">
            <listOfReactants>
               <speciesReference species="CTP" stoichiometry="1" constant="true"/>
               <speciesReference species="thioredoxin_red" stoichiometry="1" constant="true"/>
            </listOfReactants>
            <listOfProducts>
               <speciesReference species="dCTP" stoichiometry="1" constant="true"/>
               <speciesReference species="H2O" stoichiometry="1" constant="true"/>
               <speciesReference species="thioredoxin_ox" stoichiometry="1" constant="true"/>
            </listOfProducts>
         </reaction>
         <reaction id="R477" name="R477" fast="false" fbc:lowerFluxBound="par1" fbc:upperFluxBound="par2" reversible="false">
            <listOfReactants>
               <speciesReference species="dCTP" stoichiometry="1" constant="true"/>
               <speciesReference species="H2O" stoichiometry="1" constant="true"/>
            </listOfReactants>
            <listOfProducts>
               <speciesReference species="dUTP" stoichiometry="1" constant="true"/>
               <speciesReference species="NH3" stoichiometry="1" constant="true"/>
            </listOfProducts>
         </reaction>
         <reaction id="R479" name="R479" fast="false" fbc:lowerFluxBound="par1" fbc:upperFluxBound="par2" reversible="false">
            <listOfReactants>
               <speciesReference species="dUTP" stoichiometry="1" constant="true"/>
               <speciesReference species="H2O" stoichiometry="1" constant="true"/>
            </listOfReactants>
            <listOfProducts>
               <speciesReference species="dUMP" stoichiometry="1" constant="true"/>
               <speciesReference species="PPi" stoichiometry="1" constant="true"/>
               <speciesReference species="Proton" stoichiometry="1" constant="true"/>
            </listOfProducts>
         </reaction>
         <reaction id="R481" name="R481" fast="false" fbc:lowerFluxBound="par1" fbc:upperFluxBound="par2" reversible="false">
            <listOfReactants>
               <speciesReference species="5_10_Methylenetetrahydrofolate" stoichiometry="1" constant="true"/>
               <speciesReference species="dUMP" stoichiometry="1" constant="true"/>
               <speciesReference species="FADH2" stoichiometry="1" constant="true"/>
            </listOfReactants>
            <listOfProducts>
               <speciesReference species="dTMP" stoichiometry="1" constant="true"/>
               <speciesReference species="FAD" stoichiometry="1" constant="true"/>
               <speciesReference species="tetrahydrofolate_B9" stoichiometry="1" constant="true"/>
            </listOfProducts>
         </reaction>
         <reaction id="R483" name="R483" fast="false" fbc:lowerFluxBound="par1" fbc:upperFluxBound="par2" reversible="false">
            <listOfReactants>
               <speciesReference species="ATP" stoichiometry="1" constant="true"/>
               <speciesReference species="dTMP" stoichiometry="1" constant="true"/>
            </listOfReactants>
            <listOfProducts>
               <speciesReference species="ADP" stoichiometry="1" constant="true"/>
               <speciesReference species="dTDP" stoichiometry="1" constant="true"/>
            </listOfProducts>
         </reaction>
         <reaction id="R485" name="R485" fast="false" fbc:lowerFluxBound="par1" fbc:upperFluxBound="par2" reversible="false">
            <listOfReactants>
               <speciesReference species="ATP" stoichiometry="1" constant="true"/>
               <speciesReference species="dTDP" stoichiometry="1" constant="true"/>
            </listOfReactants>
            <listOfProducts>
               <speciesReference species="ADP" stoichiometry="1" constant="true"/>
               <speciesReference species="dTTP" stoichiometry="1" constant="true"/>
            </listOfProducts>
         </reaction>
         <reaction id="R487" name="R487" fast="false" fbc:lowerFluxBound="par1" fbc:upperFluxBound="par2" reversible="false">
            <listOfReactants>
               <speciesReference species="thioredoxin_red" stoichiometry="1" constant="true"/>
               <speciesReference species="UTP" stoichiometry="1" constant="true"/>
            </listOfReactants>
            <listOfProducts>
               <speciesReference species="dUTP" stoichiometry="1" constant="true"/>
               <speciesReference species="H2O" stoichiometry="1" constant="true"/>
               <speciesReference species="thioredoxin_ox" stoichiometry="1" constant="true"/>
            </listOfProducts>
         </reaction>
         <reaction id="R489" name="R489" fast="false" fbc:lowerFluxBound="par3" fbc:upperFluxBound="par2" reversible="true">
            <listOfReactants>
               <speciesReference species="H2O" stoichiometry="1" constant="true"/>
               <speciesReference species="L_Glutamine" stoichiometry="1" constant="true"/>
               <speciesReference species="PRPP" stoichiometry="1" constant="true"/>
            </listOfReactants>
            <listOfProducts>
               <speciesReference species="5_Phosphoribosylamine" stoichiometry="1" constant="true"/>
               <speciesReference species="L_Glutamate" stoichiometry="1" constant="true"/>
               <speciesReference species="PPi" stoichiometry="1" constant="true"/>
            </listOfProducts>
         </reaction>
         <reaction id="R491" name="R491" fast="false" fbc:lowerFluxBound="par1" fbc:upperFluxBound="par2" reversible="false">
            <listOfReactants>
               <speciesReference species="5_Phosphoribosylamine" stoichiometry="1" constant="true"/>
               <speciesReference species="ATP" stoichiometry="1" constant="true"/>
               <speciesReference species="Glycine" stoichiometry="1" constant="true"/>
            </listOfReactants>
            <listOfProducts>
               <speciesReference species="ADP" stoichiometry="1" constant="true"/>
               <speciesReference species="GAR" stoichiometry="1" constant="true"/>
               <speciesReference species="Phosphate" stoichiometry="1" constant="true"/>
               <speciesReference species="Proton" stoichiometry="1" constant="true"/>
            </listOfProducts>
         </reaction>
         <reaction id="R493" name="R493" fast="false" fbc:lowerFluxBound="par1" fbc:upperFluxBound="par2" reversible="false">
            <listOfReactants>
               <speciesReference species="10_Formyltetrahydrofolate" stoichiometry="1" constant="true"/>
               <speciesReference species="GAR" stoichiometry="1" constant="true"/>
            </listOfReactants>
            <listOfProducts>
               <speciesReference species="N_Formyl_GAR" stoichiometry="1" constant="true"/>
               <speciesReference species="Proton" stoichiometry="1" constant="true"/>
               <speciesReference species="tetrahydrofolate_B9" stoichiometry="1" constant="true"/>
            </listOfProducts>
         </reaction>
         <reaction id="R496" name="R496" fast="false" fbc:lowerFluxBound="par1" fbc:upperFluxBound="par2" reversible="false">
            <listOfReactants>
               <speciesReference species="ATP" stoichiometry="1" constant="true"/>
               <speciesReference species="H2O" stoichiometry="1" constant="true"/>
               <speciesReference species="L_Glutamine" stoichiometry="1" constant="true"/>
               <speciesReference species="N_Formyl_GAR" stoichiometry="1" constant="true"/>
            </listOfReactants>
            <listOfProducts>
               <speciesReference species="ADP" stoichiometry="1" constant="true"/>
               <speciesReference species="FGAM" stoichiometry="1" constant="true"/>
               <speciesReference species="L_Glutamate" stoichiometry="1" constant="true"/>
               <speciesReference species="Phosphate" stoichiometry="1" constant="true"/>
               <speciesReference species="Proton" stoichiometry="1" constant="true"/>
            </listOfProducts>
         </reaction>
         <reaction id="R499" name="R499" fast="false" fbc:lowerFluxBound="par1" fbc:upperFluxBound="par2" reversible="false">
            <listOfReactants>
               <speciesReference species="ATP" stoichiometry="1" constant="true"/>
               <speciesReference species="FGAM" stoichiometry="1" constant="true"/>
            </listOfReactants>
            <listOfProducts>
               <speciesReference species="ADP" stoichiometry="1" constant="true"/>
               <speciesReference species="AIR" stoichiometry="1" constant="true"/>
               <speciesReference species="Phosphate" stoichiometry="1" constant="true"/>
               <speciesReference species="Proton" stoichiometry="1" constant="true"/>
            </listOfProducts>
         </reaction>
         <reaction id="R501" name="R501" fast="false" fbc:lowerFluxBound="par1" fbc:upperFluxBound="par2" reversible="false">
            <listOfReactants>
               <speciesReference species="AIR" stoichiometry="1" constant="true"/>
               <speciesReference species="CO2" stoichiometry="1" constant="true"/>
            </listOfReactants>
            <listOfProducts>
               <speciesReference species="CAIR" stoichiometry="1" constant="true"/>
               <speciesReference species="Proton" stoichiometry="2" constant="true"/>
            </listOfProducts>
         </reaction>
         <reaction id="R504" name="R504" fast="false" fbc:lowerFluxBound="par1" fbc:upperFluxBound="par2" reversible="false">
            <listOfReactants>
               <speciesReference species="ATP" stoichiometry="1" constant="true"/>
               <speciesReference species="CAIR" stoichiometry="1" constant="true"/>
               <speciesReference species="L_Aspartate" stoichiometry="1" constant="true"/>
            </listOfReactants>
            <listOfProducts>
               <speciesReference species="ADP" stoichiometry="1" constant="true"/>
               <speciesReference species="Phosphate" stoichiometry="1" constant="true"/>
               <speciesReference species="Proton" stoichiometry="1" constant="true"/>
               <speciesReference species="SAICAR" stoichiometry="1" constant="true"/>
            </listOfProducts>
         </reaction>
         <reaction id="R506" name="R506" fast="false" fbc:lowerFluxBound="par1" fbc:upperFluxBound="par2" reversible="false">
            <listOfReactants>
               <speciesReference species="SAICAR" stoichiometry="1" constant="true"/>
            </listOfReactants>
            <listOfProducts>
               <speciesReference species="AICAR" stoichiometry="1" constant="true"/>
               <speciesReference species="Fumarate" stoichiometry="1" constant="true"/>
            </listOfProducts>
         </reaction>
         <reaction id="R508" name="R508" fast="false" fbc:lowerFluxBound="par1" fbc:upperFluxBound="par2" reversible="false">
            <listOfReactants>
               <speciesReference species="10_Formyltetrahydrofolate" stoichiometry="1" constant="true"/>
               <speciesReference species="AICAR" stoichiometry="1" constant="true"/>
            </listOfReactants>
            <listOfProducts>
               <speciesReference species="FAICAR" stoichiometry="1" constant="true"/>
               <speciesReference species="tetrahydrofolate_B9" stoichiometry="1" constant="true"/>
            </listOfProducts>
         </reaction>
         <reaction id="R510" name="R510" fast="false" fbc:lowerFluxBound="par1" fbc:upperFluxBound="par2" reversible="false">
            <listOfReactants>
               <speciesReference species="FAICAR" stoichiometry="1" constant="true"/>
            </listOfReactants>
            <listOfProducts>
               <speciesReference species="H2O" stoichiometry="1" constant="true"/>
               <speciesReference species="IMP" stoichiometry="1" constant="true"/>
            </listOfProducts>
         </reaction>
         <reaction id="R512" name="R512" fast="false" fbc:lowerFluxBound="par1" fbc:upperFluxBound="par2" reversible="false">
            <listOfReactants>
               <speciesReference species="H2O" stoichiometry="1" constant="true"/>
               <speciesReference species="IMP" stoichiometry="1" constant="true"/>
               <speciesReference species="NAD" stoichiometry="1" constant="true"/>
            </listOfReactants>
            <listOfProducts>
               <speciesReference species="NADH" stoichiometry="1" constant="true"/>
               <speciesReference species="Proton" stoichiometry="1" constant="true"/>
               <speciesReference species="XMP" stoichiometry="1" constant="true"/>
            </listOfProducts>
         </reaction>
         <reaction id="R514" name="R514" fast="false" fbc:lowerFluxBound="par1" fbc:upperFluxBound="par2" reversible="false">
            <listOfReactants>
               <speciesReference species="ATP" stoichiometry="1" constant="true"/>
               <speciesReference species="H2O" stoichiometry="1" constant="true"/>
               <speciesReference species="L_Glutamine" stoichiometry="1" constant="true"/>
               <speciesReference species="XMP" stoichiometry="1" constant="true"/>
            </listOfReactants>
            <listOfProducts>
               <speciesReference species="AMP" stoichiometry="1" constant="true"/>
               <speciesReference species="GMP" stoichiometry="1" constant="true"/>
               <speciesReference species="L_Glutamate" stoichiometry="1" constant="true"/>
               <speciesReference species="PPi" stoichiometry="1" constant="true"/>
               <speciesReference species="Proton" stoichiometry="2" constant="true"/>
            </listOfProducts>
         </reaction>
         <reaction id="R517" name="R517" fast="false" fbc:lowerFluxBound="par1" fbc:upperFluxBound="par2" reversible="false">
            <listOfReactants>
               <speciesReference species="AMP" stoichiometry="1" constant="true"/>
               <speciesReference species="ATP" stoichiometry="1" constant="true"/>
            </listOfReactants>
            <listOfProducts>
               <speciesReference species="ADP" stoichiometry="2" constant="true"/>
            </listOfProducts>
         </reaction>
         <reaction id="R519" name="R519" fast="false" fbc:lowerFluxBound="par1" fbc:upperFluxBound="par2" reversible="false">
            <listOfReactants>
               <speciesReference species="ATP" stoichiometry="1" constant="true"/>
               <speciesReference species="GMP" stoichiometry="1" constant="true"/>
            </listOfReactants>
            <listOfProducts>
               <speciesReference species="ADP" stoichiometry="1" constant="true"/>
               <speciesReference species="GDP" stoichiometry="1" constant="true"/>
            </listOfProducts>
         </reaction>
         <reaction id="R521" name="R521" fast="false" fbc:lowerFluxBound="par1" fbc:upperFluxBound="par2" reversible="false">
            <listOfReactants>
               <speciesReference species="ATP" stoichiometry="1" constant="true"/>
               <speciesReference species="GDP" stoichiometry="1" constant="true"/>
            </listOfReactants>
            <listOfProducts>
               <speciesReference species="ADP" stoichiometry="1" constant="true"/>
               <speciesReference species="GTP" stoichiometry="1" constant="true"/>
            </listOfProducts>
         </reaction>
         <reaction id="R523" name="R523" fast="false" fbc:lowerFluxBound="par1" fbc:upperFluxBound="par2" reversible="false">
            <listOfReactants>
               <speciesReference species="ATP" stoichiometry="2" constant="true"/>
               <speciesReference species="CMP" stoichiometry="1" constant="true"/>
            </listOfReactants>
            <listOfProducts>
               <speciesReference species="ADP" stoichiometry="2" constant="true"/>
               <speciesReference species="CTP" stoichiometry="1" constant="true"/>
            </listOfProducts>
         </reaction>
         <reaction id="R525" name="R525" fast="false" fbc:lowerFluxBound="par1" fbc:upperFluxBound="par2" reversible="false">
            <listOfReactants>
               <speciesReference species="ADP" stoichiometry="1" constant="true"/>
               <speciesReference species="thioredoxin_red" stoichiometry="1" constant="true"/>
            </listOfReactants>
            <listOfProducts>
               <speciesReference species="dADP" stoichiometry="1" constant="true"/>
               <speciesReference species="H2O" stoichiometry="1" constant="true"/>
               <speciesReference species="thioredoxin_ox" stoichiometry="1" constant="true"/>
            </listOfProducts>
         </reaction>
         <reaction id="R527" name="R527" fast="false" fbc:lowerFluxBound="par1" fbc:upperFluxBound="par2" reversible="false">
            <listOfReactants>
               <speciesReference species="GTP" stoichiometry="1" constant="true"/>
               <speciesReference species="thioredoxin_red" stoichiometry="1" constant="true"/>
            </listOfReactants>
            <listOfProducts>
               <speciesReference species="dGTP" stoichiometry="1" constant="true"/>
               <speciesReference species="H2O" stoichiometry="1" constant="true"/>
               <speciesReference species="thioredoxin_ox" stoichiometry="1" constant="true"/>
            </listOfProducts>
         </reaction>
         <reaction id="R529" name="R529" fast="false" fbc:lowerFluxBound="par1" fbc:upperFluxBound="par2" reversible="false">
            <listOfReactants>
               <speciesReference species="ATP" stoichiometry="1" constant="true"/>
               <speciesReference species="dADP" stoichiometry="1" constant="true"/>
            </listOfReactants>
            <listOfProducts>
               <speciesReference species="ADP" stoichiometry="1" constant="true"/>
               <speciesReference species="dATP" stoichiometry="1" constant="true"/>
            </listOfProducts>
         </reaction>
         <reaction id="R531" name="R531" fast="false" fbc:lowerFluxBound="par1" fbc:upperFluxBound="par2" reversible="false">
            <listOfReactants>
               <speciesReference species="H2O" stoichiometry="1" constant="true"/>
               <speciesReference species="myell_rRNA" stoichiometry="1" constant="true"/>
            </listOfReactants>
            <listOfProducts>
               <speciesReference species="AMP_deg" stoichiometry="0.16" constant="true"/>
               <speciesReference species="CMP_deg" stoichiometry="0.35" constant="true"/>
               <speciesReference species="GMP_deg" stoichiometry="0.27" constant="true"/>
               <speciesReference species="UMP_deg" stoichiometry="0.22" constant="true"/>
            </listOfProducts>
         </reaction>
         <reaction id="R533" name="R533" fast="false" fbc:lowerFluxBound="par1" fbc:upperFluxBound="par2" reversible="false">
            <listOfReactants>
               <speciesReference species="AMP_deg" stoichiometry="1" constant="true"/>
               <speciesReference species="H2O" stoichiometry="3" constant="true"/>
               <speciesReference species="NAD" stoichiometry="1" constant="true"/>
            </listOfReactants>
            <listOfProducts>
               <speciesReference species="NADH" stoichiometry="1" constant="true"/>
               <speciesReference species="NH3" stoichiometry="1" constant="true"/>
               <speciesReference species="Proton" stoichiometry="1" constant="true"/>
               <speciesReference species="ribose_5_phosphate" stoichiometry="1" constant="true"/>
               <speciesReference species="xanthine" stoichiometry="1" constant="true"/>
            </listOfProducts>
         </reaction>
         <reaction id="R539" name="R539" fast="false" fbc:lowerFluxBound="par1" fbc:upperFluxBound="par2" reversible="false">
            <listOfReactants>
               <speciesReference species="GMP_deg" stoichiometry="1" constant="true"/>
               <speciesReference species="H2O" stoichiometry="2" constant="true"/>
            </listOfReactants>
            <listOfProducts>
               <speciesReference species="NH3" stoichiometry="1" constant="true"/>
               <speciesReference species="ribose_5_phosphate" stoichiometry="1" constant="true"/>
               <speciesReference species="xanthine" stoichiometry="1" constant="true"/>
            </listOfProducts>
         </reaction>
         <reaction id="R544" name="R544" fast="false" fbc:lowerFluxBound="par1" fbc:upperFluxBound="par2" reversible="false">
            <listOfReactants>
               <speciesReference species="H2O" stoichiometry="5" constant="true"/>
               <speciesReference species="NAD" stoichiometry="1" constant="true"/>
               <speciesReference species="O2" stoichiometry="1" constant="true"/>
               <speciesReference species="xanthine" stoichiometry="1" constant="true"/>
            </listOfReactants>
            <listOfProducts>
               <speciesReference species="CO2" stoichiometry="1" constant="true"/>
               <speciesReference species="glyoxylate" stoichiometry="1" constant="true"/>
               <speciesReference species="H2O2" stoichiometry="1" constant="true"/>
               <speciesReference species="NADH" stoichiometry="1" constant="true"/>
               <speciesReference species="Proton" stoichiometry="2" constant="true"/>
               <speciesReference species="urea" stoichiometry="2" constant="true"/>
            </listOfProducts>
         </reaction>
         <reaction id="R553" name="R553" fast="false" fbc:lowerFluxBound="par1" fbc:upperFluxBound="par2" reversible="false">
            <listOfReactants>
               <speciesReference species="D_ribose_1_phosphate" stoichiometry="1" constant="true"/>
            </listOfReactants>
            <listOfProducts>
               <speciesReference species="ribose_5_phosphate" stoichiometry="1" constant="true"/>
            </listOfProducts>
         </reaction>
         <reaction id="R555" name="R555" fast="false" fbc:lowerFluxBound="par1" fbc:upperFluxBound="par2" reversible="false">
            <listOfReactants>
               <speciesReference species="H2O" stoichiometry="1" constant="true"/>
               <speciesReference species="UMP_deg" stoichiometry="1" constant="true"/>
            </listOfReactants>
            <listOfProducts>
               <speciesReference species="Phosphate" stoichiometry="1" constant="true"/>
               <speciesReference species="uridine" stoichiometry="1" constant="true"/>
            </listOfProducts>
         </reaction>
         <reaction id="R557" name="R557" fast="false" fbc:lowerFluxBound="par1" fbc:upperFluxBound="par2" reversible="false">
            <listOfReactants>
               <speciesReference species="2_Oxoglutarate" stoichiometry="1" constant="true"/>
               <speciesReference species="CoA" stoichiometry="1" constant="true"/>
               <speciesReference species="H2O" stoichiometry="2" constant="true"/>
               <speciesReference species="Phosphate" stoichiometry="1" constant="true"/>
               <speciesReference species="Proton" stoichiometry="1" constant="true"/>
               <speciesReference species="uridine" stoichiometry="1" constant="true"/>
            </listOfReactants>
            <listOfProducts>
               <speciesReference species="Acetyl_CoA" stoichiometry="1" constant="true"/>
               <speciesReference species="CO2" stoichiometry="2" constant="true"/>
               <speciesReference species="D_ribose_1_phosphate" stoichiometry="1" constant="true"/>
               <speciesReference species="L_Glutamate" stoichiometry="1" constant="true"/>
               <speciesReference species="NH3" stoichiometry="1" constant="true"/>
            </listOfProducts>
         </reaction>
         <reaction id="R565" name="R565" fast="false" fbc:lowerFluxBound="par1" fbc:upperFluxBound="par2" reversible="false">
            <listOfReactants>
               <speciesReference species="CMP_deg" stoichiometry="1" constant="true"/>
               <speciesReference species="H2O" stoichiometry="2" constant="true"/>
            </listOfReactants>
            <listOfProducts>
               <speciesReference species="NH3" stoichiometry="1" constant="true"/>
               <speciesReference species="Phosphate" stoichiometry="1" constant="true"/>
               <speciesReference species="uridine" stoichiometry="1" constant="true"/>
            </listOfProducts>
         </reaction>
         <reaction id="R569" name="R569" fast="false" fbc:lowerFluxBound="par1" fbc:upperFluxBound="par2" reversible="false">
            <listOfReactants>
               <speciesReference species="AMP_deg" stoichiometry="1" constant="true"/>
            </listOfReactants>
            <listOfProducts>
               <speciesReference species="AMP" stoichiometry="1" constant="true"/>
            </listOfProducts>
         </reaction>
         <reaction id="R571" name="R571" fast="false" fbc:lowerFluxBound="par1" fbc:upperFluxBound="par2" reversible="false">
            <listOfReactants>
               <speciesReference species="GMP_deg" stoichiometry="1" constant="true"/>
            </listOfReactants>
            <listOfProducts>
               <speciesReference species="GMP" stoichiometry="1" constant="true"/>
            </listOfProducts>
         </reaction>
         <reaction id="R573" name="R573" fast="false" fbc:lowerFluxBound="par1" fbc:upperFluxBound="par2" reversible="false">
            <listOfReactants>
               <speciesReference species="UMP_deg" stoichiometry="1" constant="true"/>
            </listOfReactants>
            <listOfProducts>
               <speciesReference species="UMP" stoichiometry="1" constant="true"/>
            </listOfProducts>
         </reaction>
         <reaction id="R575" name="R575" fast="false" fbc:lowerFluxBound="par1" fbc:upperFluxBound="par2" reversible="false">
            <listOfReactants>
               <speciesReference species="CMP_deg" stoichiometry="1" constant="true"/>
            </listOfReactants>
            <listOfProducts>
               <speciesReference species="CMP" stoichiometry="1" constant="true"/>
            </listOfProducts>
         </reaction>
         <reaction id="R577" name="R577" fast="false" fbc:lowerFluxBound="par3" fbc:upperFluxBound="par2" reversible="true">
            <listOfReactants>
               <speciesReference species="NADP" stoichiometry="1" constant="true"/>
               <speciesReference species="thioredoxin_red" stoichiometry="1" constant="true"/>
            </listOfReactants>
            <listOfProducts>
               <speciesReference species="NADPH" stoichiometry="1" constant="true"/>
               <speciesReference species="Proton" stoichiometry="1" constant="true"/>
               <speciesReference species="thioredoxin_ox" stoichiometry="1" constant="true"/>
            </listOfProducts>
         </reaction>
         <reaction id="R580" name="R580" fast="false" fbc:lowerFluxBound="par1" fbc:upperFluxBound="par2" reversible="false">
            <listOfReactants>
               <speciesReference species="NADH" stoichiometry="1" constant="true"/>
               <speciesReference species="Proton" stoichiometry="5" constant="true"/>
               <speciesReference species="Q" stoichiometry="1" constant="true"/>
            </listOfReactants>
            <listOfProducts>
               <speciesReference species="NAD" stoichiometry="1" constant="true"/>
               <speciesReference species="proton_out" stoichiometry="4" constant="true"/>
               <speciesReference species="QH2" stoichiometry="1" constant="true"/>
            </listOfProducts>
         </reaction>
         <reaction id="R591" name="R591" fast="false" fbc:lowerFluxBound="par3" fbc:upperFluxBound="par2" reversible="true">
            <listOfReactants>
               <speciesReference species="ferricyt_c" stoichiometry="2" constant="true"/>
               <speciesReference species="QH2" stoichiometry="1" constant="true"/>
            </listOfReactants>
            <listOfProducts>
               <speciesReference species="ferrocyt_c" stoichiometry="2" constant="true"/>
               <speciesReference species="proton_out" stoichiometry="2" constant="true"/>
               <speciesReference species="Q" stoichiometry="1" constant="true"/>
            </listOfProducts>
         </reaction>
         <reaction id="R593" name="R593" fast="false" fbc:lowerFluxBound="par1" fbc:upperFluxBound="par2" reversible="false">
            <listOfReactants>
               <speciesReference species="O2" stoichiometry="1" constant="true"/>
               <speciesReference species="Proton" stoichiometry="4" constant="true"/>
               <speciesReference species="QH2" stoichiometry="2" constant="true"/>
            </listOfReactants>
            <listOfProducts>
               <speciesReference species="H2O" stoichiometry="2" constant="true"/>
               <speciesReference species="proton_out" stoichiometry="4" constant="true"/>
               <speciesReference species="Q" stoichiometry="2" constant="true"/>
            </listOfProducts>
         </reaction>
         <reaction id="R595" name="R595" fast="false" fbc:lowerFluxBound="par1" fbc:upperFluxBound="par2" reversible="false">
            <listOfReactants>
               <speciesReference species="ferrocyt_c" stoichiometry="4" constant="true"/>
               <speciesReference species="O2" stoichiometry="1" constant="true"/>
               <speciesReference species="Proton" stoichiometry="8" constant="true"/>
            </listOfReactants>
            <listOfProducts>
               <speciesReference species="ferricyt_c" stoichiometry="4" constant="true"/>
               <speciesReference species="H2O" stoichiometry="2" constant="true"/>
               <speciesReference species="proton_out" stoichiometry="4" constant="true"/>
            </listOfProducts>
         </reaction>
         <reaction id="R598" name="R598" fast="false" fbc:lowerFluxBound="par3" fbc:upperFluxBound="par2" reversible="true">
            <listOfReactants>
               <speciesReference species="ADP" stoichiometry="1" constant="true"/>
               <speciesReference species="Phosphate" stoichiometry="1" constant="true"/>
               <speciesReference species="proton_out" stoichiometry="4" constant="true"/>
            </listOfReactants>
            <listOfProducts>
               <speciesReference species="ATP" stoichiometry="1" constant="true"/>
               <speciesReference species="H2O" stoichiometry="1" constant="true"/>
               <speciesReference species="Proton" stoichiometry="3" constant="true"/>
            </listOfProducts>
         </reaction>
         <reaction id="R608" name="R608" fast="false" fbc:lowerFluxBound="par1" fbc:upperFluxBound="par2" reversible="false">
            <listOfReactants>
               <speciesReference species="ATP" stoichiometry="100" constant="true"/>
               <speciesReference species="Glycine" stoichiometry="5.9" constant="true"/>
               <speciesReference species="GTP" stoichiometry="198" constant="true"/>
               <speciesReference species="H2O" stoichiometry="199" constant="true"/>
               <speciesReference species="L_Alanine" stoichiometry="5.7" constant="true"/>
               <speciesReference species="L_Arginine" stoichiometry="4.1" constant="true"/>
               <speciesReference species="L_Asparagine" stoichiometry="5.4" constant="true"/>
               <speciesReference species="L_Aspartate" stoichiometry="4.4" constant="true"/>
               <speciesReference species="L_Cysteine" stoichiometry="0.8" constant="true"/>
               <speciesReference species="L_Glutamate" stoichiometry="7.4" constant="true"/>
               <speciesReference species="L_Glutamine" stoichiometry="2" constant="true"/>
               <speciesReference species="L_Histidine" stoichiometry="1.4" constant="true"/>
               <speciesReference species="L_Isoleucine" stoichiometry="10.6" constant="true"/>
               <speciesReference species="L_Leucine" stoichiometry="10.2" constant="true"/>
               <speciesReference species="L_Lysine" stoichiometry="8.8" constant="true"/>
               <speciesReference species="L_Methionine" stoichiometry="1.9" constant="true"/>
               <speciesReference species="L_Phenylalanine" stoichiometry="5" constant="true"/>
               <speciesReference species="L_Proline" stoichiometry="3.6" constant="true"/>
               <speciesReference species="L_Serine" stoichiometry="6.5" constant="true"/>
               <speciesReference species="L_Threonine" stoichiometry="4.2" constant="true"/>
               <speciesReference species="L_Tryptophan" stoichiometry="0.9" constant="true"/>
               <speciesReference species="L_Tyrosine" stoichiometry="4.6" constant="true"/>
               <speciesReference species="L_Valine" stoichiometry="6.3" constant="true"/>
            </listOfReactants>
            <listOfProducts>
               <speciesReference species="AMP" stoichiometry="100" constant="true"/>
               <speciesReference species="GDP" stoichiometry="198" constant="true"/>
               <speciesReference species="peptide_biomass" stoichiometry="1" constant="true"/>
               <speciesReference species="Phosphate" stoichiometry="198" constant="true"/>
               <speciesReference species="PPi" stoichiometry="100" constant="true"/>
               <speciesReference species="Proton" stoichiometry="299" constant="true"/>
            </listOfProducts>
         </reaction>
         <reaction id="R610" name="R610" fast="false" fbc:lowerFluxBound="par1" fbc:upperFluxBound="par2" reversible="false">
            <listOfReactants>
               <speciesReference species="ATP" stoichiometry="0.18" constant="true"/>
               <speciesReference species="CTP" stoichiometry="0.32" constant="true"/>
               <speciesReference species="GTP" stoichiometry="0.25" constant="true"/>
               <speciesReference species="UTP" stoichiometry="0.25" constant="true"/>
            </listOfReactants>
            <listOfProducts>
               <speciesReference species="PPi" stoichiometry="1" constant="true"/>
               <speciesReference species="rRNA" stoichiometry="1" constant="true"/>
            </listOfProducts>
         </reaction>
         <reaction id="R612" name="R612" fast="false" fbc:lowerFluxBound="par1" fbc:upperFluxBound="par2" reversible="false">
            <listOfReactants>
               <speciesReference species="dATP" stoichiometry="0.34" constant="true"/>
               <speciesReference species="dCTP" stoichiometry="0.16" constant="true"/>
               <speciesReference species="dGTP" stoichiometry="0.16" constant="true"/>
               <speciesReference species="dTTP" stoichiometry="0.34" constant="true"/>
            </listOfReactants>
            <listOfProducts>
               <speciesReference species="DNA" stoichiometry="1" constant="true"/>
               <speciesReference species="PPi" stoichiometry="1" constant="true"/>
            </listOfProducts>
         </reaction>
         <reaction id="R614" name="R614" fast="false" fbc:lowerFluxBound="par1" fbc:upperFluxBound="par2" reversible="false">
            <listOfReactants>
               <speciesReference species="C25_C25" stoichiometry="0.129" constant="true"/>
               <speciesReference species="DNA" stoichiometry="0.065" constant="true"/>
               <speciesReference species="glucose_6_phosphate" stoichiometry="0.678" constant="true"/>
               <speciesReference species="Maintenance_energy" stoichiometry="150" constant="true"/>
               <speciesReference species="peptide_biomass" stoichiometry="0.053" constant="true"/>
               <speciesReference species="rRNA" stoichiometry="0.502" constant="true"/>
            </listOfReactants>
            <listOfProducts>
               <speciesReference species="kg_biomass" stoichiometry="1" constant="true"/>
               <speciesReference species="Phosphate" stoichiometry="0.678" constant="true"/>
            </listOfProducts>
         </reaction>
         <reaction id="R616" name="R616" fast="false" fbc:lowerFluxBound="par1" fbc:upperFluxBound="par2" reversible="false">
            <listOfReactants>
               <speciesReference species="kg_biomass" stoichiometry="1" constant="true"/>
            </listOfReactants>
            <listOfProducts>
               <speciesReference species="kg_biomass_EXT" stoichiometry="1" constant="true"/>
            </listOfProducts>
         </reaction>
         <reaction id="R618" name="R618" fast="false" fbc:lowerFluxBound="par3" fbc:upperFluxBound="par2" reversible="true">
            <listOfReactants>
               <speciesReference species="FAD" stoichiometry="1" constant="true"/>
               <speciesReference species="NADH" stoichiometry="1" constant="true"/>
               <speciesReference species="Proton" stoichiometry="1" constant="true"/>
            </listOfReactants>
            <listOfProducts>
               <speciesReference species="FADH2" stoichiometry="1" constant="true"/>
               <speciesReference species="NAD" stoichiometry="1" constant="true"/>
            </listOfProducts>
         </reaction>
         <reaction id="R620" name="R620" fast="false" fbc:lowerFluxBound="par3" fbc:upperFluxBound="par2" reversible="true">
            <listOfReactants>
               <speciesReference species="NAD" stoichiometry="1" constant="true"/>
               <speciesReference species="NADPH" stoichiometry="1" constant="true"/>
            </listOfReactants>
            <listOfProducts>
               <speciesReference species="NADH" stoichiometry="1" constant="true"/>
               <speciesReference species="NADP" stoichiometry="1" constant="true"/>
            </listOfProducts>
         </reaction>
         <reaction id="R622" name="R622" fast="false" fbc:lowerFluxBound="par3" fbc:upperFluxBound="par2" reversible="true">
            <listOfReactants>
               <speciesReference species="proton_external" stoichiometry="1" constant="true"/>
            </listOfReactants>
            <listOfProducts>
               <speciesReference species="Proton" stoichiometry="1" constant="true"/>
            </listOfProducts>
         </reaction>
         <reaction id="R624" name="R624" fast="false" fbc:lowerFluxBound="par1" fbc:upperFluxBound="par2" reversible="false">
            <listOfReactants>
               <speciesReference species="formate" stoichiometry="1" constant="true"/>
               <speciesReference species="NAD" stoichiometry="1" constant="true"/>
            </listOfReactants>
            <listOfProducts>
               <speciesReference species="CO2" stoichiometry="1" constant="true"/>
               <speciesReference species="NADH" stoichiometry="1" constant="true"/>
            </listOfProducts>
         </reaction>
         <reaction id="R626" name="R626" fast="false" fbc:lowerFluxBound="par3" fbc:upperFluxBound="par2" reversible="true">
            <listOfReactants>
               <speciesReference species="formaldehyde" stoichiometry="1" constant="true"/>
               <speciesReference species="tetrahydrofolate_B9" stoichiometry="1" constant="true"/>
            </listOfReactants>
            <listOfProducts>
               <speciesReference species="5_10_Methylenetetrahydrofolate" stoichiometry="1" constant="true"/>
               <speciesReference species="H2O" stoichiometry="1" constant="true"/>
            </listOfProducts>
         </reaction>
         <reaction id="R628" name="R628" fast="false" fbc:lowerFluxBound="par3" fbc:upperFluxBound="par2" reversible="true">
            <listOfReactants>
               <speciesReference species="H2CO3" stoichiometry="1" constant="true"/>
            </listOfReactants>
            <listOfProducts>
               <speciesReference species="CO2" stoichiometry="1" constant="true"/>
               <speciesReference species="H2O" stoichiometry="1" constant="true"/>
            </listOfProducts>
         </reaction>
         <reaction id="R630" name="R630" fast="false" fbc:lowerFluxBound="par1" fbc:upperFluxBound="par2" reversible="false">
            <listOfReactants>
               <speciesReference species="urea" stoichiometry="1" constant="true"/>
            </listOfReactants>
            <listOfProducts>
               <speciesReference species="urea_ext" stoichiometry="1" constant="true"/>
            </listOfProducts>
         </reaction>
         <reaction id="R632" name="R632" fast="false" fbc:lowerFluxBound="par3" fbc:upperFluxBound="par2" reversible="true">
            <listOfReactants>
               <speciesReference species="HCO3" stoichiometry="1" constant="true"/>
               <speciesReference species="Proton" stoichiometry="1" constant="true"/>
            </listOfReactants>
            <listOfProducts>
               <speciesReference species="CO2" stoichiometry="1" constant="true"/>
               <speciesReference species="H2O" stoichiometry="1" constant="true"/>
            </listOfProducts>
         </reaction>
         <reaction id="R634" name="R634" fast="false" fbc:lowerFluxBound="par1" fbc:upperFluxBound="par2" reversible="false">
            <listOfReactants>
               <speciesReference species="Acetate" stoichiometry="1" constant="true"/>
            </listOfReactants>
            <listOfProducts>
               <speciesReference species="Acetate_ext" stoichiometry="1" constant="true"/>
            </listOfProducts>
         </reaction>
         <reaction id="R635" name="R635" fast="false" fbc:lowerFluxBound="par1" fbc:upperFluxBound="par2" reversible="false">
            <listOfReactants>
               <speciesReference species="Lactate_ext" stoichiometry="1" constant="true"/>
            </listOfReactants>
            <listOfProducts>
               <speciesReference species="Lactate" stoichiometry="1" constant="true"/>
            </listOfProducts>
         </reaction>
         <reaction id="R636" name="R636" fast="false" fbc:lowerFluxBound="par1" fbc:upperFluxBound="par2" reversible="false">
            <listOfReactants>
               <speciesReference species="formaldehyde" stoichiometry="1" constant="true"/>
            </listOfReactants>
            <listOfProducts>
               <speciesReference species="formaldehyde_ext" stoichiometry="1" constant="true"/>
            </listOfProducts>
         </reaction>
         <reaction id="R637" name="R637" fast="false" fbc:lowerFluxBound="par1" fbc:upperFluxBound="par2" reversible="false">
            <listOfReactants>
               <speciesReference species="formate" stoichiometry="1" constant="true"/>
            </listOfReactants>
            <listOfProducts>
               <speciesReference species="formate_ext" stoichiometry="1" constant="true"/>
            </listOfProducts>
         </reaction>
         <reaction id="R639" name="R639" fast="false" fbc:lowerFluxBound="par3" fbc:upperFluxBound="par2" reversible="true">
            <listOfReactants>
               <speciesReference species="H2S" stoichiometry="1" constant="true"/>
            </listOfReactants>
            <listOfProducts>
               <speciesReference species="H2S_ext" stoichiometry="1" constant="true"/>
            </listOfProducts>
         </reaction>
         <reaction id="R640" name="R640" fast="false" fbc:lowerFluxBound="par3" fbc:upperFluxBound="par2" reversible="true">
            <listOfReactants>
               <speciesReference species="NH3_ext" stoichiometry="1" constant="true"/>
            </listOfReactants>
            <listOfProducts>
               <speciesReference species="NH3" stoichiometry="1" constant="true"/>
            </listOfProducts>
         </reaction>
         <reaction id="R641" name="R641" fast="false" fbc:lowerFluxBound="par1" fbc:upperFluxBound="par2" reversible="false">
            <listOfReactants>
               <speciesReference species="O2_out" stoichiometry="1" constant="true"/>
            </listOfReactants>
            <listOfProducts>
               <speciesReference species="O2" stoichiometry="1" constant="true"/>
            </listOfProducts>
         </reaction>
         <reaction id="R642" name="R642" fast="false" fbc:lowerFluxBound="par1" fbc:upperFluxBound="par2" reversible="false">
            <listOfReactants>
               <speciesReference species="ATP" stoichiometry="1" constant="true"/>
               <speciesReference species="H2O" stoichiometry="1" constant="true"/>
               <speciesReference species="Phosphate_out" stoichiometry="1" constant="true"/>
            </listOfReactants>
            <listOfProducts>
               <speciesReference species="ADP" stoichiometry="1" constant="true"/>
               <speciesReference species="Phosphate" stoichiometry="2" constant="true"/>
               <speciesReference species="Proton" stoichiometry="1" constant="true"/>
            </listOfProducts>
         </reaction>
         <reaction id="R645" name="R645" fast="false" fbc:lowerFluxBound="par1" fbc:upperFluxBound="par2" reversible="false">
            <listOfReactants>
               <speciesReference species="H2O" stoichiometry="1" constant="true"/>
               <speciesReference species="PPi" stoichiometry="1" constant="true"/>
            </listOfReactants>
            <listOfProducts>
               <speciesReference species="Phosphate" stoichiometry="2" constant="true"/>
               <speciesReference species="Proton" stoichiometry="1" constant="true"/>
            </listOfProducts>
         </reaction>
         <reaction id="R647" name="R647" fast="false" fbc:lowerFluxBound="par1" fbc:upperFluxBound="par2" reversible="false">
            <listOfReactants>
               <speciesReference species="Phosphate" stoichiometry="1" constant="true"/>
            </listOfReactants>
            <listOfProducts>
               <speciesReference species="Phosphate_out" stoichiometry="1" constant="true"/>
            </listOfProducts>
         </reaction>
         <reaction id="R649" name="R649" fast="false" fbc:lowerFluxBound="par3" fbc:upperFluxBound="par2" reversible="true">
            <listOfReactants>
               <speciesReference species="H2O2_ext" stoichiometry="1" constant="true"/>
            </listOfReactants>
            <listOfProducts>
               <speciesReference species="H2O2" stoichiometry="1" constant="true"/>
            </listOfProducts>
         </reaction>
         <reaction id="R651" name="R651" fast="false" fbc:lowerFluxBound="par3" fbc:upperFluxBound="par2" reversible="true">
            <listOfReactants>
               <speciesReference species="CO2" stoichiometry="1" constant="true"/>
            </listOfReactants>
            <listOfProducts>
               <speciesReference species="CO2_out" stoichiometry="1" constant="true"/>
            </listOfProducts>
         </reaction>
         <reaction id="R653" name="R653" fast="false" fbc:lowerFluxBound="par1" fbc:upperFluxBound="par2" reversible="false">
            <listOfReactants>
               <speciesReference species="ATP" stoichiometry="1" constant="true"/>
               <speciesReference species="CELB_out" stoichiometry="1" constant="true"/>
               <speciesReference species="H2O" stoichiometry="1" constant="true"/>
            </listOfReactants>
            <listOfProducts>
               <speciesReference species="ADP" stoichiometry="1" constant="true"/>
               <speciesReference species="CELB" stoichiometry="1" constant="true"/>
               <speciesReference species="Phosphate" stoichiometry="1" constant="true"/>
               <speciesReference species="Proton" stoichiometry="1" constant="true"/>
            </listOfProducts>
         </reaction>
         <reaction id="R655" name="R655" fast="false" fbc:lowerFluxBound="par1" fbc:upperFluxBound="par2" reversible="false">
            <listOfReactants>
               <speciesReference species="L_Alanine_ext" stoichiometry="1" constant="true"/>
               <speciesReference species="Maintenance_energy" stoichiometry="0.33" constant="true"/>
            </listOfReactants>
            <listOfProducts>
               <speciesReference species="L_Alanine" stoichiometry="1" constant="true"/>
            </listOfProducts>
         </reaction>
         <reaction id="R656" name="R656" fast="false" fbc:lowerFluxBound="par1" fbc:upperFluxBound="par2" reversible="false">
            <listOfReactants>
               <speciesReference species="L_Cysteine_ext" stoichiometry="1" constant="true"/>
               <speciesReference species="Maintenance_energy" stoichiometry="0.33" constant="true"/>
            </listOfReactants>
            <listOfProducts>
               <speciesReference species="L_Cysteine" stoichiometry="1" constant="true"/>
            </listOfProducts>
         </reaction>
         <reaction id="R657" name="R657" fast="false" fbc:lowerFluxBound="par1" fbc:upperFluxBound="par2" reversible="false">
            <listOfReactants>
               <speciesReference species="L_Aspartate_ext" stoichiometry="1" constant="true"/>
               <speciesReference species="Maintenance_energy" stoichiometry="0.33" constant="true"/>
            </listOfReactants>
            <listOfProducts>
               <speciesReference species="L_Aspartate" stoichiometry="1" constant="true"/>
            </listOfProducts>
         </reaction>
         <reaction id="R658" name="R658" fast="false" fbc:lowerFluxBound="par1" fbc:upperFluxBound="par2" reversible="false">
            <listOfReactants>
               <speciesReference species="L_Glutamate_ext" stoichiometry="1" constant="true"/>
               <speciesReference species="Maintenance_energy" stoichiometry="0.33" constant="true"/>
            </listOfReactants>
            <listOfProducts>
               <speciesReference species="L_Glutamate" stoichiometry="1" constant="true"/>
            </listOfProducts>
         </reaction>
         <reaction id="R659" name="R659" fast="false" fbc:lowerFluxBound="par1" fbc:upperFluxBound="par2" reversible="false">
            <listOfReactants>
               <speciesReference species="L_Phenylalanine_ext" stoichiometry="1" constant="true"/>
               <speciesReference species="Maintenance_energy" stoichiometry="0.33" constant="true"/>
            </listOfReactants>
            <listOfProducts>
               <speciesReference species="L_Phenylalanine" stoichiometry="1" constant="true"/>
            </listOfProducts>
         </reaction>
         <reaction id="R660" name="R660" fast="false" fbc:lowerFluxBound="par1" fbc:upperFluxBound="par2" reversible="false">
            <listOfReactants>
               <speciesReference species="Glycine_ext" stoichiometry="1" constant="true"/>
               <speciesReference species="Maintenance_energy" stoichiometry="0.33" constant="true"/>
            </listOfReactants>
            <listOfProducts>
               <speciesReference species="Glycine" stoichiometry="1" constant="true"/>
            </listOfProducts>
         </reaction>
         <reaction id="R661" name="R661" fast="false" fbc:lowerFluxBound="par1" fbc:upperFluxBound="par2" reversible="false">
            <listOfReactants>
               <speciesReference species="L_Histidine_ext" stoichiometry="1" constant="true"/>
               <speciesReference species="Maintenance_energy" stoichiometry="0.33" constant="true"/>
            </listOfReactants>
            <listOfProducts>
               <speciesReference species="L_Histidine" stoichiometry="1" constant="true"/>
            </listOfProducts>
         </reaction>
         <reaction id="R662" name="R662" fast="false" fbc:lowerFluxBound="par1" fbc:upperFluxBound="par2" reversible="false">
            <listOfReactants>
               <speciesReference species="L_Isoleucine_ext" stoichiometry="1" constant="true"/>
               <speciesReference species="Maintenance_energy" stoichiometry="0.33" constant="true"/>
            </listOfReactants>
            <listOfProducts>
               <speciesReference species="L_Isoleucine" stoichiometry="1" constant="true"/>
            </listOfProducts>
         </reaction>
         <reaction id="R663" name="R663" fast="false" fbc:lowerFluxBound="par1" fbc:upperFluxBound="par2" reversible="false">
            <listOfReactants>
               <speciesReference species="L_Lysine_ext" stoichiometry="1" constant="true"/>
               <speciesReference species="Maintenance_energy" stoichiometry="0.33" constant="true"/>
            </listOfReactants>
            <listOfProducts>
               <speciesReference species="L_Lysine" stoichiometry="1" constant="true"/>
            </listOfProducts>
         </reaction>
         <reaction id="R664" name="R664" fast="false" fbc:lowerFluxBound="par1" fbc:upperFluxBound="par2" reversible="false">
            <listOfReactants>
               <speciesReference species="L_Leucine_ext" stoichiometry="1" constant="true"/>
               <speciesReference species="Maintenance_energy" stoichiometry="0.33" constant="true"/>
            </listOfReactants>
            <listOfProducts>
               <speciesReference species="L_Leucine" stoichiometry="1" constant="true"/>
            </listOfProducts>
         </reaction>
         <reaction id="R665" name="R665" fast="false" fbc:lowerFluxBound="par1" fbc:upperFluxBound="par2" reversible="false">
            <listOfReactants>
               <speciesReference species="L_Methionine_ext" stoichiometry="1" constant="true"/>
               <speciesReference species="Maintenance_energy" stoichiometry="0.33" constant="true"/>
            </listOfReactants>
            <listOfProducts>
               <speciesReference species="L_Methionine" stoichiometry="1" constant="true"/>
            </listOfProducts>
         </reaction>
         <reaction id="R666" name="R666" fast="false" fbc:lowerFluxBound="par1" fbc:upperFluxBound="par2" reversible="false">
            <listOfReactants>
               <speciesReference species="L_Asparagine_ext" stoichiometry="1" constant="true"/>
               <speciesReference species="Maintenance_energy" stoichiometry="0.33" constant="true"/>
            </listOfReactants>
            <listOfProducts>
               <speciesReference species="L_Asparagine" stoichiometry="1" constant="true"/>
            </listOfProducts>
         </reaction>
         <reaction id="R667" name="R667" fast="false" fbc:lowerFluxBound="par1" fbc:upperFluxBound="par2" reversible="false">
            <listOfReactants>
               <speciesReference species="L_Proline_ext" stoichiometry="1" constant="true"/>
               <speciesReference species="Maintenance_energy" stoichiometry="0.33" constant="true"/>
            </listOfReactants>
            <listOfProducts>
               <speciesReference species="L_Proline" stoichiometry="1" constant="true"/>
            </listOfProducts>
         </reaction>
         <reaction id="R668" name="R668" fast="false" fbc:lowerFluxBound="par1" fbc:upperFluxBound="par2" reversible="false">
            <listOfReactants>
               <speciesReference species="L_Glutamine_ext" stoichiometry="1" constant="true"/>
               <speciesReference species="Maintenance_energy" stoichiometry="0.33" constant="true"/>
            </listOfReactants>
            <listOfProducts>
               <speciesReference species="L_Glutamine" stoichiometry="1" constant="true"/>
            </listOfProducts>
         </reaction>
         <reaction id="R669" name="R669" fast="false" fbc:lowerFluxBound="par1" fbc:upperFluxBound="par2" reversible="false">
            <listOfReactants>
               <speciesReference species="L_Arginine_ext" stoichiometry="1" constant="true"/>
               <speciesReference species="Maintenance_energy" stoichiometry="0.33" constant="true"/>
            </listOfReactants>
            <listOfProducts>
               <speciesReference species="L_Arginine" stoichiometry="1" constant="true"/>
            </listOfProducts>
         </reaction>
         <reaction id="R670" name="R670" fast="false" fbc:lowerFluxBound="par1" fbc:upperFluxBound="par2" reversible="false">
            <listOfReactants>
               <speciesReference species="L_Serine_ext" stoichiometry="1" constant="true"/>
               <speciesReference species="Maintenance_energy" stoichiometry="0.33" constant="true"/>
            </listOfReactants>
            <listOfProducts>
               <speciesReference species="L_Serine" stoichiometry="1" constant="true"/>
            </listOfProducts>
         </reaction>
         <reaction id="R671" name="R671" fast="false" fbc:lowerFluxBound="par1" fbc:upperFluxBound="par2" reversible="false">
            <listOfReactants>
               <speciesReference species="L_Threonine_ext" stoichiometry="1" constant="true"/>
               <speciesReference species="Maintenance_energy" stoichiometry="0.33" constant="true"/>
            </listOfReactants>
            <listOfProducts>
               <speciesReference species="L_Threonine" stoichiometry="1" constant="true"/>
            </listOfProducts>
         </reaction>
         <reaction id="R672" name="R672" fast="false" fbc:lowerFluxBound="par1" fbc:upperFluxBound="par2" reversible="false">
            <listOfReactants>
               <speciesReference species="L_Valine_ext" stoichiometry="1" constant="true"/>
               <speciesReference species="Maintenance_energy" stoichiometry="0.33" constant="true"/>
            </listOfReactants>
            <listOfProducts>
               <speciesReference species="L_Valine" stoichiometry="1" constant="true"/>
            </listOfProducts>
         </reaction>
         <reaction id="R673" name="R673" fast="false" fbc:lowerFluxBound="par1" fbc:upperFluxBound="par2" reversible="false">
            <listOfReactants>
               <speciesReference species="L_Tryptophan_ext" stoichiometry="1" constant="true"/>
               <speciesReference species="Maintenance_energy" stoichiometry="0.33" constant="true"/>
            </listOfReactants>
            <listOfProducts>
               <speciesReference species="L_Tryptophan" stoichiometry="1" constant="true"/>
            </listOfProducts>
         </reaction>
         <reaction id="R674" name="R674" fast="false" fbc:lowerFluxBound="par1" fbc:upperFluxBound="par2" reversible="false">
            <listOfReactants>
               <speciesReference species="L_Tyrosine_ext" stoichiometry="1" constant="true"/>
               <speciesReference species="Maintenance_energy" stoichiometry="0.33" constant="true"/>
            </listOfReactants>
            <listOfProducts>
               <speciesReference species="L_Tyrosine" stoichiometry="1" constant="true"/>
            </listOfProducts>
         </reaction>
         <reaction id="R675" name="R675" fast="false" fbc:lowerFluxBound="par1" fbc:upperFluxBound="par2" reversible="false">
            <listOfReactants>
               <speciesReference species="ATP" stoichiometry="33" constant="true"/>
               <speciesReference species="H2O" stoichiometry="33" constant="true"/>
               <speciesReference species="myell_protein_ext" stoichiometry="1" constant="true"/>
            </listOfReactants>
            <listOfProducts>
               <speciesReference species="ADP" stoichiometry="33" constant="true"/>
               <speciesReference species="myell_protein" stoichiometry="1" constant="true"/>
               <speciesReference species="Phosphate" stoichiometry="33" constant="true"/>
               <speciesReference species="Proton" stoichiometry="33" constant="true"/>
            </listOfProducts>
         </reaction>
         <reaction id="R677" name="R677" fast="false" fbc:lowerFluxBound="par1" fbc:upperFluxBound="par2" reversible="false">
            <listOfReactants>
               <speciesReference species="AMP_ext" stoichiometry="1" constant="true"/>
            </listOfReactants>
            <listOfProducts>
               <speciesReference species="AMP_deg" stoichiometry="1" constant="true"/>
            </listOfProducts>
         </reaction>
         <reaction id="R678" name="R678" fast="false" fbc:lowerFluxBound="par1" fbc:upperFluxBound="par2" reversible="false">
            <listOfReactants>
               <speciesReference species="GMP_ext" stoichiometry="1" constant="true"/>
            </listOfReactants>
            <listOfProducts>
               <speciesReference species="GMP_deg" stoichiometry="1" constant="true"/>
            </listOfProducts>
         </reaction>
         <reaction id="R679" name="R679" fast="false" fbc:lowerFluxBound="par1" fbc:upperFluxBound="par2" reversible="false">
            <listOfReactants>
               <speciesReference species="UMP_ext" stoichiometry="1" constant="true"/>
            </listOfReactants>
            <listOfProducts>
               <speciesReference species="UMP_deg" stoichiometry="1" constant="true"/>
            </listOfProducts>
         </reaction>
         <reaction id="R680" name="R680" fast="false" fbc:lowerFluxBound="par1" fbc:upperFluxBound="par2" reversible="false">
            <listOfReactants>
               <speciesReference species="CMP_ext" stoichiometry="1" constant="true"/>
            </listOfReactants>
            <listOfProducts>
               <speciesReference species="CMP_deg" stoichiometry="1" constant="true"/>
            </listOfProducts>
         </reaction>
         <reaction id="R681" name="R681" fast="false" fbc:lowerFluxBound="par1" fbc:upperFluxBound="par2" reversible="false">
            <listOfReactants>
               <speciesReference species="myell_rRNA_ext" stoichiometry="1" constant="true"/>
            </listOfReactants>
            <listOfProducts>
               <speciesReference species="myell_rRNA" stoichiometry="1" constant="true"/>
            </listOfProducts>
         </reaction>
         <reaction id="R683" name="R683" fast="false" fbc:lowerFluxBound="par1" fbc:upperFluxBound="par2" reversible="false">
            <listOfReactants>
               <speciesReference species="ATP" stoichiometry="1" constant="true"/>
               <speciesReference species="H2O" stoichiometry="1" constant="true"/>
               <speciesReference species="myell_lipid_ext" stoichiometry="1" constant="true"/>
            </listOfReactants>
            <listOfProducts>
               <speciesReference species="ADP" stoichiometry="1" constant="true"/>
               <speciesReference species="caldarchaeol_di_P" stoichiometry="1" constant="true"/>
               <speciesReference species="Phosphate" stoichiometry="1" constant="true"/>
               <speciesReference species="Proton" stoichiometry="1" constant="true"/>
            </listOfProducts>
         </reaction>
         <reaction id="R685" name="R685" fast="false" fbc:lowerFluxBound="par1" fbc:upperFluxBound="par2" reversible="false">
            <listOfReactants>
               <speciesReference species="myell_DNA" stoichiometry="1" constant="true"/>
            </listOfReactants>
            <listOfProducts>
               <speciesReference species="myell_DNA_EXT" stoichiometry="1" constant="true"/>
            </listOfProducts>
         </reaction>
         <reaction id="R687" name="R687" fast="false" fbc:lowerFluxBound="par1" fbc:upperFluxBound="par2" reversible="false">
            <listOfReactants>
               <speciesReference species="myell_biomass_ext" stoichiometry="1" constant="true"/>
            </listOfReactants>
            <listOfProducts>
               <speciesReference species="myell_biomass" stoichiometry="1" constant="true"/>
            </listOfProducts>
         </reaction>
         <reaction id="R689" name="R689" fast="false" fbc:lowerFluxBound="par1" fbc:upperFluxBound="par2" reversible="false">
            <listOfReactants>
               <speciesReference species="Maintenance_energy" stoichiometry="2.145" constant="true"/>
               <speciesReference species="myell_biomass" stoichiometry="1" constant="true"/>
            </listOfReactants>
            <listOfProducts>
               <speciesReference species="caldarchaeol_di_P" stoichiometry="0.075" constant="true"/>
               <speciesReference species="CELB" stoichiometry="0.321" constant="true"/>
               <speciesReference species="myell_DNA" stoichiometry="0.065" constant="true"/>
               <speciesReference species="myell_protein" stoichiometry="0.053" constant="true"/>
               <speciesReference species="myell_rRNA" stoichiometry="0.503" constant="true"/>
            </listOfProducts>
         </reaction>
         <reaction id="R691" name="R691" fast="false" fbc:lowerFluxBound="par1" fbc:upperFluxBound="par2" reversible="false">
            <listOfReactants>
               <speciesReference species="ATP" stoichiometry="1" constant="true"/>
               <speciesReference species="H2O" stoichiometry="1" constant="true"/>
            </listOfReactants>
            <listOfProducts>
               <speciesReference species="ADP" stoichiometry="1" constant="true"/>
               <speciesReference species="Maintenance_energy" stoichiometry="1" constant="true"/>
               <speciesReference species="Phosphate" stoichiometry="1" constant="true"/>
               <speciesReference species="Proton" stoichiometry="1" constant="true"/>
            </listOfProducts>
         </reaction>
         <reaction id="R693" name="R693" fast="false" fbc:lowerFluxBound="par1" fbc:upperFluxBound="par2" reversible="false">
            <listOfReactants>
               <speciesReference species="Maintenance_energy" stoichiometry="1" constant="true"/>
            </listOfReactants>
            <listOfProducts>
               <speciesReference species="Maintenance_leak" stoichiometry="1" constant="true"/>
            </listOfProducts>
         </reaction>
      </listOfReactions>
      <listOfParameters>
         <parameter id="par3" constant="true" value="-Inf" />
         <parameter id="par1" constant="true" value="0" />
         <parameter id="par2" constant="true" value="Inf" />
      </listOfParameters>
      <fbc:listOfObjectives fbc:activeObjective="objective1">
         <fbc:objective fbc:id="objective1" fbc:type="maximize">
            <fbc:listOfFluxObjectives>
            </fbc:listOfFluxObjectives>
         </fbc:objective>
      </fbc:listOfObjectives>
   </model>
</sbml>
