# Supplementary material for: Multiscale analysis of autotroph-heterotroph interactions in a high-temperature microbial community
Source: PLoS Comput Biol. 2018 Sep 27;14(9):e1006431. doi: 10.1371/journal.pcbi.1006431 (PMC6177205; doi:10.1371/journal.pcbi.1006431)
Supplement: S9 File — (XLSX) [file pcbi.1006431.s009.xlsx]

## Sheet: Info
	Worksheet	Description
	Master	Reactions and additional gene information
	Reactions	Reactions and reversibilities (grey highlighted information is directly compatible with CNA)
	Metabolites	Metabolites and composistions (red highlighted metabolites were potential external metabolites, such as nutrients and carbon sources)
	BIOMASS_Myell	Describes biomass formulation for Metalospheara biomass
	BIOMASS_Geo	Describes biomass formulation for Geoarcheaota biomass
	grfile	Gene regulatory information for running RegEFMTool

## Sheet: Master
Geoarchaeota archaeon OSPB_1 (8 best scaffolds)
ID	ReactionName	Reaction	Enzyme Commission	Product Name	Reversible	Gene Object ID	Locus	Protein	Gene		Reference Paper	Reaction Equivalents
		Glycolysis / Gluconeogenesis
R4	G_G_R00222	1 CELB + 1 H2O = 2 D-glucose	3.2.1.74	Beta-glucosidase/6-phospho-beta-glucosidase/beta-galactosidase	N	2504814484	cren1_8best_scaffolds_00016350	MFKFPRNFLFGFSESGFQFEMGVKGSEDEYSDWWSWVHDEENMLAGIVSG DLPENGPGYWDLYKKDHEIANVLGMNAARLGIEWSRIFPKPTWDIKVSYE EDEDSIISVDISESILERLDAIADKNALKRYREIFEDWKLRNKFLIINLS HFTLPIWIHDPISMRKYHQSENLPKGWVDKKTVIEFAKYASYIAWKFDDL ADMWSTLNEPNVVYGSGFVQIRSGLPPGILNLGYAISSAKHLAEAHARAY DNIKSFSKKPVGLIYAVPSVEPRIKHDEKHEEAARIAKDVEVFDLMNLLT KGESKFIGQRKDLANHIDWIGINYYSRIVIEPSQANPGFKELDGYGMHCL PNSVSKEGRECSDFGWEIYPEGLFDVINEVWKRYNKPMLITE…	ATGTTTAAATTTCCCAGGAACTTTCTATTCGGATTTTCTGAATCAGGATT CCAATTTGAAATGGGTGTAAAAGGTTCAGAAGATGAATATTCTGACTGGT GGTCTTGGGTCCATGATGAAGAAAACATGCTTGCAGGCATAGTAAGTGGA GATTTGCCTGAAAACGGGCCTGGATACTGGGATCTTTATAAAAAGGACCA TGAAATAGCAAATGTCTTAGGAATGAATGCTGCAAGATTAGGTATAGAAT GGAGTAGAATATTTCCTAAGCCTACCTGGGATATTAAAGTTAGTTATGAA GAAGATGAAGATAGCATTATCAGCGTTGACATAAGTGAAAGTATTTTAGA AAGATTGGATGCTATTGCAGATAAAAACGCTTTAAAGAGATA…			1
R6	G_G_EC_2_7_1_69	1 ATP + 1 D-glucose = 1 ADP + 1 glucose-6-phosphate + 1 Proton	2.7.1.69	Predicted N-acetylglucosamine kinase	N	2504813322	cren1_8best_scaffolds_00004730	MKYYLALDGGGSKTVCLIFDESLRILGYGSSGPANYQSIGLESAIKNINE AIENAKKSLDFQYPISSACFSLAGINSRIDYKRMLKRIAEGHYASKIRIV HDGEASLNAATLGKKGIIVILGTGSLVAGYDDKGNYYRCCDWGHLLGDEG SAYRISIRILSLILKGFDGRIAMPIIGYEIAKLLKIENFDEIVTYVYTDW QVKDIAKFASFIIGKAEKDRQIYKILEEEANEIAEGVKVISEKVKSKEVY LTGGLVNSSKNRIYTNIVKESIRSKIPDCKIRILRSSSLLGSALIALKED NVTINKKLLMNLKREFRKFQKEIDRLAIQS	ATGAAGTATTATCTTGCTTTAGATGGCGGCGGTTCCAAAACAGTATGTTT GATATTCGATGAATCATTAAGAATCTTAGGCTATGGTTCTTCTGGACCTG CAAACTATCAAAGCATAGGTCTAGAATCTGCAATAAAAAATATAAATGAA GCTATAGAAAACGCTAAAAAATCTTTGGATTTTCAGTATCCAATATCTTC TGCTTGTTTTTCTCTTGCTGGAATAAACAGCAGAATAGATTATAAAAGGA TGCTTAAAAGGATAGCAGAAGGTCATTATGCAAGCAAAATTAGGATTGTT CATGACGGAGAAGCTTCATTGAATGCAGCTACATTAGGAAAAAAAGGGAT CATTGTAATTCTAGGCACAGGTTCTCTTGTTGCTGGCTACGA…		10.1128/JB.188.5.2014-2019.2006	1
R8	G_G_R00771	1 glucose-6-phosphate = 1 D-fructose-6-phosphate	5.3.1.9	Thermophilic glucose-6-phosphate isomerase and related metalloenzymes	Y	2504813846	cren1_8best_scaffolds_00009970	MRLNKNYELSDLENIKYLYFEDKLYEPNIRKANELKHLYYDAKKAEEIDP ETELYYIYRNLVDKEIEENIKKEDLRIDVTVMRNILIGDEYNKTHGHYHP EASPGRTFPEIYQVLKGRVLFLLQRCEENIVDDLILIEARENETVIIPPN YGHNIVNVNDGVSITLNLVSSRFVPLYHRYKKYKGAAIYVLKENKLLINN NYIINTKPRFLKTKIKNENLFYKLTKNVKEFKFLNWPYEIENYFQFFEEE SRETL	ATGAGATTAAATAAAAACTACGAATTATCAGATTTAGAAAATATTAAATA TCTGTATTTTGAAGATAAGTTATATGAACCAAATATTAGAAAAGCAAATG AATTAAAACATCTTTACTATGATGCTAAAAAAGCTGAAGAAATTGATCCT GAAACAGAATTGTATTATATTTACAGAAATCTAGTAGATAAAGAAATAGA AGAAAATATAAAAAAAGAAGATTTAAGAATAGATGTAACTGTGATGAGAA ATATTTTGATCGGGGATGAATATAATAAAACACATGGACATTATCATCCT GAAGCTTCTCCTGGTAGAACTTTTCCTGAAATATATCAAGTATTGAAAGG CAGAGTTTTATTTTTGTTGCAAAGGTGCGAAGAAAATATAGT…			1
R10	G_G_EC_2_7_1_11	1 D-fructose-6-phosphate + 1 ATP = 1 D-fructose-1_6-bisphosphate + 1 ADP + 1 Proton	2.7.1.11	assumed	N							1
R12	G_G_R04780	1 D-fructose-1_6-bisphosphate + 1 H2O = 1 D-fructose-6-phosphate + 1 Phosphate	3.1.3.11	Archaeal fructose 1,6-bisphosphatase	N	2504813247	cren1_8best_scaffolds_00003980	MTRVTVSLIKADIGSIAGHHRVIPEQIEYAKNKLEEAKQKNTIIDYFVFN AGDDLELLITHSKGENSSIIHELAWNIFKEVTTNVSQKYKLYAAGQDLLS DAFSGNVRGLGPGVAEMEIDERPSEPIIVFAADKTEPGAWNLPLYKVYAD PFCTPGLVIDPTMHEGFIFHVMDLIEGRIIALKTPEESYDLLGLIGTPGR FVIYKVYRKDGLLACSASTTRLSLIAGKYVGKDDPVCIVRAQRGLPAVGE YLEAFSFPYLVAGWMRGSHIGPLMPVPLKYSQVTRFDGPPRLVALGFQLY NGKLLGPADLFDDPVYDYVRNKAADIAEYIRRHGPFMPHRLGPEEMEYTT LPQILKKLEKRFEKVNV	ATGACAAGGGTAACTGTAAGTTTAATAAAGGCAGATATAGGAAGCATTGC AGGACACCATAGAGTTATACCTGAACAAATAGAATATGCAAAGAACAAGC TAGAAGAAGCAAAGCAGAAAAATACAATAATTGACTATTTTGTTTTCAAT GCAGGAGATGATTTGGAACTTTTGATTACGCATAGTAAAGGTGAAAACAG CAGTATTATTCATGAATTGGCATGGAATATATTCAAGGAAGTAACAACAA ATGTTTCTCAAAAGTATAAGCTTTATGCTGCAGGACAAGATTTACTTTCT GACGCCTTTTCTGGAAATGTAAGAGGTCTTGGTCCAGGAGTTGCAGAAAT GGAAATCGATGAAAGACCTAGCGAACCTATCATTGTGTTTGC…			1
R13	G_G_EC_4_1_2_13	1 D-fructose-1_6-bisphosphate = 1 DHAP + 1 Glyceraldehyde3-phosphate	4.1.2.13		Y							1
R15	G_G_R01015	1 Glyceraldehyde3-phosphate = 1 DHAP	5.3.1.1	triosephosphate isomerase	Y	2504813248	cren1_8best_scaffolds_00003990	MFKNEIRFPLLILNFKCYNEAIGINAIKLAQITKKVYEEVKKTIILAPTA VDLPKIKHIFDLVIAQHADAIEPGGYTGHLPLEALKEAGAIGVLINHSEK RIDLTSIEFLVKKSKKLGMISIVCGKDPDECFRLSKFEPDMIAIEPPELI GSGKSVSKYKPESITRTLELVKRTNKKISVICGAGITNEEDVKIAIELGS EGVLVSSSFVKSKDPYATLKSMVSVL`	ATGTTTAAAAATGAAATAAGATTTCCATTGTTAATCCTCAATTTCAAATG CTACAATGAAGCCATAGGAATTAACGCAATTAAGCTTGCTCAAATAACTA AAAAGGTATATGAAGAAGTTAAAAAGACAATAATCCTTGCTCCAACGGCT GTAGACTTGCCTAAAATTAAGCATATTTTTGATCTAGTTATTGCTCAGCA TGCAGATGCAATTGAACCGGGAGGCTACACTGGACACTTGCCTCTAGAAG CATTAAAAGAAGCAGGAGCAATAGGAGTGTTAATAAACCATTCAGAAAAA AGAATTGATTTGACAAGTATAGAATTTCTTGTTAAAAAAAGCAAAAAACT TGGTATGATAAGCATAGTTTGCGGTAAGGATCCAGATGAGTG…			1
R17	G-G_R01058	1 Glyceraldehyde3-phosphate + 1 H2O + 1 NADP = 1 3-Phosphoglycerate + 1 NADPH + 2 Proton	1.2.1.9	NAD-dependent aldehyde dehydrogenases	N	2504814681	cren1_8best_scaffolds_00018320	MKLFSNFFDEILIEEEVPRFKTYLAGEWFAGEEWYNIKSPIDLKPIAKTP KVPKDKLFEVLNKIHTKGKWSIRDTPGEKRLEIYNKIAGLLRELKEDFAK AIVLNAGKTFFSARGEVEACIERLSRADLDVRKAYGEYIPGDWSSETLET EAIVRREPLGIVFAIVPFNYPLFDTVNKFVYSTVIGNAIIIKPPSVVSLP TLLFSKVVEKAGFPEDSFAVITNSPKDLYGILQDNRIGAISLTGNTSTGK AVIKEAGIKQYVLELGGGDVAIVLDDAEIEHSAKRIAIGIYSYSGQRCDA IKLILAYENVYDKLKEEIRNELSKVVVGDPRDPKTMMGPLIDEEAANKYE EAIKDAIEKGCQIVYGGKRFNSNYVLPTLIEAEKSNLKNLLL…	ATGAAACTTTTCAGCAATTTCTTTGATGAAATTCTTATTGAAGAAGAGGT TCCTAGATTTAAAACTTACTTAGCTGGAGAATGGTTTGCTGGAGAAGAAT GGTATAACATAAAAAGTCCAATAGATCTAAAGCCTATAGCTAAAACTCCT AAAGTTCCTAAAGATAAGCTATTCGAAGTTTTGAATAAAATTCATACAAA AGGCAAATGGTCAATAAGAGATACGCCAGGGGAAAAGAGACTTGAAATTT ATAACAAAATTGCTGGATTGCTAAGAGAATTGAAGGAGGACTTTGCAAAG GCTATAGTATTGAATGCAGGAAAAACGTTTTTTTCAGCTAGAGGTGAAGT AGAAGCATGCATAGAAAGGCTATCTAGAGCTGATCTTGATGT…			1
R19	G_G_R01061	1 1_3-Bisphospho-D-glycerate + 1 NADH + 1 Proton = 1 Glyceraldehyde3-phosphate + 1 NAD + 1 Phosphate	1.2.1.59	glyceraldehyde-3-phosphate dehydrogenase, type II	Y	2504813998	cren1_8best_scaffolds_00011490	VKIRVGVVGGYGTIGKRVADAVMLQDDMELVGIVGPGFDWRAALMAKKGV KIYLAPNARIEEFKRHNYEPAGTLEDLLKKVDVVVDATPEGVGEKNKEIY DRFGVKAVFEGGEDHELTNVSFVAARNYKESLNKKYTRVVSCNTTAICRV VGAIHERIGVKKARISIFRRAADPWESHKKGVINTVVPELEIPSHHGPDA QTVIKDLDIITMAAKGSHNLYHLHMGFLELKEKATKEQVIKALEEEPRVV LVSGKDRIEALNSIFEIGRELGRPRGDVYEIPVWLESISIIHNDLTLIWA TPEESNVIPENIDAIRALMGVETEARKSIEKTDKALNVLKKFY	GTGAAGATAAGAGTTGGTGTTGTTGGCGGTTATGGTACAATAGGCAAAAG AGTAGCTGATGCCGTAATGCTTCAAGATGATATGGAACTTGTAGGGATAG TGGGTCCTGGATTTGACTGGAGAGCAGCATTGATGGCTAAAAAAGGAGTA AAAATTTACCTTGCGCCTAATGCTAGAATTGAAGAATTTAAAAGACATAA TTATGAACCTGCTGGAACACTTGAAGATTTACTGAAAAAGGTGGATGTGG TTGTTGATGCTACACCTGAAGGAGTAGGTGAAAAGAATAAAGAAATTTAT GATAGATTTGGTGTAAAAGCTGTTTTTGAAGGGGGAGAGGACCATGAATT AACGAATGTAAGCTTTGTTGCTGCAAGAAATTACAAAGAAAG…			1
R21	G_G_R01512	1 3-Phosphoglycerate + 1 ATP = 1 1_3-Bisphospho-D-glycerate + 1 ADP	2.7.2.3	3-phosphoglycerate kinase	N	2504813999	cren1_8best_scaffolds_00011500	MVSNPLGNKIREDILESMLKIDLGFRTMDDFDFEGKIVLLRTDMNLPLDP KTNMPSDLTRMKVLAETTLTELLVRGARVVILTHQGRPGDADFTTTDLHA KILSRMLKTKVVYVPDVYGQKAIEAIKKVREGAYRILMLENVRTDPEEMI KKTGEDHAKSKQVQTLSMLCDIYVNDAFAAAHRSNASLTGYPYVLPSCAG RVMEWEVRAITWLLQYSERPRLYIIGGAKLDDSISICKHLGETSKADWIF TCGLIGNLYLKAAGYNLGDVNEKFLERKGGFLLMENAKEVLNKYGDKIIL PKDLAVETPKGERVEVPLSALPINMPIKDIGQASVEVAENLINEARTIIV SGPPGVYEEEQFAVATKRIFKAIAFSNAFSLAGGGHTVAALN…	ATGGTTTCCAATCCATTAGGTAACAAGATAAGAGAAGACATTCTCGAATC AATGCTTAAAATAGATTTAGGATTCAGAACTATGGATGACTTTGATTTCG AAGGTAAAATCGTTCTTTTGAGAACAGATATGAATTTACCTCTTGATCCC AAAACTAACATGCCGAGTGATTTAACTAGAATGAAAGTTCTTGCTGAGAC AACACTTACAGAATTATTGGTAAGAGGAGCAAGAGTTGTTATACTCACAC ACCAAGGAAGACCTGGCGATGCTGATTTTACCACCACAGATTTGCATGCT AAAATCCTTTCTAGGATGCTGAAAACTAAAGTTGTATACGTTCCAGACGT ATATGGCCAAAAGGCAATAGAAGCAATAAAAAAAGTGAGAGA…			1
R23	G_G_R01518	1 3-Phosphoglycerate = 1 2-Phospho-D-glycerate	5.4.2.1	2,3-bisphosphoglycerate-independent phosphoglycerate mutase, archaeal form	Y	2504814052	cren1_8best_scaffolds_00012030	MNKKIVYILLDGASDGISYEITSLEKANMPYLTKIAMESKGGMVYPIEKG VAPESDTAAISLLGYNPRKYRIARGILEALGSSVVWEEGDLALRCNFATA KGNMILDRRVGRSLSDYEAKILEKEIMEKVKLPENYNFTFKHTIGHRAVL VIYRKDEPLGDNITNLDPGYVLKEGIAHAVTTIEKEIKECEALDEHSKKS AQLVNEFFKQSRLILEKSEVNKIRSSKGLLEANIVLTRDAGSKLPKFSNF YQRFGLKGLCIADMPVELGIAKVLGMNVISSKDHSDVKEMYVKKVKILKE NLDKFDFFFVHIKGADEYAHDGDFEGKVSALEDIDSYFFKRFYDDINLDE ITIIVSSDHCTPPKLKSHSDEAVPFIIRSKNVKGDGLSKFSE…	ATGAATAAAAAAATAGTCTATATCTTGCTGGATGGCGCCTCGGATGGAAT TTCTTATGAAATAACTTCGCTTGAAAAAGCTAACATGCCTTATTTAACAA AAATAGCTATGGAATCAAAAGGAGGAATGGTGTATCCCATTGAGAAGGGA GTGGCACCTGAAAGTGACACTGCCGCTATTTCTCTTCTTGGTTATAATCC TAGAAAATATAGAATCGCTAGAGGAATACTAGAAGCATTAGGGAGCAGCG TTGTATGGGAAGAAGGGGATTTAGCTCTTAGATGCAATTTTGCTACAGCA AAGGGAAACATGATATTGGATAGAAGAGTTGGACGCTCGTTGAGCGATTA TGAAGCAAAAATCTTAGAGAAGGAAATAATGGAGAAGGTCAA…			1
R25	G_G_R00658	1 2-Phospho-D-glycerate = 1 H2O + 1 Phosphoenolpyruvate	4.2.1.11	Enolase	Y	2504813379	cren1_8best_scaffolds_00005300	MSVDSLISDLRHRIIFDSRGDKTVEATVFLKKVKGIASCPSGISTGIYEV KNLPSGDLRNKVREFNELSKKELIGKDSANQREIDEILHKIDGTEDLSNF GAVNILSTSIANIKAYAYFLDEQIFKVINKKSKYTLPIPLGNMIGGGKHA RGLSIDLQEILVACKNAENIYQAIEANTLLHKKCFQILSKEDMYFSGGKN DEGAWITRIGNRKAVEIVKKAVQQVKSEKGYDFIIGIDFAASSIFDKRRS TYNYKLEKINLNREQQYKFVSSLIEEFNISFVEDPFDEDDFEDFSQLRKD FKDILIVGDDIYASNKERLKKGIEKNSSNGIIIKPNQVGSVSRIIDTIKY AKENSIQIIVSHRSGETEDPFISHLATAFDAPLIKTGAVGGE…	ATGAGTGTAGATTCCTTAATTTCAGATTTAAGGCATAGAATAATATTTGA TAGTAGAGGAGATAAGACAGTTGAAGCTACTGTTTTTCTAAAAAAGGTTA AAGGAATAGCTTCATGTCCCTCAGGAATAAGCACTGGAATTTATGAAGTA AAGAATCTTCCGAGCGGAGATTTAAGGAATAAAGTAAGGGAATTCAATGA GCTTAGTAAAAAAGAACTTATTGGAAAAGATTCAGCAAATCAAAGAGAAA TAGATGAAATCTTACATAAGATAGATGGTACTGAAGACCTTTCAAATTTT GGAGCGGTTAATATTCTATCTACTTCAATAGCCAACATTAAAGCCTATGC TTATTTTTTAGATGAACAAATATTCAAGGTAATCAACAAAAA…			1
R27	G_G_R00200	1 ADP + 1 Phosphoenolpyruvate + 1 Proton = 1 ATP + 1 Pyruvate	2.7.1.40	pyruvate kinase	N	2504814317	cren1_8best_scaffolds_00014680	MRKTKIIATLGPKSIDKVKDLAKYVDVFRINFAYGNEETHKQYFDAIIDS KKNAAILVDLPGQKIRIGELKEKMFLKRGDLIVFSQTEGVPVEDTIFYST VKEGHEIIIGDGNIKIRITKADDGRVEGYIIEGGLLTSRKGINIPRTQIP SGITENDLILLNEALKLGADFIGLSFVLSEKDVIRAKEIAKDKAWIISKI EKIQALKRLRAIIEASNGIMVARGDLGIEIGIEKVPFVQKRIVEIAKSLA KPVIVATQVLESMVNNPIPTRAETTDVVNAINEGVDAILLSDETAEGNYP VEAVRYLHRIISFAEMKVMNQKKPKLKGADDAIALATLNVAEISKAKIIV AHSRSGNSIIRVARFRPSIPILGICPSIDLAKKLNICYGVIP…	ATGAGAAAAACAAAAATAATAGCAACTCTAGGACCTAAATCGATTGATAA AGTTAAGGATCTTGCCAAATACGTCGATGTATTTAGAATAAATTTTGCAT ACGGAAATGAAGAAACACATAAACAATATTTCGATGCAATAATTGATTCA AAGAAGAACGCTGCAATATTGGTTGATCTTCCAGGTCAAAAAATAAGAAT CGGTGAATTGAAAGAAAAAATGTTTTTAAAAAGAGGTGATTTAATAGTTT TTTCACAAACTGAAGGAGTGCCTGTTGAGGATACAATATTCTACAGTACA GTTAAAGAAGGACACGAAATAATTATAGGTGATGGAAACATTAAAATAAG AATAACGAAAGCGGATGATGGGAGAGTTGAAGGATATATTAT…			1
R29	G_G_R00206	1 ATP + 1 Phosphate + 1 Pyruvate = 1 AMP + 1 Phosphoenolpyruvate + 1 PPi + 1 Proton	2.7.9.1	Phosphoenolpyruvate synthase/pyruvate phosphate dikinase	N	2504814069	cren1_8best_scaffolds_00012200	MLFGKSKDFEEFMKLVDETRELRVRANADTPDDALKAREYGAEGIGLLRT ERMFRVPGRLELFRLVIMARNREERIKYLEELLPLLKKDFKEILQIMSPH PVTIRLFDPPLHEFLPKTDELLKEIYETKDERKKEELIKIYKVVRALSES NPMMGHRGVRVGITYPEIYYTQAKAIFLAVGELIKEKVPVDVEIMIPQVA DFNELYKVKKEIVERAHEEVKKTTGINIPYKFGTMIEVVRACLIADELAK IADFFSFGTNDLTQATFTFSRDDAENKFLPFYLENKILENNPFETLDVKG VGKLVEIAVEKGRKTNPNIKIGVCGEHGGDPESIHFFHNVGLDYISASPF RIIVARLAAAHATILNKKRKH	ATGCTTTTTGGAAAATCCAAAGATTTCGAAGAATTCATGAAACTTGTAGA TGAAACAAGAGAGCTTAGAGTTAGGGCAAATGCTGATACGCCCGATGACG CTTTAAAAGCAAGAGAGTACGGAGCTGAAGGAATAGGCTTGCTTAGAACA GAGAGAATGTTTAGGGTGCCAGGAAGACTTGAGTTATTTAGGTTGGTGAT AATGGCAAGAAATAGAGAAGAAAGAATTAAATACTTAGAGGAATTGCTTC CTCTTCTTAAAAAAGATTTTAAGGAAATTTTGCAAATCATGTCTCCTCAC CCTGTCACAATAAGACTGTTCGATCCTCCTTTGCATGAATTTCTTCCAAA AACAGACGAGCTCTTAAAAGAAATTTATGAAACAAAAGATGA…			1
				Phosphoenolpyruvate synthase/pyruvate phosphate dikinase		2504814070	cren1_8best_scaffolds_00012210	MDPLTKLVYTFEEADPENKKLFGGKGSSLILMSKLGMDVPPGFIIPTTVC KMYYENGRKLPEKLMDEVRKGIEYIEEKTGKKFGDSSRPLLVSVRSGAPV SMPGMMDTVLNLGINDSVAKGLAERINPRFAYDTYRRFLQMFGKIVLKID EKKFNKVFEEIKGKYRALTDAELNEQALMEICEEYKQIIADEIKNNPELA KYDVNDLLNNPWKQLELAIAAVFDSWNSPRAVYYRQVNNITPDIADGTAV TIVTMVFGNLSYKSATGVLFSRNPSNGENELYGEFLQLAQGEDVVAGIRT PRSIKELKDLMPEIYEKLYRYAKLLERNQKEVQDIEFTIEDGKLYMLQAR NAKMSPIALIKTSVDMYKEGIITREEAILRVKPKDVVQLLYP…	ATGGATCCATTAACAAAACTCGTATATACCTTTGAAGAAGCTGATCCTGA AAATAAAAAGTTATTCGGTGGAAAAGGAAGCAGCTTGATATTGATGAGTA AACTCGGAATGGATGTCCCTCCTGGCTTTATAATTCCTACTACTGTATGC AAAATGTATTATGAAAATGGAAGGAAGCTTCCCGAAAAGCTAATGGATGA AGTTAGAAAAGGAATAGAATACATTGAAGAAAAAACAGGCAAAAAATTTG GAGATTCTTCAAGACCTTTACTTGTTTCTGTAAGGTCGGGCGCTCCAGTT TCAATGCCTGGTATGATGGATACCGTGCTCAATTTAGGAATAAATGATTC TGTAGCTAAAGGTTTGGCTGAAAGAATCAATCCAAGATTTGC…
R32	PYR_R00345	1 CO2 + 1 H2O + 1 Phosphoenolpyruvate = 1 Oxaloacetate + 1 Phosphate + 1 Proton	4.1.1.31	phosphoenolpyruvate carboxylase, archaeal type	N	2504814646	cren1_8best_scaffolds_00017970	MSTQHPDNANVPEWINGEVIEGEWEVIEAYKAFSEYKLDEVMWDAEGKDV DTHVIRKLFSYYPEFFKENIIGQDIFVTYRIPNPKIEKAERKVLSETLES ITVSYDVAERFYGKNIVPIFEVILPFTTSYEELISIIKYYEKAIVGRENV EVFNEIKVKDIVGEVNPKTIEIIPLVEDKDSLLNIGKIIAGFWRHIKPKY LRVFIARSDPAMNYGLFSAVLLAKYALSEIYNISKEISLDIFPIIGVGAL PFRGNFNPENLENILNEYKGVVTFTVQSAFKYDYPKQEVLNAVEKIKNSR IEDSYEFTHEERKILQSMISKYSTRYQNEIELLGKLVNEVASLIPKRRAR KLHIGLFGYSRETGKISLPRAIAFCGSLYSIGIPPEILGLNS…	ATGTCTACACAACATCCTGATAATGCAAACGTTCCAGAGTGGATTAACGG TGAAGTAATTGAAGGTGAGTGGGAAGTAATTGAAGCTTACAAGGCTTTCT CAGAATACAAGCTTGATGAGGTTATGTGGGATGCTGAAGGAAAAGATGTT GATACTCACGTTATAAGGAAACTATTCTCATATTATCCAGAATTCTTTAA GGAAAATATAATCGGACAAGATATCTTTGTAACCTACAGGATACCAAATC CCAAAATAGAAAAGGCTGAAAGGAAGGTTTTATCTGAAACGTTAGAAAGT ATCACAGTTTCCTATGATGTAGCTGAAAGATTCTATGGAAAAAATATAGT ACCTATCTTTGAGGTAATACTTCCATTCACAACTAGCTATGA…			1
R34	PYR_R00216	1 L-Malate + 1 NADP = 1 CO2 + 1 NADPH + 1 Pyruvate	1.1.1.38	Malic enzyme	Y	2504813894	cren1_8best_scaffolds_00010450	MEDEKDQTQKLYELAINYSKIYKGKISIIPKVPIRDFNDFAIIYTPGIAG VSIRIAKNPDESFELTGRWNTIAIVTDGTRVLGLGNIGPEAALPVMEGKA IIFKYLGGVDAIPLTIKASDPQNFENVVKSLEPSFGGFNMEDIESPKCFY LLEKLSNELNVPIWHDDQQGTAGATLAGLYNALKITDRKIKETRVVLLGS GASNIATAKLLISAGFDAGNLIMIDSKGILHPEREDMDKLMLSNPWKYEL AIKTNKDRIKGGIKEALIGSDVLIAASKPGPNTFNKEYIKEMNKDAIVFL LANPIPEIWPWEAKEMGAKIVATGRSDFPNQINNSLIFPSVFRGALDAKS KKISNEMIIEASKELAKYAEEKGLNENYIIPTMNEWEAYPRV…	ATGGAAGATGAAAAAGATCAAACTCAGAAACTTTACGAATTGGCTATAAA TTATTCAAAAATATATAAAGGTAAAATTTCTATAATTCCTAAAGTTCCTA TAAGAGACTTCAATGACTTTGCTATCATTTATACACCTGGCATTGCTGGG GTGTCTATTAGAATAGCAAAGAACCCTGATGAATCTTTTGAATTAACTGG AAGATGGAATACCATAGCAATTGTAACGGATGGAACAAGGGTTCTGGGTC TTGGAAACATTGGACCTGAAGCTGCTTTACCTGTTATGGAAGGAAAAGCA ATCATATTCAAATATTTAGGAGGTGTTGATGCAATACCTTTGACCATAAA AGCTAGTGATCCACAAAATTTTGAGAATGTAGTAAAATCATT…			1
		TCA Cycle / Fermentation Pathways
R37	PYR_R00014	1 Proton + 1 Pyruvate + 1 TPP = 1 2-Hydroxyethyl-ThPP + 1 CO2	1.2.4.1	Pyruvate/2-oxoglutarate dehydrogenase complex, dehydrogenase (E1) component, eukaryotic type, alpha subunit	N	2504813190	cren1_8best_scaffolds_00003410	MEIRKVQGASLSEIDTDPLKLLRKMVEIRKFEEKIEELFLVKGTLIGPAH LYLGQEAVAVGICSTLSKEDYVITSYRCHGHAIAKGVSLKKLMAEMFGKK TGTCKGLGGSMHAAISLEDGLVYATAIVGSQIPIAAGLALANKYLNKKIA TVCFFGDGATNTGAFHEGINLASLWKLPVLYVCENNLYAEFTHITRSLSS RSVAERASSYNMKVIVVDGNDVVSVYKAAKEAVTEIRNLNGPIFIEARTY RMKGHGVYDQAKYRDPKEVEEWLKRDPIKIFKKRLIEEGIMDEKDYERIE NEVTKEIEEAVNFAFESELLNFEELYKLVYVE	ATGGAAATAAGAAAAGTTCAAGGTGCGTCTTTGAGTGAAATAGATACCGA TCCTTTAAAGCTTTTAAGAAAAATGGTTGAAATAAGGAAGTTTGAAGAAA AAATAGAGGAATTATTCCTCGTAAAAGGGACTTTGATAGGACCTGCACAT CTTTATTTAGGACAAGAGGCAGTTGCTGTAGGTATATGTAGCACATTAAG CAAGGAAGATTACGTTATAACAAGTTATCGATGCCACGGTCATGCAATAG CAAAGGGCGTAAGCTTAAAAAAGCTTATGGCTGAAATGTTCGGAAAGAAA ACTGGTACTTGTAAAGGATTGGGAGGATCGATGCATGCAGCTATAAGTTT AGAAGATGGATTAGTTTATGCTACGGCCATCGTTGGGAGCCA…			1
R38	PYR_R03270	1 2-Hydroxyethyl-ThPP + 1 Lipoamide = 1 S-Acetyldihydrolipoamide + 1 TPP	1.2.4.1	Pyruvate/2-oxoglutarate dehydrogenase complex, dehydrogenase (E1) component, eukaryotic type, beta subunit	Y	2504813191	cren1_8best_scaffolds_00003420	MREITFVEALREALREEMKRNDKIIILGEDVGKYGGVYRVTQGLIEEFGE NRVLDTPISEIAIVGAAIGAALGGLKPIAEIMYMDFAMIAMDQIVTQAAK MRFMSGGQLKVPIVIRTQYSLGRAHGSQHSQFYPSWFVNSPGIKVVLPST PYDAKGLLKSSIRDDNPVLFIECGVLYRSKGNVPEEEYTIPLGKAEIKKR GEDLTIIAVSRCVHEALKAANKLEEKGINAEVIDLRTLVPLDVETIVNSV KKTGKVVIASDDVKYCSIASEIAMTVMENAFDYLDGPIVRVTSPPLPVPF SPELEKAYMVSDVKILNKIEEAFGYKLS	ATGAGGGAAATAACTTTTGTTGAGGCTTTAAGGGAAGCTTTGAGAGAAGA GATGAAAAGAAATGATAAAATAATAATCCTAGGTGAAGATGTAGGAAAAT ACGGAGGAGTTTATAGAGTTACTCAAGGTTTGATTGAGGAATTTGGAGAA AATCGAGTTCTTGATACACCTATTTCAGAAATTGCGATAGTAGGAGCGGC AATAGGAGCAGCTTTAGGAGGCCTAAAACCTATAGCTGAAATAATGTATA TGGATTTTGCTATGATTGCAATGGATCAGATTGTAACTCAGGCAGCAAAG ATGAGATTTATGAGCGGTGGACAACTTAAGGTACCAATAGTTATTAGAAC TCAGTATAGCTTAGGAAGAGCACATGGTTCACAGCATTCACA…			1
				Pyruvate/2-oxoglutarate dehydrogenase complex, dehydrogenase (E1) component, eukaryotic type, alpha subunit		2504813987	cren1_8best_scaffolds_00011380	MSYFQILNERGEPNEVLLKTVDLRNEDLYKFYKYMLTARILDSWMLRLQR MGKVALHGPNEGQEAIGAGTGYAARPEDWFFPSYRQISLLITRGVKISDI LNRWMANKYDVMKGHEFNLYGFKDFHIVTGTTPIAVHIPSAVGFAHAAKI RKEKIVVLVYFGDGATSKGDFHEAINWAGVFKLPVFFVCENNQYAISQHV SRQTASETLAIKGVAYGVKSMRVDGNDVLAVYKSAKEAIESARNYEPVFV EYLTYRLGAHTTADDPRRYRSDEEVNYWRTKEPLIRLKNFLISQGIMTES EEKSLRQELEATIEEEVKKAVEIPPPPIEVIFEDVYSDMPWHLKEQMETV VKEYKEEQGE	ATGAGCTATTTTCAGATATTGAATGAAAGAGGAGAACCAAACGAGGTCTT GCTAAAAACTGTAGATTTGAGAAATGAAGACCTATACAAATTTTACAAAT ATATGTTAACAGCGCGTATCTTAGACAGCTGGATGTTAAGGTTACAAAGG ATGGGCAAAGTAGCATTACATGGACCGAATGAAGGTCAAGAAGCAATTGG TGCAGGTACAGGATATGCAGCAAGACCTGAAGATTGGTTTTTTCCTTCTT ATAGACAGATAAGCCTTTTAATCACGCGTGGTGTAAAGATAAGCGATATT CTCAATCGCTGGATGGCTAACAAGTACGATGTCATGAAAGGTCATGAATT TAATCTTTATGGCTTCAAGGATTTTCATATTGTTACAGGTAC…
R41	TCA_R02569	1 CoA + 1 S-Acetyldihydrolipoamide = 1 Acetyl-CoA + 1 Dihydrolipoamide	2.3.1.12	Pyruvate/2-oxoglutarate dehydrogenase complex, dihydrolipoamide acyltransferase (E2) component, and related enzymes	Y	2504813469	cren1_8best_scaffolds_00006200	MDSGKIVKWIKNEGDNVNKGDPLVLIETEKITVEYPSPYSGRLEKIIHKE GTVAVGEIIAYISPTQGKQEIREPFATPAARRLAREYNLDLSKIVGSGPQ GRITAEDVMKHLKESSVTKPEEQEEKVSEYEIIELSKFRSTIAEKMSKSA KNIPHVPLFFEVFFDEVYKMLDAFKKRNIELSLSSFIIKAAALALSKNLI LNSSFEENKIRIYKKINIGYALETKEGLLVVVIRDADKKSLIEINKELEN LKNKAASNKLELQDVLGSTFTITNLGPYGINYFIPIINYPQSAILAVGKI EDTLKIFNNQYITKKSAILTLVFDHRVTDGAEACKFIKEFKELLENPLSL II	ATGGATAGTGGCAAAATAGTAAAATGGATCAAAAATGAAGGTGATAACGT CAATAAAGGCGATCCTTTGGTTTTGATCGAAACCGAAAAGATTACAGTGG AATATCCTTCTCCTTATTCAGGTCGCTTAGAAAAAATTATTCATAAGGAA GGTACCGTAGCAGTTGGTGAAATTATAGCATATATATCGCCAACTCAAGG AAAACAGGAAATCAGAGAACCATTTGCAACTCCGGCAGCGAGAAGACTCG CTAGGGAATACAATCTAGATTTATCTAAAATTGTGGGAAGTGGGCCTCAG GGAAGAATAACAGCTGAAGATGTTATGAAACATTTAAAGGAAAGTTCTGT TACTAAACCAGAAGAGCAGGAAGAAAAAGTCTCTGAATATGA…			1
				Pyruvate/2-oxoglutarate dehydrogenase complex, dihydrolipoamide acyltransferase (E2) component, and related enzymes		2504813985	cren1_8best_scaffolds_00011360	MVEKQIILPDIGEGISEGEIIRWLVKEGDQIKQFQPIVEVLTVKVNVEIP SPFTGKIKKILAKEKEVVKVGSPIAIVEVEGVAEEKPKVEEKKPETLVSA SQKVTEQVPAKPSAEILATPAVRRLARELGVDLSLVKGTGPGGRITEEDV KRFAEEKKKLEVVKVAIPKEKEERIPVTGIRRMIAEKMSLAHNKAAMVTH MDEADVTELVRIREYLKEEAEKLGIKLTYLPFIIKAAILALKKYPKFNAA IDDEKKELVIKKYYNIGIAVATDQGLIVPVIKDADSKSLFELAKEIEVLS EKARQGKLSIDEVTGSSFSITNIGPIGGTFATPILNYPDVAILGVMKIKK KPWIVKDKIEIRDIMTLVLTFDHRVIDGAEAALFTNEIISIL…	ATGGTCGAAAAACAAATAATTCTACCAGATATTGGTGAAGGAATAAGCGA AGGGGAAATAATTCGCTGGTTAGTTAAAGAAGGAGATCAAATAAAGCAAT TCCAGCCAATCGTGGAAGTTTTGACTGTTAAAGTAAATGTAGAAATCCCT TCTCCTTTCACGGGGAAAATAAAGAAGATATTAGCAAAGGAAAAGGAAGT TGTTAAGGTTGGTTCTCCGATAGCAATAGTTGAAGTTGAAGGAGTCGCTG AAGAGAAGCCAAAGGTAGAGGAAAAGAAACCTGAAACATTAGTATCTGCT TCACAGAAGGTAACAGAGCAGGTTCCTGCTAAACCTTCAGCTGAAATACT TGCAACACCTGCTGTTAGGAGACTTGCAAGGGAATTAGGAGT…
R44	PYR_R01698	1 Dihydrolipoamide + 1 NAD = 1 Lipoamide + 1 NADH + 1 Proton	1.8.1.4	dihydrolipoamide dehydrogenase	Y	2504813979	cren1_8best_scaffolds_00011300	MINLMVKKFDVAIIGAGPGGYVAGIRAGQLGKKTVVIDKDKLGGVCLNYG CIPSKAIIHLAHMYRKIKWLEELGFGIEIKSIDFKKVQEWKRNVISRLIK GINYLFQNYGVEYINAEAKVEDNHNIRIVSKDMEDEIYAENIIFAQGSKP AELPNIKFDGNIVIDSTTALELTEIPKEFLVIGGGAIGLELGFAYQNFGS NLYVVEIMDQLLPGFDKEISDVLKRTIEKRGGKVFLNSSVVNIEIKNNKA KVTVNKKEGIEEIEVDKILLSVGRIPNDIKEDAIKSGVETDKKGFIKVDE FQRTNISNIYAIGDITGPPYLAHRASKQGIVAAEVISGMKSAYDYRAIPS AFFTDPEVVSVGLSYEEASKNRNVITGKFPFIALGRALSYGF…	ATGATTAATTTAATGGTAAAGAAATTTGATGTAGCTATTATAGGAGCAGG TCCTGGAGGATATGTTGCGGGAATAAGAGCAGGGCAATTGGGTAAGAAAA CAGTTGTTATAGATAAGGATAAACTTGGAGGTGTTTGCTTAAATTATGGT TGTATTCCTAGCAAAGCAATAATTCACTTAGCTCATATGTATAGGAAAAT AAAGTGGTTAGAAGAATTAGGTTTTGGAATTGAAATAAAATCAATAGATT TTAAAAAAGTTCAAGAATGGAAAAGAAACGTAATTTCAAGGCTGATAAAA GGAATTAATTATCTTTTTCAAAATTACGGTGTTGAATATATCAACGCTGA AGCCAAAGTGGAAGACAATCACAACATTAGAATCGTATCTAA…			1
R46	TCA_R00351	1 Citrate + 1 CoA + 1 Proton = 1 Acetyl-CoA + 1 H2O + 1 Oxaloacetate	2.3.3.1	2-methylcitrate synthase/citrate synthase II	Y	2504813010	cren1_8best_scaffolds_00001610	MSVKFSPGLEDTIIKQTSLTFIDGINGILRYRGYDIEDLVKNCIFEELIY LMLYGDLPNRQELNEIKEKINKNYQVPEEVIRMIYSLPREANAVGMMESA FGMLASIYDPKWEKTLNRDVAISVIAKTATITANIYRAKEGLKPNNPKIK STYAETFLSTAFDRNVSEEEISSMNAALILYADHEVPASTTAGLVACSTL SDMYSSITSALAALKGPLHGRAAEDAFNQFVEIGSLNKVEEWFEEKIIKG KNRLMGFGHRVYKTYDPRAKIFKSLAESLSKKNEKANEYFKIANKLEEIG IKHFSEKKIYPNTDFYSGILFYSIGFPVYMFTALFALSRVLGWCSHFIEY VEEQHRLIRPRAIYIGPEKREFKKIDQR	ATGTCCGTCAAATTCAGTCCAGGCCTTGAAGATACCATAATAAAACAAAC TTCTTTGACCTTTATAGATGGAATAAACGGGATTCTAAGATATAGAGGAT ATGATATAGAAGATTTAGTAAAAAATTGTATATTCGAGGAATTGATCTAC TTAATGCTTTACGGAGATCTGCCAAATAGGCAAGAATTGAACGAAATTAA AGAAAAAATTAACAAGAATTATCAGGTTCCTGAAGAAGTTATAAGGATGA TTTATTCTTTACCAAGGGAGGCAAATGCGGTAGGAATGATGGAATCTGCC TTTGGAATGCTAGCTTCTATCTATGATCCTAAGTGGGAAAAAACTTTAAA CAGAGATGTTGCTATTTCAGTAATTGCAAAAACAGCTACAAT…			1
				Citrate synthase		2504813971	cren1_8best_scaffolds_00011220	MENVNYIKAPKGLENVIVDKSSISVSDPEGKLIYRGYSIDDLANNSFFEE VAYLILKGHIPTHEELIDFISLLKAERNVPQEIYDLFEKLKGKYLTPIDM QKIGVALIAAYDESWYVQDTDGLFLKAIKIISKLATVTANGYRIIFKDLK PVEPSNEFMHAENFLYMLTGTKPNSFFSKILDITMILYMDHDFNASTFTT RAIASTLSDIYSAILGGLSALKGPLHGGANEKAAEMVIKFKNPEEAEKYI LESLAKKEKIMGFGHRVYKKFDPRSEIAKKLFKKFVERYSKFSDMLSVME KIEEVMKREKDIPSNVDFWIGPLYYAMGIDIPLYTPIFALSRVVGWSAHY IEQITNNKLIRPKAEYVGPLELKFPYKRDFINKL	ATGGAGAACGTTAATTATATAAAGGCTCCAAAAGGCCTTGAGAACGTAAT AGTTGATAAAAGTTCAATTTCTGTAAGCGACCCTGAAGGAAAATTAATCT ATAGAGGCTACAGTATAGATGATTTAGCTAACAATTCTTTCTTTGAAGAA GTAGCATATCTAATTCTTAAGGGACATATTCCTACACATGAGGAACTCAT TGATTTTATATCGTTGCTTAAAGCTGAGAGAAATGTTCCTCAAGAGATTT ACGATCTATTTGAAAAATTGAAAGGAAAATACCTTACACCAATTGATATG CAAAAAATAGGTGTAGCTCTTATTGCAGCGTACGATGAAAGTTGGTACGT GCAAGATACTGATGGTCTGTTTCTTAAAGCTATTAAAATAAT…
R49	TCA_R01325	1 Citrate = 1 Isocitrate	4.2.1.3	aconitate hydratase 1	Y	2504814315	cren1_8best_scaffolds_00014660	MDIETKRFQVNSSELIYFPLKQFEERGYKISKYPYSIKVLIENVARNLDG KKITQEDLESILKWEVGKELAIMPTRVLLQDYTGVPLIVDLAAMRSEVKR RGIDPKIVNPIIPSDLIVDHSIQVDYFGTKYAFYLNLKTEYERNKERYML LKWAKESFSNLRIVPPGNGIIHQVNLEYLSKVISSENVRGNTFAFPELVI GTDSHTTMANGLSVLSWGVGGLEAEAVMLGEPYYMTVPEVIGVKIVGEIK EGTTPTDVVLFITETLRKKGVVGKFVEFFGPSLSLLSVPDRATIANMSPE YGATAAYFPIDDQTLEYLKNTARSTEIVEKYVKLQGLFYSYEPLYSDVVE IDLSEIEPSLAGPRNPDERIPLSKVKEEILKIIQKKRKGKFV…	ATGGATATTGAGACTAAAAGATTTCAAGTGAATAGCTCAGAGCTTATTTA TTTTCCTTTGAAGCAGTTTGAAGAGAGAGGATATAAAATAAGCAAGTATC CTTATTCAATAAAAGTTCTTATAGAAAATGTAGCAAGGAATTTAGACGGA AAGAAGATAACTCAAGAAGATTTGGAATCGATTCTTAAATGGGAAGTAGG AAAGGAATTGGCTATAATGCCAACAAGGGTATTACTACAAGACTATACCG GTGTTCCTTTGATAGTTGATTTAGCAGCGATGAGAAGTGAAGTAAAAAGG AGAGGTATTGATCCAAAAATAGTAAATCCTATCATTCCTTCAGATCTTAT AGTTGATCATTCAATTCAAGTAGATTATTTTGGAACAAAATA…			1
R51	TCA_R00709	1 Isocitrate + 1 NAD = 1 2-Oxoglutarate + 1 CO2 + 1 NADH	1.1.1.41	Isocitrate/isopropylmalate dehydrogenase	N	2504814666	cren1_8best_scaffolds_00018170	MVTHKVALIPGDGIGPEVTSLTLKVLEAAEVPIEFEVFELGEPAIKKYND PAPAELLQELKKYNVMLKGPLTTPIGTGYRSVNVTLRKYFDTYAVVRPAK SLPVSWLYHDVPRYSNVDIVLVREATEEFYAGIEHDILAAGERVAAETIG VVTRKGSERVIRFAFEYARKNKRKKVTVVTKANVLKLTGGLFLEVFREVA KDYPELEKEEMLVDNMAMQLVLRPKDYDVIVTTNLMGDILSDLISGLIGG LGVAPSSNIGDKYAIFEPVHGSAPKYTNQWKVNPTAEMLTATSMLRYIGL NEKAELIEKAIFKTLEEKKVLTYDMVRILRNAGIADIKESSNKEFTEEII RNLKALM	ATGGTAACACATAAGGTAGCTTTAATACCTGGAGACGGAATAGGTCCTGA AGTAACAAGCTTAACATTAAAGGTTCTTGAAGCTGCAGAAGTCCCAATAG AATTTGAGGTTTTTGAGCTTGGAGAACCTGCGATAAAAAAATATAATGAT CCAGCACCTGCAGAGCTTCTTCAGGAATTGAAAAAATATAATGTAATGTT AAAAGGTCCACTTACAACACCTATAGGTACTGGATATAGAAGTGTTAATG TTACATTGAGAAAATACTTTGATACATATGCAGTTGTTAGGCCTGCTAAA TCATTGCCTGTAAGCTGGCTTTACCACGATGTCCCAAGATATTCGAACGT TGATATAGTATTAGTAAGGGAAGCAACTGAGGAATTCTATGC…			1
R53	TCA_R01197	1 2-Oxoglutarate + 1 CoA + 1 NAD = 1 CO2 + 1 NADH + 1 Succinyl-CoA	1.2.7.3	Pyruvate:ferredoxin oxidoreductase and related 2-oxoacid:ferredoxin oxidoreductases, alpha subunit	Y	2504813778	cren1_8best_scaffolds_00009290	MDKPFGYSWLIGGAQGSGIERGASVFINAIASAGYYVFGKREYYSNIMGE HSYYYVRFDKKPVFSHIEKYNILAAYDAETVFRHSLESLPESAIIFNSMH RNVRLSEIPTIEKRLRNDISKRLKIEPNKLTLQMILEEAEKNGVKIFPID YNAILNEIFRKTGESLSDLTRMNNVIAVASSLALLKLDFDSFVKGVIKTF GSKKNVVELNRMAGELAYQQVESKGYANEFKIKLEKLGNKNKRYIINGNQ AVAIGKILAGCRFQTYYPITPATDESNFLEAHENVELSDYAAQAINEEKE HLQSQGSIVVMETEDEIAAITMATGAALSGARASTSTSGPGFSLMVEGLG WAGMNEVPVVVTLYQRGGPSTGMPTRNEQGDLRFAIHAGHGE…	ATGGATAAACCTTTTGGTTATTCTTGGCTGATCGGAGGAGCCCAAGGATC AGGAATAGAGAGAGGTGCTAGTGTTTTCATCAACGCAATAGCAAGTGCAG GCTATTACGTTTTTGGTAAGAGGGAATATTATTCGAATATAATGGGAGAA CATAGTTATTATTATGTAAGATTTGATAAAAAGCCTGTTTTTTCACATAT TGAAAAATATAATATATTGGCCGCTTATGATGCAGAAACAGTATTTAGGC ACAGTCTTGAATCTTTGCCCGAATCTGCAATTATTTTTAATTCCATGCAC AGAAATGTAAGGTTATCTGAGATTCCAACCATTGAAAAGAGACTAAGAAA CGATATAAGTAAAAGGTTAAAAATTGAACCAAATAAGCTAAC…		assumed NAD/NADH due to lack of ferredoxin electron transport	1
				2-oxoacid:acceptor oxidoreductase, beta subunit, pyruvate/2-ketoisovalerate family		2504813779	cren1_8best_scaffolds_00009300	VELKLKLTDYRTDVHNNWCPGCGDFGILSAIQQALFEMQLEPSKVAIISG IGCSAKTPHYVNAYGIHTLHGRAIPYATGIKLANPELEVIVAVGDGDGLG IGAGHFVHAGRRNVDFTVVMYNNEVYGLTKGQAAPTLGKGVKTKSLPKPN INLSVNPILLAFASGYTFIARGYSYEVKHLKDLIKQGIMHKGSAFIEVIQ PCPTYNDIHTKEYWAGKGNIDPKTGKEVPRYYKLEETGYECIITNDTTEE EYLAKISKFIQKALESGNRVPIGVFYRDLRYETYEERLASRMPSYKYYPP AKQKIADIAGNPITKADKILEEFAV	GTGGAACTTAAACTTAAATTAACGGATTATAGGACAGACGTTCATAATAA CTGGTGTCCGGGTTGTGGAGATTTCGGAATATTAAGTGCTATTCAGCAGG CTCTATTTGAAATGCAATTAGAACCTAGCAAAGTAGCTATAATTTCAGGT ATAGGTTGCAGCGCTAAGACTCCACACTATGTTAATGCTTATGGAATACA TACTTTGCATGGACGAGCAATTCCTTATGCAACAGGTATTAAGCTAGCAA ATCCCGAACTTGAGGTCATAGTAGCTGTAGGAGATGGTGACGGGCTGGGA ATAGGTGCAGGGCACTTTGTTCATGCAGGAAGAAGAAATGTAGACTTTAC CGTTGTGATGTACAATAATGAAGTTTATGGACTTACTAAGGG…
				2-oxoacid:acceptor oxidoreductase, alpha subunit		2504814184	cren1_8best_scaffolds_00013350	MTNPIAVRFCGAAGDGIESIGSIMVRTFARSGLHVYAYRNYQSVIRGGHV WYQVRAHNKKLTSFGDYYDIMVTTNKDGIVYDSAQLREGGIIIYDANKVK FDPSEVGKKFIDLNIPLAEIAQLYSRIAAMQNVVAYGAIAYILDLDFNIL KEVLEYEFGDKGREIVEQNIAAARKGYEYASEVYKNVRIKIEKGPRRRMF LNGTSAIAFGGYVAGCKFYAAYPMTPSSPILHWFAEHTKKAGMIVLQPED EIAVINMAIGASFAGVRSMVATSGGGFALMSEAVGLAGMTETPLVIVEGQ RGGPSTGLPTNTEQGDVRQVLGAGQSDYPKVVIAPRDIEELFYSTIEAFN LAEKYQIPVIIVSDLYMNESATTLENEFDIENIKIDRGWIVK…	ATGACAAATCCTATAGCTGTTAGATTCTGTGGTGCAGCAGGAGATGGTAT TGAATCAATTGGAAGTATAATGGTAAGAACTTTTGCAAGATCTGGTTTGC ATGTATATGCTTATAGAAACTATCAATCTGTGATAAGAGGAGGACATGTT TGGTATCAAGTAAGAGCGCATAATAAGAAACTAACTTCCTTTGGAGATTA CTACGATATAATGGTCACTACAAATAAAGATGGTATCGTTTATGATTCAG CTCAACTTAGAGAGGGCGGTATAATAATTTATGATGCAAATAAGGTAAAG TTTGATCCTTCAGAAGTAGGTAAAAAGTTCATAGATTTGAATATTCCTTT GGCAGAGATTGCTCAACTTTATTCAAGAATAGCTGCAATGCA…
				2-oxoacid:acceptor oxidoreductase, beta subunit, pyruvate/2-ketoisovalerate family		2504814185	cren1_8best_scaffolds_00013360	MESVLKIYKGEVQPDWCPGCGDFAVLNAIQRALYELNLDPKDVLIVSGIG CSSNLPGFISTYGFHGIHGRAIPVATGAKLANPELTVIVTVGDGDCYGIG MGHFIHAMRRNPDITVIVMNNQVYGLTTGQASPTSMKKHVTKSTPFGVID DPINPIALAIAGGATYVSRGFSGDPIHLAQLIKNGILHKGFALVDVFSPC VTFNKLNTYEWFRKRIYKLESIGHDPTNFELAIKRAYEFGDKIPIGLFYK AEKPSYEEYFEDIYKGKPLVYHDFPNKEQIKEIMKEFY	ATGGAATCCGTACTCAAAATTTATAAGGGAGAAGTTCAACCTGATTGGTG TCCAGGTTGCGGAGATTTTGCAGTATTGAACGCAATTCAAAGAGCCCTAT ACGAGCTAAACTTGGATCCTAAGGATGTTTTGATTGTTTCAGGAATTGGT TGTTCCTCAAATCTTCCAGGCTTTATTTCCACCTATGGTTTCCATGGGAT ACATGGAAGAGCAATTCCTGTAGCAACAGGAGCAAAACTTGCAAATCCTG AATTGACTGTAATTGTAACGGTAGGAGATGGGGATTGCTACGGAATAGGC ATGGGGCATTTCATTCATGCTATGAGAAGAAATCCTGATATCACAGTAAT AGTCATGAATAACCAAGTTTACGGTTTAACCACAGGTCAAGC…
R58	TCA_R00405	1 ADP + 1 Phosphate + 1 Succinyl-CoA = 1 ATP + 1 CoA + 1 Succinate	6.2.1.5	succinyl-CoA synthetase, alpha subunit	Y	2504814046	cren1_8best_scaffolds_00011970	MGILVDSNTKVLVQGITGKQGSFHTKQMLEYGTKILAGVTPGKKGENVHG IPVFDNVSEALEAFPEINASIIFVPAPFVADAVYEAIDAGIKLIVIISER VPIHDSLKFINYARYKGCTIIGPNCPGIVTPPNTKLGIMPNNLFKTGNIG IISRSGTLTYEVAFRLLKGSLGISTAVGIGGDPIIGTDFIEMYDLFLKDK LTSAVVVIGEIGGDMEERLADYYSKLKNKKPIVAFIAGKSAPEGKRMGHA GAIISMGIGSAASKIEKFKEAGIPVADRPDEIPLLLKSILSR	ATGGGCATATTAGTAGATTCGAACACTAAAGTGTTGGTTCAAGGCATAAC AGGCAAACAGGGTAGCTTTCATACAAAGCAAATGCTAGAATATGGAACAA AGATTCTAGCAGGTGTAACGCCAGGAAAAAAAGGTGAAAACGTTCATGGA ATACCTGTTTTCGATAATGTGTCAGAAGCGTTAGAAGCATTCCCTGAAAT TAATGCTTCTATTATATTTGTTCCTGCTCCTTTTGTAGCGGATGCTGTCT ATGAAGCAATCGATGCAGGAATAAAGTTAATTGTGATAATTTCCGAAAGA GTTCCTATTCATGATTCCTTGAAGTTCATAAACTATGCAAGATATAAAGG ATGTACCATCATAGGTCCAAATTGTCCTGGGATTGTTACACC…			1
				succinyl-CoA synthetase, beta subunit		2504814047	cren1_8best_scaffolds_00011980	MKLYEYEARQLFTEFGIPVNKWILARDIREVIEKSSGLSFPLVVKAQVLV GGRGKAGGVKIVRDKDELKSAAEKILQMRIKDEPVDSVIVAEAVDIKKEL YLSIILDKSQRAPLILASTEGGVDIEEVAKSDPSKIIRIRVDPFVGVRDY IVRKIENFLKVRNINKILNGLYGVFTKYECELAEINPLAITPDDQLIAID AKVLVDDSSIFRNTRFKDRKTPELSYYEEIARKFGFSYVEQEGDIGIIGN GAGLTMTTMDLVQYFGGKPANFLDIGGGANSEIMYNALSILLEQERIKGV FINILGGITRCDEVASGIIKAIKDKGITKPIVVRMIGTNEELGKRMLKEV GIDTFDDMENAAKQIVSLIYNK	ATGAAACTATATGAGTATGAAGCAAGGCAACTTTTCACCGAATTCGGAAT ACCTGTAAACAAATGGATTCTTGCAAGGGATATAAGAGAAGTCATAGAAA AAAGCAGCGGGCTTAGTTTTCCATTGGTGGTAAAAGCTCAAGTGCTTGTA GGTGGAAGGGGAAAGGCTGGAGGTGTTAAGATTGTCAGAGATAAGGATGA ACTTAAATCTGCTGCTGAGAAAATCCTTCAAATGAGAATTAAGGATGAAC CTGTTGATAGCGTGATAGTTGCCGAAGCTGTTGATATCAAAAAAGAATTG TATCTTTCAATAATTTTAGATAAAAGTCAAAGGGCACCTTTAATATTAGC TTCTACTGAAGGTGGTGTTGATATCGAGGAAGTTGCTAAGAG…
R61	TCA_complex_II	1 Q + 1 Succinate = 1 QH2 + 1 Fumarate	1.3.99.1	succinate dehydrogenase or fumarate reductase, flavoprotein subunitGram-negative/mitochondrial subgroup	Y	2504813077	cren1_8best_scaffolds_00002280	VEKSSHDIVIIGAGAAGLRAAIEAASKNPKLSVALISKVYPMRSHTVSAE GGAAAVIKSDDNFDLHAYDTIKGSDFLADQDAVELFVRLAPKEIIRLEHW GCPWNRDEEGKIDVRWFGGMSVKRTIHAADKTGFYLLHTLFQTSLKYENI VRYDEYFVTSLIIEDNRFCGVTALSLRDGKFHVIKGKAGVIATGGAGQIY KITTNGAINTGDGMALAYKAGLPLKDMEFVQFHPTCLPGSGILISEAARG EGGYLLNNKYERFLKNYVPNKMELGPRDIISRSMINEIKLGNGFKGKYGD YLALDLRHLGEEKIENKLPQIRELAKTFAGVDPVHELVPVRPGQHYFMGG IHVDINTSTPVAGLYSAGEASCVSINGANRLGSNSLPECLVF…	GTGGAAAAAAGTTCACATGATATAGTTATAATAGGTGCAGGAGCTGCAGG ATTAAGGGCTGCAATAGAAGCTGCTTCAAAAAATCCTAAGTTAAGCGTTG CATTGATTTCCAAAGTATATCCTATGAGGAGCCATACAGTATCAGCTGAA GGAGGAGCAGCGGCAGTTATAAAATCTGACGATAACTTCGATTTGCATGC ATATGATACGATAAAAGGCAGCGATTTCTTAGCAGATCAAGATGCTGTGG AACTCTTTGTAAGGCTTGCACCTAAAGAAATAATCAGATTAGAACATTGG GGATGTCCTTGGAATAGAGATGAAGAAGGTAAAATAGATGTTAGATGGTT TGGTGGTATGAGTGTAAAAAGAACGATTCATGCGGCAGATAA…			1
				succinate dehydrogenase and fumarate reductase iron-sulfur protein		2504813078	cren1_8best_scaffolds_00002290	MPETTFILRRYNPEKGEFFISKYNVPYESDTTILAGLIYIKDYLDRTLSF RYSCRMASCGSCGMVVNKKPTLVCRTLINNVKKPIFIEPLYNFPVIKDLV VDIDIFIDKLKEVKSYVIREKEESIDKEFIVKPEEMELIKQSSSCINCML CYAACPVFGADEKFIGPAALAILYRYLNDPRDQGKKERIKIASLSHAAYM CSLVGQCTVVCPKNVDPSFHIQRLKVISTLNNLGI	ATGCCGGAGACAACTTTCATACTCAGGAGGTATAATCCAGAAAAAGGAGA ATTCTTTATCAGTAAATACAATGTACCATATGAAAGTGATACAACAATAT TAGCAGGATTGATATATATCAAAGATTACTTGGACAGAACACTGAGTTTC AGATATTCTTGCAGAATGGCTTCATGTGGAAGTTGCGGAATGGTTGTAAA TAAGAAACCAACTTTAGTTTGTAGGACTTTAATAAATAACGTTAAAAAAC CGATTTTTATAGAACCACTTTACAATTTCCCAGTAATTAAAGACCTTGTT GTAGATATTGATATTTTCATAGATAAACTAAAGGAAGTCAAATCTTACGT AATCAGAGAAAAAGAAGAAAGTATTGATAAAGAGTTTATTGT…
R64	TCA_R01082	1 Fumarate + 1 H2O = 1 L-Malate	4.2.1.2	Fumarase	Y	2504814333	cren1_8best_scaffolds_00014840	MEKQKFRIEKDYLGELQIPVDAYYGINTVRAYYNFQISNYRFPRIFIKSL GIIKLASARANNKLGLLDEVKFRAIEKACLEVIEGKFDDQFIVDIFQTGS GTSTNMNANEVIASRANEILGGKRGDKKPVHPNDHVNMSQSSNDVIPTSV YVSATLLTIEKLLPSLETLIKSLETKAEEFKDIVRAGRTHLQDALPITLG QNFSAYASMIKHSKEEIEKALERIKELPLGGTAVGTGLNAHPEFGKLAIE EIRKITNVEFKEASNRFEIMQTLNGALSLHSAIKFLAASLMKIANDLRLL NSGPRTGLAEIDLPALQPGSSIMPGKVNPVIPEAINMVAARVFGNDLTIT IGVETNFLELCTMMPIIGYTLLESIEITANACKSFAEKCIIG…	ATGGAAAAACAGAAATTTAGAATTGAGAAAGACTATTTAGGAGAGCTTCA AATACCCGTAGATGCGTACTATGGGATAAACACAGTGCGAGCTTATTATA ATTTTCAAATATCCAATTACAGATTCCCCAGGATCTTTATCAAATCTCTG GGAATAATCAAATTGGCTTCTGCTAGAGCAAATAATAAACTTGGATTACT TGATGAAGTAAAATTTAGGGCTATAGAAAAAGCCTGTTTGGAAGTAATTG AAGGCAAGTTTGACGATCAATTCATAGTTGATATATTCCAGACAGGATCT GGAACGTCAACGAATATGAATGCGAATGAAGTAATTGCAAGTAGAGCAAA TGAAATTCTTGGGGGAAAAAGAGGAGATAAAAAACCAGTTCA…			1
R66	TCA_R00342	1 L-Malate + 1 NAD = 1 NADH + 1 Oxaloacetate + 1 Proton	1.1.1.37	Malate/lactate dehydrogenases	Y	2504813101	cren1_8best_scaffolds_00002520	MKISIIGSGRLGSTAALEIINRDLVDDLVLIDIVKGLPQGEALDLNQMAS EKGKNVKVIGSNDYKDIRDSNIVVITAGFARKPGMTRMDLLKSNAGIIKE VAQNVAKYCKDSIVITVTNPMDVMNYIVYKITGFPRKHVIGMGGLLDSSR YREILAEMLNVGRSAIRALVIGEHGENMLPMPRYSTLGGIRISDILNKEQ LALAEENTRKIAAEVISLKGATVFAPISCIATMVENIIKDKKDIIPASVY LEGEYGLKDICIGVPIILGRNGWEQIIELNLNEEEREKFLKGANTIYNAI EELKKEGIIQ	ATGAAAATATCAATAATAGGTTCTGGTAGACTGGGGAGTACAGCAGCACT TGAAATAATAAACAGGGATTTGGTTGATGATTTAGTTTTGATAGATATTG TTAAAGGGTTACCCCAAGGTGAAGCGTTAGATTTAAATCAAATGGCTTCG GAAAAAGGTAAAAATGTTAAAGTTATCGGATCTAATGATTATAAAGACAT AAGAGATTCAAACATAGTAGTTATAACAGCAGGATTTGCAAGAAAGCCAG GAATGACTAGAATGGACTTGTTAAAATCTAATGCCGGGATAATAAAGGAA GTTGCTCAAAACGTTGCTAAATATTGTAAAGATTCGATAGTTATTACAGT TACTAATCCTATGGATGTTATGAACTACATAGTTTATAAAAT…			1
R68	TCA_EC_3_1_2_1	1 Acetyl-CoA + 1 Succinate = 1 Acetate + 1 Succinyl-CoA	3.1.2.1	Acetyl-CoA hydrolase	Y	2504814792	cren1_8best_scaffolds_00019430	MKVEDLSSKIASPEEAIKKYFPKKGIIAFGGMAGTSYPKAIPKKLSELIQ KGEFDASDYVILSGGTETMEFESWISNLKISRKFPLGASSTILRDPVNER KIPAMDYWLYEFSSLISRGVLSRKIGNIDLTIIEATGIDDEGIVPSLSVD ATPSFIENSKKVIIELNESKPNLKGFHDIFLPKAGKEIMIKNPLDRIGRI VYNIPFSKIAAIVVTNEEESEKIHYSGITNADLKIVDNIIDFLLKEIKED ENLRSEYFTLQPAAGPVAGALSRKIHELETNIWIWGEVAATSWIETLSRN VKGISASSIYTLPGEQNFRKKLYEEIENLRKYIVIRPYEIANNPQVIARF YHVVVQQAVEVDIYGNANVSHIGPNLMVGVGGSGDHTRPSYI…	ATGAAAGTGGAAGATTTATCTTCTAAGATAGCTTCTCCCGAGGAAGCAAT TAAGAAATATTTTCCTAAAAAAGGGATAATTGCCTTTGGTGGCATGGCTG GCACTTCCTACCCTAAAGCTATTCCAAAAAAGCTATCTGAATTAATACAA AAAGGTGAGTTTGATGCAAGCGATTATGTTATTTTGAGCGGAGGAACTGA GACTATGGAATTTGAAAGTTGGATTAGTAACTTAAAAATATCAAGAAAGT TTCCTCTTGGTGCTTCCTCCACAATATTAAGAGACCCAGTAAATGAAAGG AAAATACCTGCAATGGATTATTGGTTATATGAATTTTCAAGCTTGATTAG CAGAGGAGTATTATCTAGGAAGATTGGAAACATAGACTTAAC…			1
R70	TCA_EC_1_1_2_4	Lactate + 2 ferricyt_c = Pyruvate + 2 ferrocyt_c + 2 Proton	1.1.2.4	FAD/FMN-containing dehydrogenases	N	2504814331	cren1_8best_scaffolds_00014820	MNDSLKKIEFIKDPSKIEDYLTDESLIVKGSAEKVYLPKNEEEAIEVIKY CYENNYRLTISGAGTGITGSRVPLGGIVLSTENLTQTYCEDYLKKLSINE NGRYYSIFIKEENNKYYAVCPPGIPIRTLNSMLEKEGFYYAPDPTETNAF LGGAVATNASGPRTFYYGTTRDNVKRLRVILPDGNILDLERGMHKFKGRE IHFKLNGKEYKIKIPRINYPQVKKNVAGYYLKSDMDLVDLFIGSEGTLGL FSQIEVKIHVKPKQIYPIYLFFDEEIKAYNFSKILKLNENREKIGIISLE FFDERSTNLVKDKYRDIFGEEANSILFLEIKEEKGKELDNLEKLLEEKGN IKSAVFSEDEIAKTKEIRHEIPATINSIVRKYGLKKIASDIA…	ATGAATGATTCATTGAAGAAAATTGAATTTATAAAAGATCCCTCTAAAAT TGAAGATTACTTAACTGACGAATCTTTAATTGTTAAGGGAAGCGCAGAAA AAGTTTATCTTCCTAAGAATGAAGAGGAAGCCATTGAAGTAATTAAGTAT TGTTATGAAAATAATTATAGGCTTACAATATCAGGTGCTGGAACAGGAAT AACAGGTTCAAGGGTGCCTTTAGGAGGAATAGTTTTATCTACAGAAAATT TAACCCAAACTTATTGCGAAGATTATTTAAAGAAACTTTCAATTAATGAA AATGGGAGATATTATTCAATTTTTATTAAAGAGGAAAACAACAAGTATTA TGCTGTTTGTCCGCCAGGAATACCGATAAGAACCTTAAATAG…			1
R72	GLYOXY_SHUNT_1	1 Isocitrate = 1 glyoxylate + 1 Succinate	4.1.3.1	methylisocitrate lyase	Y	2504813969	cren1_8best_scaffolds_00011200	MIRSGRPVSLRALIEGNEIIVAPGVFNPISALLCKNIGFKAVYLSGAALT GSLALPDLGIITLTEVAEEVRKIRRIVDLPIIVDADTGYGETINVFRAVK ELESAGASAIQIEDQVNPKKCGHLEGKMLVDEIEMAKKIRMAKEARKNDD FLIIARTDARAVEGIERAIERAKLYLEAGADIIFPEALESFEEFKLFSSK VKCTLMANMTEFGKTPYITVEEFKEAGYKIVIFPVTLLRASLFAMKETLQ EIKSKGTQKFVINKLMTRSEFYELIKYYDYIELDNKIAKSFLKD	ATGATAAGATCGGGTCGACCGGTTTCTCTGCGAGCCTTAATTGAAGGAAA TGAAATAATAGTAGCGCCTGGTGTTTTCAATCCAATATCAGCATTATTAT GTAAAAACATTGGCTTTAAAGCAGTATATTTATCAGGCGCTGCGCTGACT GGAAGCTTAGCTTTGCCCGATTTGGGAATAATAACCTTAACTGAGGTTGC TGAAGAGGTTAGAAAAATTAGAAGAATCGTCGATCTTCCTATAATTGTAG ACGCCGATACGGGCTATGGCGAAACGATAAATGTTTTTAGGGCTGTAAAA GAATTGGAATCTGCAGGGGCATCCGCAATACAGATTGAAGACCAAGTAAA TCCTAAAAAATGTGGCCATCTTGAAGGAAAAATGCTTGTAGA…			1
R74	GLYOXY_SHUNT_2	1 Acetyl-CoA + 1 glyoxylate + 1 H2O = 1 CoA + 1 L-Malate + 1 Proton	2.3.3.9	assumed	N							1
		Pentose Phosphate Pathway
R77	PPP_EC_1_1_1_119	1 D-glucose + 1 NADP = 1 D-glucono-1_5-lactone + 1 NADPH + 1 Proton	1.1.1.119	Threonine dehydrogenase and related Zn-dependent dehydrogenases	Y	2504814230	cren1_8best_scaffolds_00013810	MKALLVKPGKEGIELKYLDIREENMIKVRTLFTGICGTDREIVNNVLKFV RAEKGEYLVLGHEGLGIVEQSIEGSKLKEGDLVVPMVRRPGKCIMCRIGR QDYCIDGDFVEAGIRGKDGFMREYFYDREEFLIKVSKEIQDIAVLVEPTK NVMKIKEVFDFLKNRVVWHCEDSTYSCKGAWVFGTGTEGLLISSVFKSLG FNVTIVNVHPLDERIMKFLDKNRISFFNSSKDDWNKALKDNPMDLAIDAA GTTDVFESCINHLNNNGIFIFFGTRGSGKIEGGEFIAKIVDKNLSLAGVE DGSKKHYIEAAEFLKNYGKEYYLNDLITGIYHPEDIWLFKEKPKEEIKSI IKWH	ATGAAAGCCTTATTGGTTAAACCTGGTAAAGAAGGAATTGAATTGAAGTA TTTAGATATTAGAGAAGAAAATATGATAAAAGTCAGAACACTATTTACAG GAATATGCGGAACTGATAGAGAAATTGTTAATAACGTTTTAAAATTTGTA AGAGCTGAGAAAGGAGAATACTTAGTTCTTGGACATGAGGGATTAGGTAT AGTTGAGCAAAGTATAGAAGGTTCAAAATTAAAGGAAGGAGATTTAGTTG TTCCTATGGTTAGAAGACCTGGAAAATGCATAATGTGCAGAATCGGAAGG CAAGATTATTGCATAGATGGTGATTTTGTTGAAGCCGGAATAAGAGGAAA AGATGGGTTTATGCGTGAATATTTCTATGATAGGGAGGAATT…			1
R79	PPP_EC_3_1_1_17	1 D-glucono-1_5-lactone + 1 H2O = 1 GLCN + 1 Proton	3.1.1.17	assumed	Y							1
R81	PPP_R01538	1 GLCN = 1 2-keto-3-deoxygluconate + 1 H2O	4.2.1.39	L-alanine-DL-glutamate epimerase and related enzymes of enolase superfamily	Y	2504814228	cren1_8best_scaffolds_00013790	MGKIKEIEIFELGEKETATPWSSTILILRLVTSDGYVGYGEAPTTLMTLP VYEQLREVARIFKNKEVTEIEKNVKEFYKHSFYLTVSVEATSALSAFEIA SWDILGKMLGAPVYLFLGGKLRDKVKAYSNGWYSDCVYPEDFVKKAKDLE KKGYKAIKFDPFGNQFNTIDDEHLKRAEAIVSALKENTSLELLIEFHGRF DAISAIKAGKILEKYNPLFMEEPVHPDLFEGLIKFRKNVNTRIALGERVL NKNLFIPYLKENLVDIIQPDVTNVGGIFEAKHCSVIADAFGVGVAYHNAF GPVQTAATLQLDANIYNFVIQESFEDSWPRWKNDLIKKGYRIEDGYYIVP SDPGLGIEINEKILEEFKIEGMESFNEEEPLWVVKGTFK	ATGGGCAAAATAAAAGAAATTGAAATATTTGAATTGGGAGAAAAAGAAAC GGCTACACCTTGGAGTTCAACTATTTTGATTCTAAGATTGGTTACCTCAG ATGGTTATGTAGGCTATGGAGAAGCGCCTACAACTTTGATGACCCTTCCA GTATATGAGCAGCTTAGAGAGGTTGCTAGAATATTCAAGAATAAAGAAGT AACAGAAATAGAAAAAAATGTGAAGGAATTTTACAAGCATTCTTTCTATT TAACTGTTTCAGTTGAAGCTACATCTGCTCTTAGCGCATTTGAAATAGCT TCTTGGGATATTCTGGGAAAAATGCTAGGGGCTCCAGTTTATTTGTTTTT AGGAGGAAAACTTAGAGACAAAGTTAAAGCATATTCTAATGG…			1
R83	PPP_R01541	1 2-keto-3-deoxygluconate + 1 ATP = 1 2-Keto-3-deoxy-6-phosphogluconate + 1 ADP + 1 Proton	2.7.1.45	assumed	N							1
R85	PPP_R05605	1 2-Keto-3-deoxy-6-phosphogluconate = 1 Glyceraldehyde3-phosphate + 1 Pyruvate	4.1.2.14	Dihydrodipicolinate synthase/N-acetylneuraminate lyase	Y	2504814683	cren1_8best_scaffolds_00018340	MQHLIVPIITPFTKDNKVDTKKLKDHAKNLLEKGIDIFFLNGTTGLGPSL SSEEKKSNLEALYEVTNKIIFQIGGLNLQEIISLAKYASKFDIIGIASYP PYYYPRYGENWVKKYYEALCEASERPVYIYNYPGATNIDVEPKIVAQLPE KVSGIKDTNQDLAHSLEYKRLIPRLRVYNGSDTLVFSSLASELDGVVASC GNYIPEALVNIRRLVNENKRFEAIKIQFLINKLVSVARKYGQLSANYVLV KLVQKYDVGFPREPIFPLNNEEESMLKKEAEPIIHELINV	ATGCAACATTTGATTGTACCTATAATAACTCCTTTTACAAAGGATAATAA AGTAGATACAAAAAAGCTGAAAGATCATGCAAAAAATTTACTTGAAAAAG GAATTGACATTTTCTTTTTAAACGGGACAACTGGTTTGGGGCCTTCTCTA TCCTCAGAAGAGAAAAAATCGAACTTAGAAGCTCTATATGAAGTAACGAA TAAAATAATTTTCCAAATAGGCGGCCTAAATCTGCAGGAAATAATTTCTT TAGCAAAGTATGCTTCAAAATTTGATATAATAGGAATTGCTTCTTATCCT CCCTATTATTATCCTAGATATGGTGAAAACTGGGTTAAGAAATACTATGA AGCACTATGCGAAGCAAGCGAAAGACCTGTTTATATTTACAA…			1
R87	PPP_EC_4_2_1_12	1 6-Phospho-D-gluconate = 1 2-Keto-3-deoxy-6-phosphogluconate + 1 H2O	4.2.1.12	assumed	Y							1
R89	PPP_R01528	1 6-Phospho-D-gluconate + 1 NADP = 1 CO2 + 1 D-Ribulose5-phosphate + 1 NADPH	1.1.1.44	6-phosphogluconate dehydrogenase, decarboxylating	N	2504813658	cren1_8best_scaffolds_00008090	MGANLALQFSEKGYKVSIYNRTKEKTELFIKSVKPKNVQATFSIGEFVRS LKRPRIIIMLVKPGKPVDESIDNLSKEVEKGDMIIDAGNSYFKDTDRRYK VLKERGVEFLGLGISGGIEGARYGLSIMAGGSKEGYYLIREILNNISAKY NGYFCNEYFGEGGAGHFVKMVHNGIEYSLIESISETYYILKNLLGKTNEE ISDIFGEWNKGELNSFLLNAASEILKIKEDKGYLLDFILDKAEQKGTGIW TVQTSLEAEEPIPSIQSAVIARMLSSKKEERVKLSKFFSLKQERDANVLT RDDLKCALSLSYCVSYLQGIKLLEKCNTFSYDFKYKDCLKVWRAGSIIRS SFLNNLFLISEKNNNLFEETFIIKTIRENIGGLIKTVSTALK…	ATGGGAGCAAATTTGGCCTTACAGTTTTCAGAAAAAGGTTATAAAGTGAG CATATACAATAGAACAAAGGAAAAAACTGAATTATTCATTAAAAGCGTTA AGCCTAAAAATGTTCAGGCTACATTCTCTATTGGGGAGTTTGTCAGATCT CTAAAAAGACCAAGAATAATAATAATGCTTGTTAAACCAGGTAAGCCAGT TGATGAATCGATAGATAATTTATCCAAGGAAGTGGAAAAAGGTGATATGA TTATTGATGCAGGTAATTCTTATTTTAAAGACACAGATAGGAGATATAAA GTATTAAAAGAAAGGGGGGTTGAATTTTTAGGATTAGGAATAAGCGGGGG GATAGAAGGAGCCAGATATGGGCTAAGTATAATGGCAGGGGG…			1
R91	PPP_R01056	1 ribose-5-phosphate = 1 D-Ribulose5-phosphate	5.3.1.6	ribose 5-phosphate isomerase	Y	2504813442	cren1_8best_scaffolds_00005930	MNSQIIQAKLNAVKEALKYIKDGMILGLGSGSTVELLIENLDKKIKQEKL EIHLIPASSQTYFSLVNRGIKPESLDLYDEVDLTIDGADEVDERKYALKG RGGALLREKILSSYSKTYIIIVDYTKYSKIIGEKASVCIEVIPFAATPVL KRIKKMCEKAHIRYGERLKDGPIVTDNHNYIIDAYFGKIENPENLSNEIN KISGVVENGIFLENISKIIVGYEKDVKII	ATGAATAGCCAAATTATTCAAGCTAAGCTTAATGCAGTAAAAGAAGCTTT AAAGTACATCAAAGATGGTATGATATTAGGTCTCGGTTCTGGAAGCACCG TTGAATTGCTAATTGAAAATTTGGATAAAAAAATAAAACAAGAGAAACTG GAAATTCATCTCATACCTGCTTCATCGCAGACATATTTTAGTCTTGTCAA CAGGGGTATAAAGCCTGAAAGCTTAGATCTTTACGATGAAGTTGATTTAA CAATCGACGGTGCAGATGAAGTTGATGAAAGGAAATATGCATTAAAAGGC AGAGGTGGTGCTTTGCTAAGGGAAAAGATTCTTTCTTCATATTCAAAAAC ATACATCATAATTGTAGATTATACCAAATACTCAAAAATTAT…			1
				sugar-phosphate isomerases, RpiB/LacA/LacB family	-	2504814102	cren1_8best_scaffolds_00012530	MAIISVGSDDLYPVAIFVAEELKRRGYNVILHGALKTNKLEPWPDVAKDV AMDVLSGKAFTGIVVCYTGTGVSIAANKIKGIRAALCYDAQTARGARLWN DANVLALSGRLTSNQVAKEILDEWLSVKQIDESERENINKLKNLEELEKI V	ATGGCAATAATATCTGTAGGTAGCGATGATTTATATCCTGTTGCAATATT TGTTGCAGAGGAATTAAAAAGGAGAGGTTATAATGTAATACTTCATGGTG CATTAAAAACAAATAAGCTTGAACCGTGGCCAGATGTCGCTAAGGATGTC GCCATGGATGTATTGAGTGGAAAGGCCTTTACAGGAATCGTTGTTTGCTA TACAGGAACTGGTGTTTCAATAGCTGCTAATAAAATTAAAGGAATAAGAG CAGCTTTATGTTATGATGCCCAAACAGCAAGAGGGGCAAGACTTTGGAAT GATGCAAACGTTTTGGCCTTAAGCGGAAGATTGACTAGTAATCAAGTGGC TAAGGAAATTTTAGATGAATGGTTATCAGTCAAGCAAATAGA…
R94	PPP_R01049	1 ATP + 1 ribose-5-phosphate = 1 AMP + 1 Proton + 1 PRPP	2.7.6.1	ribose-phosphate pyrophosphokinase	N	2504813698	cren1_8best_scaffolds_00008490	MSNILLLSGAKHLHKPLQEAIFKRNLRFSVHEVDHVYFPDTEQYVRIPVE KGLPNIVIQSMYSEPDRRIIESILATRTLKDLGVNYLIGFFTYLAYARQD RRIKEGEAISQKIIIECLFNAGIDKAYVFEIHTRNESALFKNFNITNLSC VKLFADYYVEFKGRKDLKIISPDSGSYNMASELAKLLEVNSGFCSKKRIS GSEVKVGEVSTEVNGYDVILIDDIISTGNTMSEAIELLRNKGAVNIFVTA THGLFVGNAVDKLKSLKVKDIVTTNTVMNEFAKIDISGMIVDEISKLENH VKH	ATGAGTAATATACTATTACTTTCGGGTGCAAAGCATTTACATAAACCTTT GCAAGAAGCTATTTTTAAAAGGAATTTAAGATTTAGTGTTCATGAAGTTG ATCATGTATATTTTCCAGATACAGAACAATACGTTAGAATACCTGTAGAA AAAGGATTGCCAAATATAGTTATTCAATCGATGTATAGTGAACCTGATAG AAGAATTATAGAATCAATTCTTGCTACAAGAACCTTAAAAGATTTAGGTG TAAACTACTTAATAGGATTCTTTACCTACCTTGCCTATGCTAGACAGGAT AGAAGAATAAAGGAGGGTGAGGCGATTAGCCAAAAAATAATAATTGAATG TCTTTTTAATGCTGGTATTGATAAAGCTTACGTGTTCGAGAT…			1
R96	PPP_R01641	1 Glyceraldehyde3-phosphate + 1 Sedoheptulose7-phosphate = 1 D-Xylulose5-phosphate + 1 ribose-5-phosphate	2.2.1.1	Transketolase, C-terminal subunit	Y	2504813147	cren1_8best_scaffolds_00002980	MFLSRAWEQIRNTVCKDNLNVKFIVTHSGLSDHLDGYSHQSLEDIAIFRV IPNMKVVVPSDSIALRKLLRKAVEIEGPFYIRLGRDNEIRIYEDHEEFEI GKAKILFKGKDAYIIACGTMVGISLEISRILKEKGLNVGVVDMHTIKPLD QNTLLNISKDVPIIFTLEEHSIIGGLGSAVSEFISETNPIPVKRLGINDR FGTCGRSYFELLSYFNLLPEQLAKRIEVILNS	ATGTTCCTATCTAGAGCATGGGAACAAATAAGGAATACAGTATGTAAAGA TAATTTGAATGTAAAATTCATAGTCACACATTCAGGACTCTCTGATCATC TTGATGGATATTCTCACCAGTCACTTGAAGATATTGCAATATTTAGAGTT ATTCCTAACATGAAAGTAGTCGTACCTTCTGATTCTATAGCTCTTAGGAA ATTATTAAGGAAAGCTGTAGAAATCGAAGGACCTTTTTACATAAGATTAG GCAGAGATAATGAAATTAGAATCTATGAAGATCATGAAGAATTTGAAATA GGCAAAGCTAAGATTTTGTTTAAAGGAAAGGATGCTTATATAATAGCCTG TGGTACAATGGTTGGTATTTCATTGGAAATTTCACGAATTCT…			1
R97	PPP_R01830_R01067	1 D-fructose-6-phosphate + 1 Glyceraldehyde3-phosphate = 1 D-Erythrose4-phosphate + 1 D-Xylulose5-phosphate	2.2.1.1	Transketolase, N-terminal subunit	Y	2504813148	cren1_8best_scaffolds_00002990	MRPKDLYLTSFYKIYANFLNERRGKEVSLIVSRLQSVFEEVAKKLDNWHY ESAKSALNILHAVYFDWLKGGNRLFILSKSHSSLALYSVFIELGYISFAD LDKFAKPDSNLQSHPEGKSFPTIMVSTGSLGQALSIAAGISFAKRIDKEN VEIAVLMGDGELNEGQVWESIATISHNKLNNIIAIVDRNGIQLSGETDKI KNLNNIEKKFEAFGWFTLTCDGSSIYEISKCLNTCSLITDRPKAVICDTS MLLKKGVM	ATGAGACCGAAAGATTTATATTTAACCAGTTTTTATAAAATTTATGCAAA TTTCCTCAATGAAAGAAGAGGAAAGGAGGTGAGTCTTATTGTATCGAGAC TACAATCCGTATTTGAGGAAGTTGCAAAGAAACTCGATAATTGGCATTAC GAGTCAGCAAAGTCTGCTTTAAACATACTTCACGCAGTCTATTTTGATTG GCTTAAAGGGGGTAACAGATTATTCATTCTCAGTAAAAGCCATTCATCGC TAGCTTTATATTCAGTATTCATTGAACTAGGTTACATAAGTTTTGCCGAT CTCGATAAATTCGCAAAGCCGGATTCGAATTTGCAATCGCATCCAGAAGG TAAAAGTTTCCCAACGATAATGGTTTCAACTGGTTCATTAGG…			1
R99	PPP_EC_3_1_3_37	1 Phosphate + 1 Sedoheptulose7-phosphate = 1 H2O + 1 sedoheptulose-1_7-bisphosphate	3.1.3.37	Archaeal fructose 1,6-bisphosphatase	Y	2504813247	cren1_8best_scaffolds_00003980	MTRVTVSLIKADIGSIAGHHRVIPEQIEYAKNKLEEAKQKNTIIDYFVFN AGDDLELLITHSKGENSSIIHELAWNIFKEVTTNVSQKYKLYAAGQDLLS DAFSGNVRGLGPGVAEMEIDERPSEPIIVFAADKTEPGAWNLPLYKVYAD PFCTPGLVIDPTMHEGFIFHVMDLIEGRIIALKTPEESYDLLGLIGTPGR FVIYKVYRKDGLLACSASTTRLSLIAGKYVGKDDPVCIVRAQRGLPAVGE YLEAFSFPYLVAGWMRGSHIGPLMPVPLKYSQVTRFDGPPRLVALGFQLY NGKLLGPADLFDDPVYDYVRNKAADIAEYIRRHGPFMPHRLGPEEMEYTT LPQILKKLEKRFEKVNV	ATGACAAGGGTAACTGTAAGTTTAATAAAGGCAGATATAGGAAGCATTGC AGGACACCATAGAGTTATACCTGAACAAATAGAATATGCAAAGAACAAGC TAGAAGAAGCAAAGCAGAAAAATACAATAATTGACTATTTTGTTTTCAAT GCAGGAGATGATTTGGAACTTTTGATTACGCATAGTAAAGGTGAAAACAG CAGTATTATTCATGAATTGGCATGGAATATATTCAAGGAAGTAACAACAA ATGTTTCTCAAAAGTATAAGCTTTATGCTGCAGGACAAGATTTACTTTCT GACGCCTTTTCTGGAAATGTAAGAGGTCTTGGTCCAGGAGTTGCAGAAAT GGAAATCGATGAAAGACCTAGCGAACCTATCATTGTGTTTGC…			1
R100	PPP_EC_4_1_2_13	1 sedoheptulose-1_7-bisphosphate = 1 D-Erythrose4-phosphate + 1 DHAP	4.1.2.13		Y							1
R102	PPP_EC_5_3_1_27	1 D-fructose-6-phosphate = 1 3-hexulose-6-phosphate	5.3.1.27	Predicted sugar phosphate isomerase involved in capsule formation	Y	2504813980	cren1_8best_scaffolds_00011310	MIESISELKYIQKIKENANDINAKELESLYYDIVTSRVIVPTGEGRSKGA LSIACSEIAKMDRGKIILDRSDIGFPGRDLYEAAPIIREKYGPLTLLVNS GSGKALIPLIDAQKLGQYIAETENKKEFKIDVVTSDPESPLGRLGSKFGT TMIVKGKREEERPENTTEFREYGILGDIYELSTAVIFQAIAEALNKDSPF DRVFINLEQIFDEIFYMFKDKNVVSFLNKVSDELERRSICVFGGLGSGLE VARMTAVRLGHIKRAMGDVVYVIRDTNLPVPRKDDVFIVVSYSGETEVVV SWCKNFKKMGGKVISIVGNKNSTIASISDEFFHIESNYKKGEPNRFYLKA AFLLSPLPIFLAERFAQRGFRMPEYVLRWYQSVISII	ATGATAGAAAGTATTTCCGAACTTAAGTATATACAAAAGATAAAAGAAAA CGCTAATGATATAAATGCTAAAGAACTTGAATCCCTTTACTACGATATAG TAACCTCTAGGGTAATTGTTCCAACAGGAGAAGGAAGATCTAAAGGGGCA TTAAGCATTGCTTGTAGTGAAATAGCAAAAATGGATAGAGGGAAAATAAT TTTGGATAGAAGTGATATTGGATTTCCAGGTAGGGATCTTTATGAAGCAG CGCCAATTATAAGGGAAAAATATGGTCCTCTGACATTACTTGTTAATTCA GGAAGCGGAAAGGCCCTAATTCCTTTAATTGATGCACAAAAACTCGGGCA ATATATTGCTGAAACAGAAAATAAAAAAGAATTTAAAATAGA…		Soderbert T. (2005) Biosynthesis of ribose-5-phosphate and erythrose-4-phosphate in archaea: a phylogenetic analysis of archaeal genomes.	1
R104	PPP_EC_4_1_2_43	1 3-hexulose-6-phosphate = 1 D-Ribulose5-phosphate + 1 formaldehyde	4.1.2.43	3-hexulose-6-phosphate synthase and related proteins	Y	2504813845	cren1_8best_scaffolds_00009960	MVAIQAIINVMDYDEAINAAETAYLKGAEIIEIGTKLIKKFGLNIAKDIK LRLPRTKIYLDTLIIEDPEFDFEIARECGADIISVLGISSLEVIRKCLEL SRKYVIDIALDFSGISDPVNKVLETIQVGPFYYRINMPKGRSEELGFEMR QYYKSIKELARVSPVPIAVRINNNLSIIPYIINSGVSYIILDIYRNSESE IESLFNGVNKAITTAFL	ATGGTAGCTATACAAGCCATTATAAATGTTATGGACTATGATGAAGCAAT AAATGCAGCAGAAACCGCTTACTTAAAAGGAGCCGAGATAATTGAAATAG GCACAAAATTGATCAAGAAATTTGGTTTAAACATAGCAAAGGACATAAAA TTAAGATTACCTAGAACTAAAATTTATTTGGATACACTTATAATTGAGGA TCCTGAGTTTGATTTCGAAATTGCACGTGAATGCGGTGCAGATATAATTT CTGTTTTGGGGATATCATCTTTGGAAGTAATACGTAAATGCCTAGAGCTA AGCAGAAAATATGTAATTGACATTGCTCTTGATTTCTCAGGAATAAGTGA TCCTGTTAACAAAGTCCTTGAAACAATCCAAGTGGGTCCTTT…		Soderbert T. (2005) Biosynthesis of ribose-5-phosphate and erythrose-4-phosphate in archaea: a phylogenetic analysis of archaeal genomes.	1
		Amino Acid Synthesis / Degradation
R107	ala_asp_R00355	1 L-Glutamate + 1 Oxaloacetate = 1 2-Oxoglutarate + 1 L-Aspartate	2.6.1.1	Aspartate/tyrosine/aromatic aminotransferase	Y	2504813541	cren1_8best_scaffolds_00006920	MPILDSIKRSATVSLNDLINELKSKGVKVLSLAVGEPHFNTEREIIEEAY RAMINGETHYVSSQGIIQLREAIAKKASLENLIPASASNVVIVPAKFAIY ASLIALLDEGDEVLLPNPCWVSYESQIILARGKPVYYDLNDDFSLNFDEI SFKLSDKTKAIIINSPHNPTGYVLTKEEMEHVVELAKDYNLYIISDEIYE KYIYEGKHISPASLDFDRTITINGFSKAFAMTGWRLGYLIANKDIINKVV TFVEQTLTCIPPFIQKAGVKSLELGEKIYKRYVEEYKKARDYVYERLSKI NNIAVNKPGGAFYMFPRYLINVDSYTLAQELLLKKGVAIVPGSSFGSRGE FHFRISYATSFEILKEAMDRIENYFDGYR	ATGCCAATACTCGATTCGATCAAAAGATCAGCTACAGTTAGCTTGAATGA TTTAATAAACGAGTTAAAGAGCAAAGGAGTTAAGGTATTGTCTTTAGCTG TTGGAGAACCTCATTTTAATACTGAAAGAGAAATAATAGAGGAAGCTTAC CGCGCAATGATTAATGGCGAGACTCACTATGTTAGTTCACAAGGAATTAT TCAACTAAGGGAGGCAATAGCAAAAAAAGCCAGTTTAGAAAACTTGATTC CTGCATCAGCATCAAACGTGGTTATTGTTCCAGCAAAATTTGCAATATAC GCTTCTTTAATTGCTTTGTTGGATGAAGGAGACGAAGTTCTTTTACCCAA TCCCTGTTGGGTAAGTTATGAGAGTCAAATAATTCTAGCAAG…			1
				Aspartate/tyrosine/aromatic aminotransferase		2504813847	cren1_8best_scaffolds_00009980	MMKLSKLSNLIQPSPIREMLKEVNELRRNSVDVIQLSTGQPSLPLDEEVL NFLISKLRENPLKVSSYSPTAGIPELREKICHDLSYFGKIDVEENEVLIT EGGSEGLLLAALTLFDKDDEVIILEPTYVSYPNVTIIAGAKPIFVSQKME ESYQPNLEEIKSKINSKTKAIMFATPDNPTGRVLDEKIAKGLIEIAKDYQ LYLIVDEAYKHLIYEGEHFWFWRYEDARDRVVCINTFSKDPAMTGFRLGY AYGPKDVISVMERIKQYTTLCSNTPAQIAAIKYLEPKVKEKVLSYTLQIY KKRRDALIDAMEEYLPYAKFVKPKGAMYLFANFLHYFGKKGIDDKFFMMD LIKKKYVAVISGSNFGPSGANHIRITFVGENEDRIRLGIRLI…	ATGATGAAACTTTCAAAACTTTCAAATTTAATTCAACCATCGCCTATAAG GGAAATGCTTAAGGAGGTAAATGAATTAAGAAGAAATAGTGTGGACGTTA TACAGCTTTCTACAGGACAACCTAGTTTACCTTTGGATGAAGAAGTGCTA AATTTTTTAATAAGCAAGTTAAGAGAGAATCCTTTGAAGGTTAGTTCATA TTCTCCAACTGCTGGAATACCAGAGCTAAGAGAAAAAATTTGTCACGATT TATCATATTTCGGAAAAATAGATGTTGAAGAAAATGAGGTTTTAATAACT GAAGGGGGTTCTGAAGGTCTTTTACTTGCAGCTTTAACATTATTTGATAA AGATGATGAAGTAATAATACTTGAACCAACATACGTAAGTTA…
R110	ala_asp_R01135	1 GTP + 1 IMP + 1 L-Aspartate = 1 Adenylosuccinate + 1 GDP + 1 Phosphate + 2 Proton	6.3.4.4	Adenylosuccinate synthase	N	2504813776	cren1_8best_scaffolds_00009270	MFGDEGKGKIVSYIAVKDDVDVGVRAGVGTNAGHTVVYKNRTFKLRQVPS SFVNERCKLYIGPGVLVDVNVFMNEVNLLSLHGRVWIDGNCAIIEEYHKE RDKSDPHLSKVVGTTGTGNGPAMEDRVRRIAKVCRDIELLKEFIDDVSLR VNEAIDKKEKVVIEGSQGTFLSLYHGTYPYVTSKDTTASAALSDVGVGPK KVDEVVVVFKSYITRVGGGPLENELSIEEAKRLNLLEYGTVTGRPRRVAP FNMKLAKRAVMLNSATQIAITKIDTLFTGASKVREYHKLPNEAKKFIEEI ESELNVPVTLIGTGSETDDIIDLRDKKLRK	ATGTTTGGGGACGAAGGGAAAGGTAAAATAGTTAGTTACATTGCAGTAAA AGATGACGTTGATGTTGGAGTAAGGGCAGGTGTTGGGACAAACGCAGGTC ATACAGTTGTGTATAAAAACAGAACTTTTAAGCTTAGACAAGTTCCTTCT TCTTTCGTTAATGAAAGGTGCAAGCTTTACATAGGTCCAGGTGTTCTTGT TGATGTTAATGTTTTTATGAACGAAGTCAATCTTTTATCACTTCATGGTA GAGTTTGGATTGATGGTAATTGTGCAATAATCGAAGAATATCATAAGGAA AGGGATAAGAGTGATCCTCATCTTTCCAAGGTTGTTGGAACAACAGGTAC AGGGAATGGACCTGCTATGGAGGATAGAGTTAGAAGGATTGC…			1
R112	ala_asp_R01083	1 Adenylosuccinate = 1 AMP + 1 Fumarate	4.3.2.2	adenylosuccinate lyase	N	2504813325	cren1_8best_scaffolds_00004760	MSCPVYSRYSTEEMSRIFSEEAKIERWLKVEAVLAQSQAELNLIPKEASE EISKKANLTYVSIKRIKEIEKEIDHDLLAVVKALSEVCEKNYGRFVHKGA TSYDIEDTAWAIAFKEALGVLKGRIKELIKILLEKAERYKDLACIGRTHG QHALPTTYGMKFAIWAYDMFRCIERIDFLEKNDLIGKMSGAVGTMAGFGK KGIELQEIVMKKLGIKPALISNQVVQRDVFSDFIYLNALIAANLEKIAKE IRNLQRTEIGEMLEPFKEKQAGSSTMPHKRNPHRSERICSLARYLRSLVT VSLENIALEHERDLTNSANERIIISHSFILVDYILNEAIDILKNLVINEK NVERNLNLLRGINLSENVMLKLVDKGMSREEAYEIIRNTAIK…	ATGTCATGCCCAGTTTATTCAAGATATTCAACTGAAGAAATGAGCAGAAT ATTTAGTGAGGAAGCTAAAATTGAAAGATGGTTAAAAGTTGAAGCAGTGT TAGCTCAATCACAGGCTGAACTTAACTTAATTCCTAAGGAGGCTTCTGAG GAAATATCAAAAAAAGCAAATTTAACGTATGTTTCAATAAAAAGAATAAA GGAAATAGAAAAAGAAATAGATCATGATCTTCTTGCAGTAGTAAAAGCTC TTTCTGAAGTTTGTGAAAAAAATTATGGAAGATTTGTTCATAAAGGCGCA ACCAGCTATGATATCGAAGATACTGCATGGGCAATTGCATTTAAAGAAGC TCTTGGAGTTCTGAAAGGAAGAATAAAGGAATTGATAAAGAT…			1
R114	ala_asp_R00258	1 L-Glutamate + 1 Pyruvate = 1 2-Oxoglutarate + 1 L-Alanine	2.6.1.44	assumed	Y							1
R116	arg_pro_R00245	1 L-Glutamate + 1 NADH + 2 Proton = 1 H2O + 1 L-Glutamate5-semialdehyde + 1 NAD	1.5.1.12	NAD-dependent aldehyde dehydrogenases	Y	2504813784	cren1_8best_scaffolds_00009350	MSQKITYVTLLADEKIHPEFERALKEVEKEFGKTYPLYIGDEEVYTDETF VKTSPIDTRIIMGHFQKANRKNIQDAIDKAKKSFEIWGELEYKERIKIFR KVADLLEENKFKIAAHICYEVGKTRLEALAEVYEAMDAIKYYCKLYEENE GYVKRMETVVPGEICYSVAKPYGVWFVISPFNFPLMLASGMCLGALLTGN TVVMKPASDAPFGVLWLYKIYRQAGIPAGVINYLTGPGNVFEDEIVNNKD IAGIAFTGSRDVGMRLYRRFTSSQPYPKPIILETGSKNPVIVTKNANIDK AVEGTVRSAFGFSNQKCSAASRVYVQKEIANVFTEKLVERTKRLIVGDPR KRETFTGPVVNRNAVDKFMKYINDAIKSGGKILIGGNVIEKD…	ATGAGCCAAAAGATAACTTATGTAACACTTCTTGCTGACGAAAAAATACA TCCTGAATTTGAAAGGGCATTAAAGGAAGTTGAAAAGGAATTTGGTAAAA CTTATCCTTTGTATATAGGAGATGAAGAAGTTTATACCGATGAAACATTC GTCAAAACTAGTCCTATAGATACAAGAATTATAATGGGACATTTTCAAAA GGCTAACAGGAAAAATATACAAGATGCCATAGACAAGGCAAAGAAATCTT TTGAAATTTGGGGTGAACTTGAATACAAAGAAAGAATAAAAATATTTAGA AAAGTTGCAGATTTGCTTGAAGAGAACAAGTTTAAAATTGCTGCGCATAT TTGTTATGAAGTAGGGAAAACGAGATTAGAGGCACTAGCTGA…			1
R118	arg_pro_spontaneous	1 L-Glutamate5-semialdehyde = 1 1-Pyrroline-5-carboxylate + 1 H2O + 1 Proton		spontaneous	Y							0
R120	arg_pro_R01251	1 1-Pyrroline-5-carboxylate + 1 NADPH + 2 Proton = 1 L-Proline + 1 NADP	1.5.1.2	Pyrroline-5-carboxylate reductase	Y	2504812967	cren1_8best_scaffolds_00001180	LKVNFTFDNYRVIEQADLIIIALKPYTILENIELLKRISSEKIVVSVVAF IPLSFYKKNVNTKEVYRAMPNVNVEVNKGFIALHGEKNANSSLIENLFGL LGEIEWVSEEVLDKLTLICASSPALITEIMDALEIAAMYIGIPQNIARKA IINILRGTAELATNKELQSIRNSIITPKGITSKLMREFIRLNVKSSVLET FIQASEDLEQIIMKLKIDHKID	TTGAAAGTTAATTTTACTTTCGATAATTATCGTGTAATTGAACAGGCTGA TTTGATAATAATAGCTTTGAAGCCATATACGATATTAGAAAACATTGAAC TACTTAAAAGAATATCAAGTGAAAAGATTGTAGTTTCGGTCGTAGCATTC ATACCTCTAAGCTTTTATAAAAAGAATGTAAATACAAAAGAAGTTTACAG AGCTATGCCAAATGTTAATGTTGAAGTTAATAAAGGATTCATAGCACTTC ATGGTGAAAAGAACGCAAATTCAAGTTTGATCGAAAATCTATTCGGCTTG CTTGGAGAAATTGAATGGGTGAGCGAAGAAGTTTTGGATAAACTAACACT GATATGTGCTTCCTCACCTGCATTAATTACCGAAATAATGGA…			1
R122	arg_pro_2_3_1_1	L-Glutamate + Acetyl-CoA = N-Acetyl-L-glutamate + CoA + Proton	2.3.1.1	assumed	N							1
R124	arg_pro_2_7_2_8	ATP + N-Acetyl-L-glutamate = ADP + N-Acetyl-L-glutamate5-phosphate	2.7.2.8	acetylglutamate kinase	N	2504813904	cren1_8best_scaffolds_00010550	MNINFKMEDLILLKLGGEVIRKNLENVLNQIGFIAEKIILIHGGREIVNE YSLKVGIEPKFVTSPEGIKSRYTSLDELEIYVMTMNLINKKITSILNSKG VPSIGISGVDGNLILAKKKDKIVILNEKGRKQIIDGGYTGKITKINVDLM NKLLNCYRCIVVSPIALDLEKGCMLNVDSDQVAAEIAKAMKISKIIFLTD VNGLKINENYIRTVKLSEIPALLSKTGFGMNRKLMMIYEAMKNGVNEVII ANGLSTDFLKEIENGNATKFLS	ATGAATATTAATTTCAAAATGGAAGATTTAATATTGTTAAAATTAGGCGG TGAAGTTATTAGAAAAAATCTTGAAAACGTTTTAAATCAAATTGGATTCA TAGCTGAAAAAATAATATTAATCCATGGAGGAAGGGAAATTGTAAACGAA TATAGCTTAAAGGTAGGAATTGAACCAAAATTTGTAACTTCTCCAGAGGG AATAAAAAGTAGGTATACTTCATTGGATGAATTAGAAATCTATGTTATGA CTATGAACCTAATAAACAAGAAGATAACTTCCATTTTAAACTCTAAAGGA GTTCCTTCAATAGGAATCAGCGGTGTTGATGGTAATTTAATTCTGGCAAA AAAGAAAGACAAGATAGTAATATTAAATGAGAAGGGAAGAAA…			1
R126	arg_pro_1_2_1_38	N-Acetyl-L-glutamate5-semialdehyde + Phosphate + NADP = N-Acetyl-L-glutamate5-phosphate + NADPH + Proton	1.2.1.38	N-acetyl-gamma-glutamyl-phosphate reductase, common form	Y	2504813901	cren1_8best_scaffolds_00010520	MKVSIVGGSGYTGGELLRILSIHPRVEIQHVFSRSNAGKYIHDVHPFLKG IIKMKFTSLDNLNLIKNSDVVFSCLPHGVSKEMIPKIIDYNVKIIDLSGD FRLKEASLYKRWYHFEHKNPEILAKFVYGIPEIFKEEISKAKYVSVPGCI AIASILALYPFAKRGLIKNTVYIDAKVGSSGSGKNLKISSIFSERFNSIK AYKPAMHRHSPEIETYLQLISNKKFNVLLAAHTVNIVRGILATIYLDHYE ELPQIWKYYREDFGNEKFIRIIRNPRGYYKYPDPKFLLGSNFVDIGFEID EINRKIVLMVALDNLVKGASGNAIQCMNIMFGLNEDEGLNIPPIYPI	ATGAAAGTAAGCATTGTAGGCGGTTCAGGATATACAGGCGGTGAACTTTT AAGAATACTATCAATTCATCCAAGAGTAGAGATACAGCATGTCTTTTCTA GAAGTAATGCTGGAAAATATATACATGACGTTCATCCTTTTCTTAAAGGA ATAATAAAAATGAAATTCACCTCGCTCGATAATTTAAATTTAATTAAAAA TTCAGATGTTGTGTTTTCTTGTCTCCCCCATGGTGTCTCTAAGGAAATGA TTCCAAAGATAATTGATTACAATGTAAAGATAATTGATTTAAGTGGAGAT TTTAGATTGAAAGAAGCTAGTCTGTATAAAAGATGGTATCATTTTGAGCA CAAGAATCCAGAAATCCTCGCAAAATTCGTTTATGGCATTCC…			1
R128	arg_pro_2_6_1_11	N-Acetylornithine + 2-Oxoglutarate = N-Acetyl-L-glutamate5-semialdehyde + L-Glutamate	2.6.1.11	Ornithine/acetylornithine aminotransferase	Y	2504813905	cren1_8best_scaffolds_00010560	MVMQLNSFHKLKFKSFFGSRGIKIVRGKDQYVWDEKGNKYIDMHAGNGAA FLGHGNEYVIKEIENQLNQIYSLSTSFDSDIKYRMLDSLEKVKPKETEYV SLLNSGSEAVDFALKVARKITGRKKFIAFKNSFHGRTFGALSVTWNAKYR FPFMPLLEPVEFLEFNNIEQIKKIDKETAAVIIEPVQGEGGVYEAKEDFL NVIYEECIKNDVLLIFDEIQCGFGRTGYTWSHERSKAIGDIVIAGKGIGG GFPLSVVFYKKEIAEKITEGDHGSTYGGNPLAMASIVGAIEAFNKDNVLE KVNKSAYIFKETLKELYEYRIIKETRIFGLMVAIEFNIIVNEIIRGLQNN FILALKSGLNILRLLPSYKINEKDINEFKEKIKSIIEKN	ATGGTAATGCAACTAAATTCCTTTCATAAATTGAAATTTAAAAGCTTCTT TGGATCTAGAGGAATTAAAATAGTAAGAGGAAAAGATCAGTATGTTTGGG ATGAAAAAGGCAATAAATACATTGATATGCATGCTGGAAATGGGGCGGCC TTTCTTGGACATGGAAATGAATACGTTATAAAAGAAATCGAAAATCAGCT GAACCAAATTTATTCACTAAGCACATCTTTCGATTCTGACATAAAATATA GAATGCTTGATAGCTTAGAAAAAGTAAAACCTAAAGAAACAGAATATGTT TCTTTACTTAACAGTGGAAGCGAAGCTGTAGATTTTGCTTTAAAAGTAGC AAGGAAAATAACGGGAAGGAAAAAGTTCATTGCGTTCAAAAA…			1
R130	arg_pro_3_5_1_14	N-Acetylornithine + H2O = Acetate + Ornithine	3.5.1.14		N							1
R132	arg_pro_R00150	1 ATP + 1 CO2 + 1 NH3 = 1 ADP + 1 Carbamoylphosphate + 1 Proton	2.7.2.2	Carbamate kinase	N	2504814512	cren1_8best_scaffolds_00016630	VPVVTRSGKIEGTDAVIDKDLTSSLLAVETNSDILLIATNVEKVKLNFMK ENEIDLDSLSLDEAKKYLEEGHFLEGSIKPKIVSCVEFLEKGGKKAIITS TNKIMEAIKGKAGTVIYS	GTGCCCGTTGTTACAAGAAGTGGAAAAATCGAAGGTACTGATGCTGTTAT TGACAAAGATCTAACAAGTTCACTATTAGCTGTTGAAACAAATAGCGATA TTCTACTTATTGCTACGAATGTTGAGAAAGTTAAGCTAAACTTTATGAAG GAGAATGAAATAGATTTGGATTCTTTGAGTTTAGACGAAGCAAAGAAATA CCTGGAAGAGGGTCATTTCTTAGAGGGCAGCATTAAACCTAAAATAGTCT CATGCGTTGAATTTTTAGAAAAAGGTGGAAAGAAAGCTATCATAACTTCG ACAAATAAGATAATGGAAGCTATCAAAGGCAAAGCAGGCACTGTAATATA TTCTTAG			1
R134	arg_pro_R01398	1 Carbamoylphosphate + 1 Ornithine = 1 Citrulline + 1 Phosphate + 1 Proton	2.1.3.3	ornithine carbamoyltransferase	Y	2504813631	cren1_8best_scaffolds_00007820	MDHFMEIIKGLRGRDLLSITDLSRQEILALIDLTEMLKKLAKIGVKETKY LTGKKIVMIFQKHSTRTRSSFSVALQELGSYAYYFGWNELQLARGETIKD TALMLNRYFDGAILRVYKHSDLEEFAKFFDGPVINALSDLEHPCQIIADF YTIREKIGNLNKVKIAYLGDGGNNVANSLILGSAIIGINIFIASPKKYQP LPVILQKAERFAEKSGSIIKVTENIKEAISDADIIYTDTFVSMGMENERE IRLKELRDYQVNEKIFEMNPNAYFMHCAPWHVGEEVTESVVYGKNSIVFD QAENRLHSSKSILITLF	ATGGATCATTTTATGGAAATAATAAAGGGACTCAGGGGAAGAGATTTGCT TTCTATCACTGATCTATCTAGGCAAGAAATACTGGCTTTAATAGATTTAA CAGAAATGCTTAAAAAATTGGCAAAAATAGGTGTAAAAGAGACAAAGTAT TTGACCGGTAAAAAAATTGTAATGATATTTCAAAAACACTCTACGAGAAC TAGATCCTCTTTTTCTGTTGCATTACAAGAACTAGGCTCATATGCGTACT ACTTTGGATGGAATGAACTACAGCTAGCAAGAGGAGAGACAATAAAAGAT ACTGCCTTGATGCTCAATAGATACTTTGATGGTGCTATATTGAGGGTGTA TAAACATTCTGATCTTGAAGAGTTTGCAAAATTTTTTGATGG…			1
R136	ala_asp_R01954	1 ATP + 1 Citrulline + 1 L-Aspartate = 1 AMP + 1 L-Argininosuccinate + 1 PPi + 1 Proton	6.3.4.5	argininosuccinate synthase	Y	2504813898	cren1_8best_scaffolds_00010490	MGKVVLAYSGGLDTSVAIKWLNEKYGYDVVTLTLNVGQNEDLKLIEEKAY KIGAIKHYSIDALEEFVNEYINNAIKANALYQGKYPLSSALSRPLIAKYL VMIAELENAEAVAHGCTGKGNDQVRFETTIKSLNPKLKIIAPVREWNLTR NEEIEYAKNKGIPVSATKSKPYSIDQNIWGRSIEGGVLEDPYFEPPEDAF EWTKPLSEAPDNPAIIEIGFINGIPFELNGEEMKEVELIKFLNQYGGMHG VGRIDHMEDRVVGIKSREVYECPAATILIEAHKDLEKFVLTKHENEVKEY LDSLWTKLAYYGLWEDPLRKDIQAFIDSTQIPRVTGKVKVKIFKGNLRVI GRKSDYALYDVKLSTYGSESLFNQKDSEGFINIFSLQTVLAK…	ATGGGTAAAGTAGTTTTAGCATATTCAGGAGGTCTTGATACTTCAGTTGC AATAAAATGGCTTAATGAAAAATACGGATACGATGTTGTAACTTTAACGT TAAACGTCGGCCAAAATGAGGATTTGAAATTGATAGAAGAAAAGGCTTAC AAAATTGGTGCTATAAAACATTATTCGATTGATGCTTTGGAAGAATTTGT AAATGAGTACATAAACAACGCTATTAAAGCAAATGCGCTTTATCAAGGCA AGTATCCTTTAAGTAGTGCACTTTCAAGGCCTTTAATAGCTAAATATTTA GTCATGATAGCTGAATTGGAAAATGCTGAAGCTGTAGCACATGGTTGTAC GGGAAAGGGTAATGACCAAGTAAGGTTTGAAACTACTATTAA…			1
R138	ala_asp_R01086	1 L-Argininosuccinate = 1 Fumarate + 1 L-Arginine	4.3.2.1	argininosuccinate lyase	Y	2504813897	cren1_8best_scaffolds_00010480	MQEEKNIRKCEFLLKEAEKDINTDKALLFYEIISSKAHVITLEKSGILSK EEASKLVFSLNKLLNACESNKIQTEGSEDIHFFIENFLIKDLGYNLGGKL HIGRSRNELIINDIRLYLRDWINNFSLKILSGVKKLVEVSEKNLETIFPS YTHLQQAVPISFGYYLLAHVEFFLRVYERLREIYERVNICVLGSGAIAGL NWSINRRFLSKLLGFKKVSSNAFDSINSRGEIEAEILFVLSLLSNHLSRI CEDLIIYSSQEFNLVDIPEECTGISSIMPQKRNPDALELVRGKCSKIISS MFEVFNVTKSLPSGYNKDLQVIKDTLFNSLETTEEIFEEIIKILCNLRIK EESFLESKNSLYTVATDVADYLVMKFGLSFRQSHSLVSEAVK…	ATGCAAGAAGAGAAGAACATAAGAAAGTGTGAATTTCTCTTAAAGGAAGC AGAAAAAGACATTAATACAGATAAAGCTCTGTTATTTTACGAAATAATTT CAAGCAAAGCTCATGTAATAACTTTGGAAAAGAGTGGAATATTATCTAAG GAGGAAGCTTCCAAATTAGTATTTTCTCTTAATAAGCTTTTGAATGCGTG CGAATCCAATAAAATTCAAACCGAAGGTTCAGAAGATATTCATTTCTTTA TTGAAAATTTCTTGATTAAGGATTTAGGATATAATTTAGGAGGAAAGCTT CATATTGGAAGAAGTAGAAATGAACTTATAATAAACGATATAAGGCTGTA TTTAAGGGACTGGATAAACAATTTTTCATTAAAAATTCTTTC…			1
R140	cys_R00586	1 Acetyl-CoA + 1 L-Serine = 1 CoA + 1 O-Acetyl-L-serine	2.3.1.30	assumed	Y							1
R142	cys_R00897	1 H2S + 1 O-Acetyl-L-serine = 1 Acetate + 1 L-Cysteine + 1 Proton	2.5.1.47	Cysteine synthase	N	2504813053	cren1_8best_scaffolds_00002040	LEEYYYNFLKVNNWFSNLEKINSGKLNKENLKVGNTPLIKLENIKTSNLE LYAKLEWLNLFGSIKDRAAYWMIKIAEEKGLLNKNKTIIEPTSGNMGIAL ACISRSLGYKFTAVVPQAISEETKNLIRYLGAELLETSDDLCPRVGKGTD QSIALAKGIVNSFPNEYYMPNQYENEANFLAHYEGTGPEIWAQTKGNLDY FITGIGTGGTVTGVGTFLKQRSNVKIIAVQPQQNHHIQGLRNLQESDKPL ILAKRFDVIDSLITISDEEAFKAVRMLAENEKLLVGPSSGAVLAAALKMD ELGFKGKAVLIFADDALKYYSVYKQFNVLKDEELDKLKGLVSAQNFSI	TTGGAAGAGTATTATTATAATTTCTTAAAGGTAAATAATTGGTTTTCCAA TTTAGAAAAGATTAATTCAGGAAAACTAAATAAAGAAAACTTAAAAGTAG GAAACACTCCCCTTATAAAGCTTGAAAACATAAAGACTTCTAACTTAGAG CTATATGCTAAGCTTGAATGGTTAAATCTTTTTGGTTCAATAAAAGACAG AGCTGCTTATTGGATGATAAAGATAGCTGAAGAAAAAGGTTTGCTGAATA AAAATAAAACGATAATAGAGCCTACATCAGGAAACATGGGTATCGCTCTT GCATGCATAAGCAGAAGCCTAGGTTATAAATTTACAGCGGTTGTTCCTCA AGCTATAAGTGAAGAAACCAAGAATTTAATAAGGTATCTAGG…			1
R144	GST_R00480	1 ATP + 1 L-Aspartate = 1 4-Phospho-L-aspartate + 1 ADP	2.7.2.4	aspartate kinase	Y	2504813461	cren1_8best_scaffolds_00006120	MIVLKFGGTSVGNAKMIKVVGEIIKSAIEREPKVVVSAMEGVTDYLKYLA SLAFYSENYNEVKLSLEKLKEKHSTTMKELSIEEELLDNDFNELEYVLKG IFYLKELNPKIFDKVMSFGEVFSSKIIAQHLRNIGIKANAYMAYDVGFIT DSNFGNAEVLEETETNIRNAFKNIHDEVPIVTGYIAKNKKNEITTLGRGG SDYTATILASALNAEEVQIWTDVDGIMTADPKIVKNPKSLEVVSYQEASE LAFLGAKVLHPKTILPVMKKKIPVVILNTFNRNFKGTRIVHETDQQRGPK SIACKSEIKLINVYNPNMFLTYGYLSKLFKIFEDHRISVDLVSTSEVNVS LTVDKSYNIEETIEELKKIGYLDLKEKMSSISLVGEGIAGIP…	ATGATCGTACTAAAATTCGGGGGAACTTCGGTAGGAAATGCGAAGATGAT AAAAGTTGTAGGGGAAATAATAAAATCTGCAATAGAAAGAGAGCCAAAAG TGGTGGTTTCAGCAATGGAAGGCGTAACAGATTATCTAAAGTATTTAGCA AGTTTGGCTTTTTATTCGGAAAATTACAACGAAGTAAAATTAAGCTTGGA AAAGCTTAAGGAAAAACATTCAACAACGATGAAAGAACTAAGCATTGAAG AAGAGCTCTTAGATAATGATTTCAATGAATTGGAATACGTTTTAAAGGGA ATATTTTACTTAAAGGAACTTAACCCAAAAATTTTTGATAAAGTAATGTC GTTTGGAGAAGTTTTTTCAAGTAAAATAATAGCTCAGCATTT…			1
R146	GST_R02291	1 4-Phospho-L-aspartate + 1 NADPH + 1 Proton = 1 L-Aspartate4-semialdehyde + 1 NADP + 1 Phosphate	1.2.1.11	aspartate-semialdehyde dehydrogenase (non-peptidoglycan organisms)	Y	2504813462	cren1_8best_scaffolds_00006130	MGKIKAGILGATGLVGQTFIYLLKDHPWFEITEVAASEKSSHKTYYEAVL GRWRFSSDIPDNVKNLEVKECKPKLDCDIVFSALDASIAREIEEDFAKNG YGVLSNASSHRMDEDVPLVIPEINPEHLELLDVQKRNRKWDGFIVTNANC TTTHLVLTLKPIHDEFGLEKVFVTSMQALSGAGYPGVASLDIIDNVIPFI RNEEQKVETETLKILGKFKNNKIEMANIAISAHCNRVNVRDGHTECVSVK LSSNVTIDDLINAFERFNPLKEYKLPMAPSKPIVIKKEEDRPQPRLDREI EKGMASVIGRIRKCNVLDYKYVVLGHNLIRGAAGAAILNAEYMYYKGYFR EYL	ATGGGAAAAATTAAAGCAGGTATTCTTGGGGCAACAGGACTGGTTGGCCA AACATTTATATACTTGCTTAAAGATCATCCATGGTTTGAAATTACTGAAG TGGCAGCCTCTGAGAAGTCATCCCATAAAACCTATTATGAAGCAGTACTA GGAAGATGGCGGTTCAGTTCAGATATACCTGATAATGTAAAAAATCTTGA AGTCAAGGAATGCAAACCTAAATTAGACTGCGATATAGTTTTTTCCGCAT TGGATGCTTCAATAGCGAGAGAAATAGAGGAAGATTTTGCAAAGAATGGC TATGGAGTATTAAGCAATGCAAGTAGCCATAGAATGGATGAAGATGTGCC ATTAGTTATACCAGAAATAAATCCTGAACATTTAGAACTATT…			1
R148	GST_R01773	1 L-Aspartate4-semialdehyde + 1 NADH + 1 Proton = 1 L-Homoserine + 1 NAD	1.1.1.3	Homoserine dehydrogenase	Y	2504814371	cren1_8best_scaffolds_00015220	MLKNQNLNNIYFKSLSRADSPVNLKACIVGFGNVGKSFAKILIDKRDELE SIGIKLDVICIATKSSKVYNENGIDISKAIHSLKGVGKEFDDLFSVLREK EFDYLFDFSTSNYIDGEPGYSIIKEALNNGINVITTNKAPLALHFKELVN LAKSKKVKFRYQATVMSGTPSINLKEVLPLCKVTRIRGILNGTTNFILSK MEEGLSFDEALNQAKFLGYVEKDPGIDISGLDAAAKLTILMNTYFESEIT IDKIKIKGIDGITSERIIEAKKKNRKIKLIADSSDLSVSPVEVDEKDVLY FVNGVDNCLELKTDFGKVSIIGKGAGPVSAAYGAFSDFIIAQREIY	ATGCTTAAAAATCAAAATTTAAATAACATTTATTTTAAGTCTTTGTCGAG AGCTGATTCTCCTGTTAATTTAAAGGCTTGTATTGTAGGGTTTGGAAACG TCGGAAAATCTTTTGCCAAAATATTGATTGATAAAAGAGATGAGCTAGAA AGTATTGGAATTAAATTAGATGTAATTTGTATAGCGACTAAAAGTTCAAA GGTTTATAATGAAAATGGAATCGATATTTCAAAGGCAATTCATTCTTTGA AAGGTGTAGGAAAAGAGTTCGATGATCTGTTTAGTGTTTTAAGGGAGAAA GAATTCGACTATTTGTTTGACTTTTCTACCTCTAACTATATCGATGGAGA ACCTGGATATTCAATAATAAAAGAAGCTTTGAACAACGGGAT…			1
R150	GST_R01771	1 ATP + 1 L-Homoserine = 1 ADP + 1 O-Phospho-L-homoserine + 1 Proton	2.7.1.39	homoserine kinase	N	2504812986	cren1_8best_scaffolds_00001370	MKRLRIITPASSANLGPGFDVFAIALEEPFDVVEVEYQESERVKIELQLE GKYPVPRTLSENMLTALLLNIMDEYDLKGNLKIRLQKNIPVGMGLESSGA SSVASVLIACNIFDLKLSQKEIIHLAGEGEKMIAGSPHYDNVTASLLGGF VIVPSKDSEPIRLDLDNNLRLFIAMPKIDLPLKKTEFARKILPQSVSLKQ MCENISKASRIIYAFISKDYSQLKSAINDEVIEIHRTKFIPAYEEVRNAA YENGALVVCLSGAGPSILTITSEKAKPELVLEAMLDTFNKAGIKAEGFIT SVRNGSKVELLA	ATGAAAAGACTAAGAATAATTACTCCTGCTTCAAGTGCTAATCTAGGTCC TGGTTTCGATGTATTTGCAATCGCTTTAGAAGAACCTTTCGATGTAGTTG AAGTTGAATACCAAGAGTCTGAGAGAGTGAAGATAGAACTTCAATTAGAA GGTAAATATCCTGTTCCAAGAACATTAAGCGAAAATATGTTGACTGCTTT ATTGTTAAATATCATGGATGAATACGATTTGAAAGGAAATCTCAAAATAA GATTGCAGAAAAACATACCTGTAGGAATGGGGCTTGAAAGTAGCGGAGCT TCGTCTGTTGCTTCAGTCTTGATAGCATGTAATATATTTGATTTAAAACT AAGCCAAAAGGAAATTATCCATTTAGCTGGAGAAGGAGAAAA…			1
				homoserine kinase		2504814234	cren1_8best_scaffolds_00013850	MVNIRVTTSGSSANLGPGFDVFAIALEEPFDVVEVEYEESKNIEIELKVG GKYKVPSKIEENVLTALLLQIMEKKKQTGKISISLNKNVPVGMGLGSSAA SCVAAVLIANEIFNLKMSKKDLIYLAGEGERIVAGSVHYDNVTASLLGGF VIIPMNSLDPIRIDLKSNLNLCIVMPKLNLPIKKTEFARKILPQNISLKQ MSENIAKASRVVYSFLTDDFSQLKEAMKDYVVEIHRSKFIPAFEDVRNAA YENGALGVCISGAGPSIVAFVDKESIDPNYVLKSMLEAFEKNGVEAEGFI TKVGKGAKIEYLD	ATGGTGAATATAAGGGTAACAACTTCTGGATCAAGCGCAAACCTGGGTCC AGGATTCGATGTATTTGCCATTGCATTAGAAGAACCGTTTGATGTAGTAG AAGTTGAGTATGAAGAATCCAAAAATATTGAGATAGAATTGAAGGTTGGA GGAAAATATAAGGTTCCATCGAAAATTGAAGAAAATGTTTTAACTGCTTT GCTTCTGCAAATTATGGAAAAGAAGAAACAAACAGGAAAAATTAGCATAT CATTGAATAAGAATGTTCCAGTGGGAATGGGATTAGGAAGTAGCGCTGCG TCATGTGTAGCTGCTGTTCTCATAGCAAATGAAATTTTTAACTTAAAAAT GAGCAAAAAAGACTTAATATACTTGGCTGGAGAAGGTGAGAG…
R153	GST_R01466	1 H2O + 1 O-Phospho-L-homoserine = 1 L-Threonine + 1 Phosphate	4.2.3.1	threonine synthase	N	2504814231	cren1_8best_scaffolds_00013820	MGGSSLTSKKTSRFIQEHVVGLKCRDCGKEFEIAPLYVCDECFGALDIIY DFEKISFSKSDLKSRENTLWRYKEFLPFEAPEYVSEIKAGFTPLIRAKLL AKKLGLKELYIKNDCVNPTYSFKDRPAALGVTAALSFGMKSVGCASTGNL ASATAAYAARVGLPCYIIIPNGIEVSKISQAQSYGAKIVAVEGTYDDANR LATQAAELFNIGMVNINLRPYYVEGSKTLALEVAEQLNWEAPDVFIVPTA SGAMFNAICRGFEQLLELGLINHLPKKPVVAQALGCNPISKAFKEGRDYI EVIENPNTIAHSLAIGNPGDGVYVLRRLKQGGLAEDVSDQEIIEGIKLLA QNEGIYAEPAGGVAIAVLKKLVEEGKIQEDERVVCYVTGSGL…	ATGGGGGGATCAAGCTTAACAAGCAAGAAAACTTCAAGATTTATTCAAGA GCACGTTGTAGGCCTAAAATGTAGAGATTGTGGAAAAGAATTCGAAATTG CACCTTTATATGTCTGTGATGAATGCTTTGGAGCTTTAGATATTATTTAT GATTTTGAAAAAATAAGTTTTTCAAAAAGTGATCTTAAATCAAGAGAAAA TACCTTGTGGAGATACAAAGAATTTCTTCCATTCGAAGCTCCTGAGTATG TTAGTGAAATTAAAGCAGGATTCACTCCTTTGATTAGGGCAAAACTTTTG GCTAAAAAGCTTGGATTGAAGGAACTTTATATAAAGAATGATTGTGTAAA CCCAACATATTCCTTTAAAGATAGACCTGCTGCACTTGGAGT…			1
				threonine synthase		2504814685	cren1_8best_scaffolds_00018360	LRCVNCGREYPESIWLFKCLSCNGLLEAKVNLKINHVNFQRNADGIWRFQ DLLPKVSEIVSLNEGNTPLIKSREFENLYFKFEGLNPTGSFKDRGISVAV SLAKSNGIKKIIVASTGNTAASAAAYAARAGMECTVVIPKGKVAKGKLFQ TMLHGANIMEIEGNFDEALSYVMDKIKEEKETYPINSFNPWRIEGQKTLS FELYEKLEIVDNVIVPVGNAGNISAIWKGFKELYELKIIDKMPKMIGVQA EGASPIAEAWEKGLEKPIFFEKPETIATAIRIGKPVNWQKALKAVRESGG IFVKVKDEEIMEAQKRLARHEGIGAEPASAAAFAAFLKVKRRNLINKYQK TVVVLTGHALKDPA	TTGAGATGTGTAAATTGTGGCAGGGAATATCCAGAAAGTATTTGGTTGTT CAAATGCTTAAGTTGCAATGGATTATTAGAAGCTAAGGTAAATCTAAAAA TAAATCATGTAAACTTTCAAAGAAACGCAGATGGTATTTGGAGATTCCAA GATTTGTTGCCTAAAGTATCTGAGATTGTATCATTGAATGAAGGAAATAC TCCTTTAATAAAATCAAGAGAATTTGAAAATCTATATTTCAAATTTGAAG GTTTAAACCCAACAGGAAGCTTCAAAGACCGTGGAATTAGTGTTGCAGTA AGCTTAGCTAAAAGCAACGGAATAAAAAAGATAATAGTAGCATCAACAGG AAATACCGCTGCATCAGCAGCTGCATATGCAGCTAGAGCAGG…
R156	BCAA_R00996	1 L-Threonine = 1 2-Oxobutyrate + 1 NH3 + 1 Proton	4.3.1.19	Threonine dehydratase	N	2504813103	cren1_8best_scaffolds_00002540	MEIKYLQTEDFYRAKERIYEFTSRTPIIKSEIFSKEAGKNVYFKCEFIHE VGSFKIRGVANKVLKEIEEGKEPRMLVTASSGNHGIALAYVGLRLNIPVY VFVPEVGTGYKIFKMEKLGAKIIRAGKYSDIANRYAEKFAKKNNALYVHS YDDKDVIIGQGTIGLEIYEQNKEIDCVVVPVGGGGLIAGIAYFLKNVNDK IKIIGIQSESVPSLVKAIEKNKIFTVDAKKTIAEGMAVRKVGKIAFELSK NYVDEILLVKEEEIINSLKEIFEKERILVEASGASSFAIKYRFLNSLKEN NCFVLTGRNISSEALKLVME	ATGGAAATTAAATATTTGCAAACAGAAGATTTTTATCGTGCAAAAGAAAG AATATATGAATTCACTTCTAGGACTCCTATAATTAAAAGTGAAATATTTT CTAAGGAAGCTGGAAAGAATGTTTATTTTAAATGTGAATTCATACACGAA GTAGGTTCTTTTAAAATAAGGGGCGTTGCTAATAAAGTTTTGAAAGAAAT TGAGGAAGGCAAAGAGCCTAGAATGCTTGTAACTGCTTCTAGCGGAAATC ATGGAATTGCTTTAGCTTATGTAGGTTTGAGATTGAATATTCCTGTATAT GTTTTTGTTCCTGAAGTTGGAACAGGCTACAAAATTTTTAAAATGGAGAA ATTGGGTGCAAAAATAATCAGAGCCGGCAAATATTCAGATAT…			1
				threonine dehydratase, medium form		2504814009	cren1_8best_scaffolds_00011600	MITYEDILRARKILKDVVHKTPLDYSTTFSKLTGCNVYLKLECLQKTGAF KVRGAYNKIFSLSDEQKLRGVVTASAGNHAQGVAYSSKILGIKCTVVMPV NASPAKVAATRSYGAEIVFHGNMYDNALEKALEIAEKENKVFIHAFDDEH VIAGQGTIGIEILEDLPDVDAVIMPVGGGGLASGIAIAIKSKKPNVKIIG VQTKAFPAIKETLEKNRIVEISNGFTIADGIAVKKPGNITLEILRKYMDD IGLVDDEQIVKTMFLLMERSKLVIEPAGAVGLAYLLNEGNEKLKDKKVVV VLSGGNVDMFLLGQIVHKGLGSIGRLVRISVQLYDRPGELKKVIDTIAAN RVNIVDVMHDRLGSDVRAGSAKVILSLEAESSEHIDNLLKIL…	ATGATTACTTATGAAGATATCTTAAGAGCGAGAAAAATATTGAAAGATGT TGTGCATAAGACTCCTTTAGATTATTCCACTACGTTTAGCAAGCTTACAG GTTGTAATGTATACCTTAAGCTAGAATGTCTTCAAAAAACAGGGGCTTTT AAAGTAAGAGGCGCCTATAATAAGATATTCTCTTTATCCGATGAACAAAA GTTAAGAGGAGTTGTAACAGCATCTGCTGGAAATCATGCACAAGGTGTTG CATATTCTAGCAAAATACTGGGAATTAAGTGTACAGTTGTAATGCCTGTT AATGCTTCGCCTGCAAAAGTTGCTGCAACAAGGTCATACGGAGCAGAAAT AGTCTTCCATGGAAATATGTACGATAATGCGTTAGAAAAAGC…
R159	cys_R01001	L-Cysteine + NH3 + 2-Oxobutyrate + Proton = Cystathionine + H2O	4.4.1.1	Cystathionine beta-lyases/cystathionine gamma-synthases	Y	2504814139	cren1_8best_scaffolds_00012900	MDNLGFNTRAVHSGELIDKRFGNVVTPIFQNATFLYPNEEEFAYIDPTRN KPYLYTRLGNPTFSSLESKISSLENSKFSLSFSSGMASIVSSILSILKKG DSMLAINQLYGQTYEFFIKLKNNFGIEVDFVSVDEINNLEIPNKKYKLIY IESITNPTLQVTDVYEISKFSKEIGAKLIVDATFASPYNQRPLDFGATIS VHSGTKYISGHSDVIIGISSTNDKEIYDGLVENRNNMGGVPDPFSAYLTL RGVKTLGLRMERHQDNAFKLAKFLRDHRKVSRVFYPGLEENEYHKVAKKV LKGFGGMLSFEIKGGIESARKFLRNLKICIVAPSLGGVETLVTLPIETSH RQLSKEEMNKMGISEGLVRVSVGIEDYEDLENDFSQALDKV	ATGGATAATTTAGGATTTAATACAAGAGCTGTACATTCAGGAGAACTTAT AGACAAAAGGTTTGGAAACGTTGTAACACCAATATTTCAAAACGCAACAT TCTTGTATCCAAATGAGGAAGAGTTTGCATACATAGATCCTACTAGGAAT AAGCCTTATCTCTATACTAGACTCGGAAATCCTACTTTTTCCTCCTTAGA AAGTAAGATTTCTTCTCTTGAAAATTCAAAGTTTTCTCTTTCCTTCTCAT CTGGAATGGCTTCAATTGTTTCATCAATTCTAAGCATTTTAAAGAAAGGA GATTCGATGCTTGCAATTAATCAGCTTTATGGACAGACTTACGAATTTTT CATTAAATTGAAGAATAACTTTGGGATAGAGGTTGATTTTGT…			1
R160	cys_deg	1 H2O + 1 L-Cysteine = 1 H2S + 1 NH3 + 1 Proton + 1 Pyruvate		Cystathionine beta-lyases/cystathionine gamma-synthases	N	2504814139	cren1_8best_scaffolds_00012900	MDNLGFNTRAVHSGELIDKRFGNVVTPIFQNATFLYPNEEEFAYIDPTRN KPYLYTRLGNPTFSSLESKISSLENSKFSLSFSSGMASIVSSILSILKKG DSMLAINQLYGQTYEFFIKLKNNFGIEVDFVSVDEINNLEIPNKKYKLIY IESITNPTLQVTDVYEISKFSKEIGAKLIVDATFASPYNQRPLDFGATIS VHSGTKYISGHSDVIIGISSTNDKEIYDGLVENRNNMGGVPDPFSAYLTL RGVKTLGLRMERHQDNAFKLAKFLRDHRKVSRVFYPGLEENEYHKVAKKV LKGFGGMLSFEIKGGIESARKFLRNLKICIVAPSLGGVETLVTLPIETSH RQLSKEEMNKMGISEGLVRVSVGIEDYEDLENDFSQALDKV	ATGGATAATTTAGGATTTAATACAAGAGCTGTACATTCAGGAGAACTTAT AGACAAAAGGTTTGGAAACGTTGTAACACCAATATTTCAAAACGCAACAT TCTTGTATCCAAATGAGGAAGAGTTTGCATACATAGATCCTACTAGGAAT AAGCCTTATCTCTATACTAGACTCGGAAATCCTACTTTTTCCTCCTTAGA AAGTAAGATTTCTTCTCTTGAAAATTCAAAGTTTTCTCTTTCCTTCTCAT CTGGAATGGCTTCAATTGTTTCATCAATTCTAAGCATTTTAAAGAAAGGA GATTCGATGCTTGCAATTAATCAGCTTTATGGACAGACTTACGAATTTTT CATTAAATTGAAGAATAACTTTGGGATAGAGGTTGATTTTGT…			1
R162	met_R01286	1 Cystathionine + 1 H2O = 1 Homocysteine + 1 NH3 + 1 Proton + 1 Pyruvate	4.4.1.8	assumed	N							1
R164	met_R00946	1 5-methyl-tetrahydrofolate + 1 Homocysteine = 1 L-Methionine + 1 tetrahydrofolate_B9	2.1.1.13	assumed per: Methionine synthase II (cobalamin-independent)	Y	2504813438	cren1_8best_scaffolds_00005890	MDEILPTQEIGSLSRHLMFKENLSNSDIKSIIEQGISLEVPNIELLEKLL LEGGYRKYPEEIEKFASLFAIKLFEKVGLDIIFNGEQPRKEMYHYPLQFI EGFRFVGEVRVFDNQYFPKGEVIAEPKLKIPYHLNEFLFVKENTKKKIKI PITGAYTLADWSFNTFYQKKWISKLGDYYKEKYEAKRELAIELAKKIIRE NLKALIENGAEIIQIDEPAATTVPEEIPIFVESLNESIKGLNAKFHCHIC YSRDYSILFPNILEVKNLKQLALEFSNRDSIELGVDEKSRRGFSFLKKFK QFSSSLEIGIGVVDVHTDFIEPVELIRDRILYALKVLKDEKTIYVNPDCG LRTRNWDVAKNKLTNMVKAVKEVRISLK	ATGGATGAGATTTTACCGACTCAAGAAATAGGAAGTTTATCTAGGCATTT GATGTTTAAAGAAAATCTATCTAATTCCGATATAAAGTCAATAATTGAGC AAGGGATTTCATTAGAAGTCCCAAATATAGAATTACTTGAAAAATTGTTG CTAGAGGGTGGATACAGAAAATATCCCGAGGAAATAGAAAAATTTGCTAG TCTATTTGCAATAAAACTTTTTGAGAAAGTAGGATTAGATATAATTTTCA ACGGTGAACAACCCAGGAAAGAGATGTATCATTATCCTCTACAATTTATA GAAGGATTTAGGTTTGTAGGAGAAGTTAGGGTTTTTGATAATCAATATTT CCCTAAAGGAGAAGTAATTGCTGAACCGAAGCTTAAAATTCC…			1
				Methionine synthase II (cobalamin-independent)		2504814289	cren1_8best_scaffolds_00014400	MSALFPVTVVGSWPRPKWLLDALRKKREGKISEEEFQAIADEAVLIAIKY QEDAGVDIISDGEQRRDNFYSFVADKIEGIELKTVAEFMDFAEDKSAFEA LLRKLDVPAFAIRSPIVTNYIHKRIPLALNEAKFLKEHTNKKIKVALPGP YLLTRSSWIKGISDKYYKKKEDLAEEFSKILREEIILLRDAGVDFVQLDE PVLMEVLYGPELSVQTFMCAALTAKENPRDELSFAVDILNKTVQGITGVK LGVHICRGNWSKSEEAQLKGDYYPLLPFLLDMKVNQYVLEFATKRAGSID VFKDYPTEKELGLGVVNPKTDEIERPEDIISLVKKALNYFRPEQIYLNPD CGFGTFAESPVNTPKISFLKLKSISKAASVLRKEYS	ATGAGCGCCCTTTTTCCTGTTACTGTTGTAGGAAGTTGGCCAAGGCCTAA ATGGCTTCTTGATGCATTAAGAAAAAAGAGAGAGGGAAAGATCTCAGAGG AAGAATTTCAAGCCATAGCTGATGAAGCCGTTCTCATTGCTATAAAATAT CAGGAAGATGCAGGTGTTGACATAATTTCTGATGGAGAACAGAGAAGGGA CAATTTCTATTCCTTTGTTGCCGATAAGATAGAAGGAATTGAACTTAAAA CTGTTGCAGAATTCATGGACTTTGCTGAAGATAAATCAGCATTTGAAGCT TTGTTAAGGAAGTTAGACGTTCCAGCTTTTGCAATTCGTTCTCCTATTGT AACTAACTACATTCATAAAAGAATACCTTTAGCTTTAAATGA…
R167	GST_R00220	1 L-Serine = 1 NH3 + 1 Proton + 1 Pyruvate	4.3.1.17	Threonine dehydratase	N	2504813103	cren1_8best_scaffolds_00002540	MEIKYLQTEDFYRAKERIYEFTSRTPIIKSEIFSKEAGKNVYFKCEFIHE VGSFKIRGVANKVLKEIEEGKEPRMLVTASSGNHGIALAYVGLRLNIPVY VFVPEVGTGYKIFKMEKLGAKIIRAGKYSDIANRYAEKFAKKNNALYVHS YDDKDVIIGQGTIGLEIYEQNKEIDCVVVPVGGGGLIAGIAYFLKNVNDK IKIIGIQSESVPSLVKAIEKNKIFTVDAKKTIAEGMAVRKVGKIAFELSK NYVDEILLVKEEEIINSLKEIFEKERILVEASGASSFAIKYRFLNSLKEN NCFVLTGRNISSEALKLVME	ATGGAAATTAAATATTTGCAAACAGAAGATTTTTATCGTGCAAAAGAAAG AATATATGAATTCACTTCTAGGACTCCTATAATTAAAAGTGAAATATTTT CTAAGGAAGCTGGAAAGAATGTTTATTTTAAATGTGAATTCATACACGAA GTAGGTTCTTTTAAAATAAGGGGCGTTGCTAATAAAGTTTTGAAAGAAAT TGAGGAAGGCAAAGAGCCTAGAATGCTTGTAACTGCTTCTAGCGGAAATC ATGGAATTGCTTTAGCTTATGTAGGTTTGAGATTGAATATTCCTGTATAT GTTTTTGTTCCTGAAGTTGGAACAGGCTACAAAATTTTTAAAATGGAGAA ATTGGGTGCAAAAATAATCAGAGCCGGCAAATATTCAGATAT…			1
						2504814009	cren1_8best_scaffolds_00011600	MITYEDILRARKILKDVVHKTPLDYSTTFSKLTGCNVYLKLECLQKTGAF KVRGAYNKIFSLSDEQKLRGVVTASAGNHAQGVAYSSKILGIKCTVVMPV NASPAKVAATRSYGAEIVFHGNMYDNALEKALEIAEKENKVFIHAFDDEH VIAGQGTIGIEILEDLPDVDAVIMPVGGGGLASGIAIAIKSKKPNVKIIG VQTKAFPAIKETLEKNRIVEISNGFTIADGIAVKKPGNITLEILRKYMDD IGLVDDEQIVKTMFLLMERSKLVIEPAGAVGLAYLLNEGNEKLKDKKVVV VLSGGNVDMFLLGQIVHKGLGSIGRLVRISVQLYDRPGELKKVIDTIAAN RVNIVDVMHDRLGSDVRAGSAKVILSLEAESSEHIDNLLKIL…	ATGATTACTTATGAAGATATCTTAAGAGCGAGAAAAATATTGAAAGATGT TGTGCATAAGACTCCTTTAGATTATTCCACTACGTTTAGCAAGCTTACAG GTTGTAATGTATACCTTAAGCTAGAATGTCTTCAAAAAACAGGGGCTTTT AAAGTAAGAGGCGCCTATAATAAGATATTCTCTTTATCCGATGAACAAAA GTTAAGAGGAGTTGTAACAGCATCTGCTGGAAATCATGCACAAGGTGTTG CATATTCTAGCAAAATACTGGGAATTAAGTGTACAGTTGTAATGCCTGTT AATGCTTCGCCTGCAAAAGTTGCTGCAACAAGGTCATACGGAGCAGAAAT AGTCTTCCATGGAAATATGTACGATAATGCGTTAGAAAAAGC…
R170	GST_R00945	1 L-Serine + 1 tetrahydrofolate_B9 = 1 5-10-Methylenetetrahydrofolate + 1 Glycine + 1 H2O	2.1.2.1	Glycine/serine hydroxymethyltransferase	Y	2504813281	cren1_8best_scaffolds_00004320	MSEKVSKLIDLVTKHKKERVEKSINLISSENILSPQVRLLLACDFASRYT SEEKFYMGKEYIDGVQELCKDVAKELFNAKYVDLRMISGHIADLTFLVTY NLRNDTILCLSPEDGGYPGISKEALPRILGINVEYFPFDKEDFEIKVEDT VEMLYRVRPKSVIFGASLFLYPHPVKKISKVAKEIGAVVGYDASHVLGLI AGKQFQDPLREGAEVMFGSTHKTFFGPQGGIILSDSRDEFTKTIHPSIVD NAHYNRIAALAMALLEMSEFGESYANQIIKNSKKLGKALLEFDLPVQGKK EIITESHQVLLSPKEYQKNSEFARELEKVNIITDCGIRLGVNEVTRIGMK ENEMEKIAELIYRVYKGDDKEEIKREVIKLKSDFDEIEYSFK…	ATGTCAGAAAAAGTATCCAAGTTAATTGACCTAGTAACAAAGCACAAAAA AGAAAGGGTTGAAAAATCTATAAATCTTATATCCTCTGAAAATATTTTAA GTCCTCAAGTTAGATTGCTTCTTGCATGCGATTTTGCCAGTAGGTATACT TCTGAAGAAAAATTTTACATGGGTAAGGAATACATCGATGGTGTCCAAGA ACTTTGTAAAGATGTTGCTAAAGAATTGTTCAATGCAAAATATGTTGACT TAAGAATGATCTCGGGCCACATAGCTGATTTAACTTTTTTGGTAACTTAC AATTTAAGAAATGATACGATTTTGTGTCTTTCTCCAGAAGATGGAGGATA TCCTGGCATTTCAAAGGAGGCCTTGCCTAGAATTCTTGGAAT…			1
				Glycine/serine hydroxymethyltransferase		2504814078	cren1_8best_scaffolds_00012290	MAYEEIYRIVELVRNHNKWRRKECINLIASENVTSPLVDMLYMNDGMHRY AEGLPWKRYYQGTRYIDEIEEKTNQALGELFEAKFVDIRPVSGTSANGAA FYSLGERNSIALVAPVYAGSHVSHTKFGILGALGIVETELPFNHEEMKVD VDRSIKEIKNKKPKIVIVGGSLILFRQPVKELREAANEVGSYIIYDAAHV LGLIAGKQFQDPLKEGADLVTSSTHKTFPGPQGGVAMTNNQEVFKKFRKV IFPVFVSNHHLHRLAATWATALEMKYFGEQYAKDIIKNAKALAEELHARG FKVLGEKYGFTETHQVALDVRNLGGGAYVAALLENCNIITNKNMIPGDTP DKVREPSGLRLGVQEMTRYGCGVSEMKYIAELMEKALIKKAN…	ATGGCTTACGAGGAAATATACAGAATTGTTGAATTGGTAAGAAATCATAA CAAGTGGAGAAGAAAAGAGTGTATAAATTTAATCGCTTCTGAGAACGTAA CTTCGCCCTTAGTAGATATGCTTTATATGAATGATGGAATGCATAGATAT GCTGAAGGTCTTCCTTGGAAAAGATATTATCAAGGAACAAGGTATATAGA TGAAATAGAAGAGAAAACTAATCAAGCTCTAGGCGAACTTTTCGAAGCCA AATTTGTAGATATTAGGCCAGTTTCTGGAACTTCAGCTAACGGTGCAGCA TTTTATTCTTTAGGTGAGAGAAATAGCATTGCATTGGTAGCTCCTGTTTA TGCAGGTTCCCATGTTAGTCATACCAAATTTGGTATTCTTGG…
R173	GST_serine_cond	1 3-Phosphoglycerate + 1 H2O + 1 L-Glutamate + 1 NAD = 1 2-Oxoglutarate + 1 L-Serine + 1 NADH + 1 Phosphate + 1 Proton		Phosphoglycerate dehydrogenase and related dehydrogenases	N	2504813346	cren1_8best_scaffolds_00004970	MVKILIADYVPEICIKILSSKGFLVDFLPEINQSEISDKIKDYDALILRG RLRLNKEILEKAKNLKLIVRAGVGLDNIDLKYASEKGIEVRNTPAAPSKA VSELTVALIICLLRNLYKAFDSLKKGSWIKKELIGSEISSKTVGIFGFGR IGYEVAKRLKNFGCKIIAYDIDPSRESFAKELDIEFTKDFDYILKNSDII TIHIPLLDSTRNLFNYETMKKMKKGSYIINTSRGEVLDERALLSLIKEGH IAGAALDVFSKEPPVEDFLRDLLSLENVIATPHIGAQTKEALEAEAKEAA EIVLNFFKQ	ATGGTTAAAATTCTTATTGCAGATTATGTTCCAGAAATATGCATAAAGAT TCTAAGTTCAAAAGGATTTCTTGTAGATTTCTTACCTGAGATAAATCAGA GCGAAATTTCAGATAAAATAAAGGATTACGATGCCTTAATTCTAAGGGGT AGATTAAGGCTTAATAAAGAAATTCTTGAAAAAGCTAAAAATCTAAAACT AATAGTAAGAGCAGGTGTTGGTCTTGATAACATAGATTTAAAGTATGCAA GCGAAAAGGGAATTGAAGTTAGGAACACTCCTGCTGCACCAAGTAAAGCT GTTTCTGAATTAACAGTTGCTTTAATAATATGCTTATTGCGAAATCTCTA CAAAGCATTCGATTCTTTAAAAAAAGGAAGCTGGATAAAAAA…			3
		3-phospho-D-glycerate + NAD+ = 3-phospho-hydroxypyruvate + NADH + H+	1.1.1.95			2504814499	cren1_8best_scaffolds_00016500	MLIISTEKLPEECKRLLKNVKDEFSEEDLERADIIMLWPSQIRTILPKAK SLKVIQCFTAGVDGIPFEILPKDVVVFSNAGAYSVPVAEHAFALIMTLAK GIGKKERIVVPYLLSGKTLLVLGGGGIGSEVARIGKTAFNMYVIGISRSF KKPEFFDEKYDLDKLKDVISRADYIVDALPLNKFTRGILNYDVLSRTKEN CVIVNVGRGETIVEDDIYRILKERKGLRFGTDVFWRKDGTEDFNSKLWEL ENFTGTPHTAGAYGNEAVKIHAITEACKNVYRYITTGKAENKIRIEEYI	ATGCTAATAATTTCTACTGAAAAGCTTCCCGAGGAATGTAAAAGACTACT AAAAAATGTCAAGGATGAATTTTCTGAAGAAGATTTAGAAAGAGCAGATA TAATTATGCTTTGGCCATCGCAGATAAGAACAATTTTGCCAAAGGCAAAA TCTTTGAAAGTTATACAATGTTTCACGGCCGGAGTTGATGGTATCCCTTT TGAAATATTGCCAAAAGATGTTGTTGTATTTTCAAATGCTGGTGCTTATT CAGTTCCAGTAGCAGAACATGCCTTTGCCCTTATTATGACGTTAGCTAAA GGGATAGGTAAAAAGGAAAGGATTGTTGTACCTTACCTATTATCAGGCAA AACTTTACTTGTTTTAGGTGGAGGAGGTATAGGATCGGAAGT…
		3-phospho-L-serine + 2-oxoglutarate = L-glutamate + 3-phospho-hydroxypyruvate	2.6.1.52	assumed
		3-phospho-L-serine + H20 = L-serine + phosphate	3.1.3.3			2504813181	cren1_8best_scaffolds_00003320	LNKRKFKCFVTDVDGVLTKIDSVWQYIHEKLNVVKEAKINYDLYHNGKID YFEWARRDITLWKGTRYEEFIKIIRSVEIRKGSDELFKYLHEKGLKVIAI SGGLTPLLEYLHEKFKFDAYVANDIIFQNGVVCGKFRINVKPHNKGRILR KVLKNFNLEPEVCIGIGDSKFDVPMLKLCGYSIAFNPKDERLLKICDEVI HSEDLYRVLKRIKSLIND	TTGAATAAAAGAAAATTCAAGTGTTTTGTAACAGATGTTGATGGAGTCTT AACAAAAATAGATAGCGTATGGCAGTACATACATGAAAAACTCAACGTGG TAAAGGAAGCGAAGATAAACTATGATCTTTATCATAACGGGAAAATTGAT TACTTTGAATGGGCTAGGAGAGATATAACCCTTTGGAAGGGGACCAGGTA TGAAGAATTCATTAAAATAATAAGAAGTGTTGAAATAAGAAAAGGAAGCG ATGAACTATTTAAATATCTTCATGAAAAAGGATTAAAGGTCATTGCAATA AGTGGAGGTCTTACTCCTTTACTTGAATACCTTCATGAAAAATTCAAATT TGATGCTTACGTAGCTAATGACATAATTTTTCAGAATGGAGT…
						2504814526	cren1_8best_scaffolds_00016770	MLIIFDVEGVLYDAEYLPMLARLVNKEDEILKITLKGLKGEIPWEEGLKL RINALKGIKYEDALKVAMQMKLMKGAKEACKTLKDAGWKLIAVSGGFDLA TNKLKDELNLDYVFCNELVFNDGYLHGVNMKVTSDKAASVIPLIKELNVK KENIVAVIDGANDLTLFNIAGLKIAFNAFDIVKRKADVVIDEKDLRLIIP AIEKHYGTIKLKF	ATGCTTATCATATTTGATGTTGAAGGCGTTTTATATGACGCAGAGTATTT ACCAATGCTTGCAAGGCTTGTCAATAAAGAAGATGAAATATTAAAAATTA CCTTAAAAGGTTTGAAGGGAGAAATTCCTTGGGAGGAGGGATTAAAGCTT AGAATAAACGCGCTTAAAGGAATAAAATATGAAGACGCTCTAAAAGTAGC TATGCAAATGAAGTTAATGAAGGGTGCTAAAGAAGCTTGTAAAACATTAA AAGATGCAGGATGGAAGCTTATAGCTGTTTCTGGTGGTTTTGATTTAGCA ACTAATAAGTTGAAAGATGAATTAAATTTAGATTATGTTTTCTGTAATGA GTTGGTCTTTAATGATGGATATTTGCATGGAGTAAATATGAA…
R179	his_R01071	1 ATP + 1 PRPP = 1 Phosphoribosyl-ATP + 1 PPi	2.4.2.17	ATP phosphoribosyltransferase	Y	2504814614	cren1_8best_scaffolds_00017650	MYKLKFAIPKGSLEKATFDFLERAMFEIYGKERSYRPTTNDPDLALKILR PQEIPIYVSEGLYDIGITGIDWVEETEANVKILLNLEYGRVNLVIAVPKT LNVNSTDELIKQYFDSKKVLRISTEYPRLVSRYISSLEIYKRLYGEMKPT IVTPWWKIGENDKVQIYLSFGATEAKPPDEADAIADISETGTTLEQNNLK AIDVIIKSSAILIANIQSLKDEAKKEKIYDIVAQFKGVIESKKKYHIFVN VKEENLEELLRTLPALKSPTISPLSKKGWYAVNTVIERSEYLKILPRLRK LAQGLVLYEPQLVMPLEEIQDK	ATGTATAAACTAAAATTTGCTATACCTAAAGGGTCCCTAGAAAAGGCAAC TTTTGATTTCCTTGAGAGGGCAATGTTCGAAATATACGGTAAAGAAAGAA GTTACAGGCCTACAACAAATGATCCAGATCTGGCTTTAAAAATACTTAGA CCACAGGAAATTCCGATCTATGTTTCTGAAGGGTTGTACGATATAGGTAT AACTGGAATAGATTGGGTTGAAGAAACAGAAGCGAATGTAAAAATTCTAT TAAATCTTGAGTATGGTAGAGTTAATCTGGTAATTGCTGTACCAAAAACC TTAAACGTTAATTCTACAGATGAGCTAATAAAACAATACTTTGATTCCAA GAAAGTTTTAAGGATATCTACCGAATATCCTAGATTGGTATC…			1
R181	his_R04035	1 H2O + 1 Phosphoribosyl-ATP = 1 Phosphoribosyl-AMP + 1 PPi + 1 Proton	3.6.1.31	assumed	N							1
R183	his_R04037	1 H2O + 1 Phosphoribosyl-AMP = 1 phosphoribosylformiminoaicar-phosphate	3.5.4.19	Phosphoribosyl-AMP cyclohydrolase	N	2504814618	cren1_8best_scaffolds_00017690	MNSFEQVDIKELDFSKGNGLIPVVTQDYETKDILMLAYVNKEALEKTIET GLAHYWSRSRGKIWLKGETSGNYQKIIEIRVDCDNDSIIYIVKPLGPACH TGNFSCFYRRLKKE	ATGAATAGTTTTGAGCAGGTCGATATTAAAGAACTTGATTTCAGCAAAGG AAATGGGCTAATTCCTGTCGTTACGCAAGATTATGAAACTAAGGATATTC TAATGCTTGCTTATGTAAATAAAGAAGCATTGGAAAAAACAATCGAAACA GGTCTCGCGCATTATTGGAGCCGTTCAAGAGGAAAGATTTGGCTTAAGGG AGAAACATCAGGAAACTATCAGAAGATAATTGAGATAAGAGTGGATTGCG ATAATGATTCAATTATATATATAGTTAAACCTTTAGGGCCCGCATGTCAT ACAGGAAACTTTTCTTGCTTTTATAGAAGACTAAAAAAAGAATAG			1
R185	his_R04640	1 phosphoribosylformiminoaicar-phosphate = 1 phosphoribulosylformimino-AICAR-phosphate	5.3.1.16	Phosphoribosylformimino-5-aminoimidazole carboxamide ribonucleotide (ProFAR) isomerase	Y	2504814616	cren1_8best_scaffolds_00017670	MEIYASIDLIKGKVVRLIKGMPENAIFYGESPLETALKLQDYGIDGLHIV DLDAALGEGNNLEVIHEISKNVKIPIQVAGGIRSIEKAKEVLKFANRVVI GTLLYTKEVDYNELLKLGEKRIVVAIDYKKGKVSIEGWKKELELNLNEAI SKFWDKGFRLFMLTNIVYDGTLEGLDFTELTSLSKAYISNIYLAGGTKSL EDLIKAKNFGFRGIIIGRAIYEGKIKKEDIFSFKNGLS	ATGGAAATCTATGCCTCAATAGATCTGATAAAAGGTAAAGTTGTAAGATT GATAAAAGGTATGCCTGAGAATGCTATTTTTTACGGTGAATCTCCTTTGG AAACTGCTTTGAAATTACAAGATTACGGCATAGATGGTCTGCATATTGTT GACTTAGATGCGGCTCTTGGCGAAGGAAATAATCTAGAAGTGATTCATGA AATATCGAAGAATGTAAAGATTCCTATACAAGTTGCAGGAGGAATAAGGA GTATTGAAAAAGCAAAAGAAGTTCTAAAGTTTGCAAATAGAGTTGTTATT GGAACATTGCTTTATACCAAAGAAGTAGATTATAATGAACTTTTGAAACT AGGAGAAAAGAGGATAGTTGTTGCAATAGATTATAAAAAGGG…			1
R187	his_R04558	1 L-Glutamine + 1 phosphoribulosylformimino-AICAR-phosphate = 1 AICAR + 1 D-erythro-imidazol-glycerol-phosphate + 1 L-Glutamate + 1 Proton	4.1.3.- / 2.4.2.-	imidazoleglycerol phosphate synthase, cyclase subunit	N	2504814617	cren1_8best_scaffolds_00017680	MGLAKRIIPCLDVDKGRVVKGKRFGDLRDVGDPVEMAIKYRDDGADEIVF LDINATIEKRKTLIEVVEKVASKIDIPFTVGGGIRNVEDAFQLLRSGADK ISINTAAFENPEIISTLADKFGSQCVVVAIDAKRTFNTRSGYEVFTHSGK VATETDVVEWAKKAEALGSGELLLTSIDRDGTRMGYDLDLLKLVTSSVKI PVIASGGVGSLDHFYQAFYFGNADAALAASVFHYGDFTIKQIKEFLYLKG IKVRLV	ATGGGCTTAGCTAAAAGAATTATTCCTTGTTTAGATGTAGATAAAGGCAG AGTAGTTAAGGGAAAAAGATTTGGCGACTTAAGAGATGTTGGCGATCCCG TAGAAATGGCTATTAAATACAGAGATGATGGAGCTGATGAGATTGTATTT TTAGATATCAATGCTACAATCGAAAAGAGGAAAACTTTAATTGAGGTGGT TGAAAAAGTAGCAAGCAAAATAGATATTCCATTTACAGTAGGAGGTGGTA TAAGAAATGTTGAAGATGCTTTTCAATTGTTAAGAAGCGGTGCTGACAAA ATATCAATAAATACTGCTGCGTTTGAAAATCCTGAAATAATCTCAACGCT TGCTGATAAGTTTGGAAGTCAATGCGTCGTGGTTGCAATAGA…			1
				imidazole glycerol phosphate synthase, glutamine amidotransferase subunit		2504814615	cren1_8best_scaffolds_00017660	MIFGIIDYGASNIFSLIHALKRLNINTKIIGNPKEIESLDAVILPGVGNF TSASQIMLKFKENLLKACESNIPIFGICLGLQLFFEESEEGFGKGLAFLD GKVVKFKVNLKVPHMGWNSIKKVRSSTLLKDLNSEAWAYFAHSYYPLPKN DEIIKGVTDYGIEFPSVIEFKNLFGTQFHPEKSGITGQRILNNFIEYLKK	ATGATATTCGGGATCATTGACTATGGGGCAAGTAACATATTCAGTTTGAT TCATGCATTAAAAAGGTTAAACATTAATACAAAAATCATTGGAAATCCAA AGGAAATTGAAAGTCTTGATGCAGTGATTTTACCAGGTGTGGGAAATTTT ACCTCAGCATCTCAAATTATGTTAAAATTTAAAGAGAATTTACTGAAAGC CTGCGAAAGCAACATACCAATATTTGGAATTTGTTTAGGTCTTCAGTTGT TTTTCGAAGAGAGTGAAGAAGGTTTTGGAAAAGGTCTAGCCTTTCTTGAT GGGAAAGTTGTTAAATTCAAAGTTAATTTAAAGGTTCCGCATATGGGATG GAATTCAATAAAGAAAGTAAGATCAAGCACTCTACTTAAAGA…
R190	his_R03457	1 D-erythro-imidazol-glycerol-phosphate = 1 H2O + 1 imidazole-acetol-phosphate	4.2.1.19	assumed	N							1
R192	his_R03243	1 imidazole-acetol-phosphate + 1 L-Glutamate = 1 2-Oxoglutarate + 1 L-histidinol-phosphate	2.6.1.9	assumed	Y							1
R194	his_R03013	1 H2O + 1 L-histidinol-phosphate = 1 L-Histidinol + 1 Phosphate	3.1.3.15	assumed	N							1
R196	his_R03012	1 L-Histidinol + 1 NAD = 1 L-Histidinal + 1 NADH + 1 Proton	1.1.1.23	assumed	N							1
R198	his_R01163	1 H2O + 1 L-Histidinal + 1 NAD = 1 L-Histidine + 1 NADH + 2 Proton		assumed	N							1
R200	lys_R02292	1 L-Aspartate4-semialdehyde + 1 Pyruvate = 1 Dihydrodipicolinate + 2 H2O + 1 Proton	4.3.3.7	dihydrodipicolinate synthase	N	2504814241	cren1_8best_scaffolds_00013920	MGFEGFKGCITAIVTPFQKNLEVDFQGLRRLISFQIENGIDGIVVLGTTG ESPTITEEERKQILKVAVDVANGKIPVIAGTGTYSTAESIKMTREAAEIG VDGALIVAPYYNKPTQEGLYRHFKAIAESVDIPIILYNIPGRTGVNIEVS TQSRLLEINNIVSVKEASGNIQQIMDVISILPSNKTVLSGDDNLTFPIMA CGGKGVISVVSNILPRQVKELVTSVLNGNLQRAREIHYNLMPIFKAAFLE TNPIPIKTAMNLVGLPAGPCRPPLCEMSQQNLDKLKTVLRKYYEIPIQ	ATGGGCTTTGAAGGTTTCAAAGGCTGTATAACTGCAATAGTAACTCCTTT CCAAAAAAATCTTGAGGTGGATTTTCAAGGATTAAGAAGGTTGATTAGTT TCCAAATCGAAAACGGCATTGATGGGATTGTAGTTCTAGGAACAACTGGA GAATCTCCCACAATCACAGAAGAAGAAAGAAAACAAATTCTAAAGGTGGC TGTTGATGTGGCAAATGGAAAAATTCCTGTTATAGCTGGTACAGGGACAT ATTCAACAGCTGAATCTATAAAAATGACAAGGGAAGCTGCAGAAATAGGG GTTGATGGAGCTTTAATAGTTGCTCCATATTATAATAAACCTACACAGGA AGGATTGTATAGGCACTTTAAAGCTATAGCTGAAAGTGTTGA…			1
				dihydrodipicolinate synthase		2504814319	cren1_8best_scaffolds_00014700	MKENLKGSIVPLVTPFNEDLTIDFDSLFELIDWQIKNGSHGISIAGSTGE TISLTLEEKKELIKEVTKYVGNKVPVIPGTGCGNLKDTIELTEYAEKTGC DAALVLVPYYSRPNQQGIFEYFKAVANSVSIPIIIYNIPLRTGTNIEPST LKRLKERCSNIVGIKEANTNFDQMSKDILECGEDFLVYSGIESLCFPLLA IGGAGYFSATANILPRKLADLYNLTKEGKWVEARKLHYKLLPVNEVLFVD TNPIPVKEALAYLGKIKPVFRPPLTNLSKDKKEKLIGILEEFFKAEKNQ	ATGAAAGAAAATTTAAAAGGTTCAATCGTACCTTTGGTTACACCTTTTAA TGAAGACTTAACAATAGATTTTGATTCTCTTTTTGAGCTTATTGATTGGC AAATAAAAAATGGATCACATGGTATATCAATTGCAGGAAGTACCGGAGAA ACAATATCTTTAACATTGGAAGAAAAGAAAGAGCTAATAAAAGAAGTAAC CAAATATGTAGGAAACAAAGTACCTGTAATTCCGGGAACAGGCTGTGGAA ATTTAAAAGATACAATAGAGTTAACAGAATATGCCGAAAAAACAGGTTGC GATGCTGCTTTAGTTTTGGTTCCGTATTATTCAAGACCTAATCAGCAAGG AATATTCGAATATTTCAAAGCAGTCGCAAATTCTGTATCAAT…
R203	lys_R04198	1 Dihydrodipicolinate + 1 NADH + 1 Proton = 1 NAD + 1 tetrahydrodipicolinate	1.3.1.26	dihydrodipicolinate reductase	N	2504814242	cren1_8best_scaffolds_00013930	MKISLIGYGRMGREVKSVANEFNIKVVSIIDPSDPEATHRKIDEEALKDA DVAIDFTRPDAVVNNVKLVAKNKVNMVVGTTGWYDKLNIVSEIVKENNIG LVYGSNFSIGANVFFKIVNYASSLLGRIEDFDPYVFEMHHRMKVDSPSGT AKEIAKIVLNNFPNKKKLQYEKLDRKIEPEELHVVSLRAGFRAGFHLVGF DSEYETIELTHNAKSRKGLQRVQYWLQSGLWKGKVSITLTMFSMRLYQNL IFKLQYCFSLW	ATGAAAATTTCATTGATTGGATATGGCAGAATGGGAAGAGAGGTAAAGAG TGTAGCAAATGAATTTAACATAAAAGTTGTTTCAATAATCGATCCTTCAG ATCCTGAAGCTACGCATAGAAAAATCGATGAAGAAGCTTTAAAAGACGCA GATGTAGCTATTGATTTCACAAGACCTGATGCAGTAGTAAACAATGTTAA GCTTGTGGCAAAAAACAAAGTAAACATGGTTGTTGGAACAACTGGCTGGT ATGATAAGCTAAATATAGTTTCAGAGATAGTAAAAGAAAATAATATTGGC TTAGTTTACGGTTCCAATTTCTCTATAGGAGCTAACGTTTTCTTCAAAAT CGTAAATTATGCTTCTTCATTATTGGGTAGGATTGAAGACTT…			1
R205	lys_R07613	1 H2O + 1 L-Glutamate + 1 Proton + 1 tetrahydrodipicolinate = 1 2-Oxoglutarate + 1 LL-2_6-Diaminopimelate	2.6.1.83	Aspartate/tyrosine/aromatic aminotransferase	N	2504814243	cren1_8best_scaffolds_00013940	MVIPSNKLKQFTTYAFYEIDRAKEIAVKKGFKIIDFGVGDPTEPLYEGAI KALQEGAVKHARSGYPSYIGMKDLREKCSEWIKRRFNVYMDPEEQITITA GAKEAIFHFPMAFLNDGDEALIPSIGYPPYKAGTVFAGGRPVYYKLKEEN DFLPDPEEIKKLIKENRNVKLIYLNYPNNPTSKLATRKIYEELVEISNEY DIILASDECYCEIYFDEKPISILNVTDDYKNIVVFNSLSKRSNATGLRVG FVYGDKEIIKYFRMLKMQIDSGIPNSIQEAAIAALSDEKHVEDNRELYRM KHDILIKSLKELNIKYYAESTFYVWARLSENTMETSKNLLELDKEKRIGI NVTPSKMLSLDPEETLNSYVRFALVPSVEDIQLASELLLKNP…	ATGGTAATTCCTTCCAATAAATTGAAGCAGTTTACTACATATGCATTCTA CGAAATTGATAGAGCAAAGGAAATAGCTGTAAAGAAAGGTTTCAAAATAA TTGATTTCGGTGTAGGCGATCCTACAGAACCTCTTTATGAAGGAGCGATA AAAGCTTTACAGGAGGGAGCTGTAAAGCATGCAAGATCAGGTTATCCTTC ATATATTGGAATGAAAGATTTAAGAGAGAAATGTTCAGAATGGATAAAAA GAAGGTTTAATGTTTACATGGATCCTGAAGAACAAATTACAATAACTGCT GGTGCAAAGGAAGCTATATTCCACTTTCCCATGGCATTTCTTAATGATGG CGATGAAGCTTTGATTCCATCTATAGGATATCCACCTTATAA…			1
R207	lys_R02735	1 LL-2_6-Diaminopimelate = 1 meso-2_6-Diaminopimelate	5.1.1.7	diaminopimelate epimerase	N	2504814244	cren1_8best_scaffolds_00013950	MEIKVVKFHAQGNSYIVIEDLERNLENLYSRIAIILSDKSFGIGSDGILV FNKSNIAKARMRVFNPDGSEAEISGNGLRIFATYLNSKGILKEEDYVEVG GNKGGKIAKVKILKDGSVQINLGKGVFLGEIEINVAKRVIKGCKISLGNP HFVIMCKSKEEAKSMLNEIGSLIENHEAFPNRTNVEFVYVEEENKIISYI WERGAGATLSSGTGASASAFALYKLNKVGNNVVVEMPGGKINVKIDEEDN IEIFGKAEKILEGIAYINP	ATGGAAATAAAAGTAGTTAAGTTTCACGCACAAGGCAATAGCTATATTGT TATCGAAGATTTGGAAAGGAATTTAGAAAATTTGTATTCAAGAATTGCGA TAATATTATCAGATAAAAGTTTTGGAATAGGTTCTGATGGCATCTTAGTA TTCAACAAAAGTAATATTGCAAAAGCCAGAATGAGGGTTTTTAATCCAGA TGGAAGTGAAGCGGAAATCTCAGGAAATGGACTTAGAATATTTGCCACCT ACTTGAATTCAAAAGGAATTTTAAAAGAAGAAGACTATGTGGAAGTGGGT GGAAATAAAGGAGGAAAAATCGCTAAGGTTAAAATTCTAAAGGATGGTTC AGTTCAGATCAATTTAGGAAAAGGAGTATTTTTAGGAGAAAT…			1
R209	lys_R00451	1 meso-2_6-Diaminopimelate + 1 Proton = 1 CO2 + 1 L-Lysine	4.1.1.20	diaminopimelate decarboxylase	N	2504814245	cren1_8best_scaffolds_00013960	MWWEIKDHLSIVDNKLYIANIQVSEIARRFGTPLFIYNANRVAEKFRFFF RALKRYIPQTVRIHYSMKANNNPKILEALRYEGSWLDCVSPEEVEYAIEN GFSPERILFTGVSVSTEDLKKVLGLGVRVNVDSISQIKKISKIRKDIPIS LRIDPGISGVGHSWRTITAGKEAHNVPIKFSIPLDQIKNAVNIAKEEDLK IVGIHMHVGSNWKTEEEVKEFLQASRILVKQAKEVENMISDKLEFINFGG GPGIRYSEKESDFPIETYSKGLSEILNEENYDVQNVAFEPGRYLVGDAGI LVVKVVDIKERYGDIIVGVDSGFNHLIRPVLYGSYHEIINCDNVNGNDKK SVTIVGNLCETGDVFAVRREIPMPKEDDILAIHNAGAYGYVM…	ATGTGGTGGGAAATAAAAGATCATTTAAGCATAGTGGATAACAAATTATA CATAGCTAACATACAGGTTTCTGAGATTGCTAGGAGATTTGGAACACCTT TATTTATTTACAATGCAAATAGAGTTGCTGAAAAGTTCAGATTCTTTTTT AGAGCTTTAAAGAGGTATATTCCACAAACTGTTAGAATACATTATTCAAT GAAAGCAAACAATAATCCTAAGATACTTGAAGCATTGAGATATGAAGGGT CATGGCTTGATTGCGTATCTCCTGAAGAAGTTGAATACGCTATAGAAAAC GGATTCTCTCCTGAAAGAATTCTTTTTACTGGAGTAAGTGTTTCAACTGA AGATTTAAAGAAGGTATTAGGATTGGGTGTTAGAGTCAATGT…			1
R211	phe_tyr_trp_R01826	1 D-Erythrose4-phosphate + 1 H2O + 1 Phosphoenolpyruvate = 1 DAHP + 1 Phosphate	2.5.1.54	phospho-2-dehydro-3-deoxyheptonate aldolase	N	2504813146	cren1_8best_scaffolds_00002970	LVDKDGKEKTIIKVNNVEIGKRPVVIAGPCSVENRDQIIQTALFVKKSGA HMLRGGAFKPRTSPYSFQGLQYEGLKLLKEASEISGLPIVTEILDVRDLN LFLEYADVIQVGARNMQNFPLLKELGKIDKPILLKRGFGCTIEELLYAAE YILSGGNSKVILCERGIRTFETSTRFTLDINAVPLLKEITHLPIIVDPSH AAGKRSLVPPLAKAALAAGADGIIVEVHPNPDAALSDGPQSMNFEQFEKL MEDLRKWNLI	TTGGTTGATAAAGACGGCAAAGAAAAGACAATAATCAAAGTTAATAATGT AGAAATAGGCAAAAGACCAGTAGTTATTGCAGGTCCTTGTTCGGTTGAAA ATAGGGATCAAATAATACAAACAGCTCTTTTTGTTAAAAAAAGTGGGGCA CATATGTTAAGGGGTGGAGCCTTTAAGCCTAGAACATCGCCTTATTCTTT CCAAGGATTACAATATGAAGGATTGAAGCTTTTAAAGGAAGCTTCAGAAA TATCGGGGTTGCCAATAGTAACTGAAATACTAGATGTTAGAGATCTGAAT TTGTTTCTAGAATATGCCGATGTTATTCAAGTAGGAGCAAGGAATATGCA AAACTTTCCTCTTCTAAAAGAGCTTGGAAAAATAGATAAACC…			1
R213	phe_tyr_trp_R03083	1 DAHP = 1 5-Dehydroquinate + 1 Phosphate	4.2.3.4	3-dehydroquinate synthase	N	2504813145	cren1_8best_scaffolds_00002960	MEFNLNLNKSISSKILVSENARKEIVKILSSSSYFNLAVLADESVYDLWI SSERNDFLEIKSNVHVFIPGKGEDIKSIEKYERISSALLKAGIERDSLIL AIGGGALTDFAGFIASTYMRGIDLVTVPTTLLAQVDAAIGGKNGINLIIK NAIGTFYLPNYVIIDPIFIETLPFEEYLNGLAEIIKYYVIKGGIFKNIFE NNLYLVKERDKNILLKLIEESVETKLQVVKKDFEEKNERMILNFGHTIGH AIESLSEYKIKHGTAISYGFIVESIIANSVLGFPFEDINFILDLINNLGF RFNFRFNEDDIIRTLILDKKRRKGKIMMALPSKIGNFEIVEVSKESIKEA VVKANLLIQKC	ATGGAATTTAATTTGAATTTAAATAAAAGTATTTCTTCAAAGATATTAGT TTCTGAAAATGCTAGGAAAGAGATTGTGAAAATTCTTTCAAGTTCCTCTT ATTTCAACTTAGCAGTTTTAGCTGACGAATCGGTTTACGATTTGTGGATT TCTAGCGAAAGAAACGACTTCCTAGAAATAAAAAGCAACGTTCACGTTTT TATTCCTGGAAAGGGTGAAGATATAAAGAGCATCGAAAAGTATGAAAGGA TATCCTCTGCACTATTAAAAGCGGGAATTGAAAGGGATTCATTAATTTTA GCCATAGGAGGTGGAGCATTGACAGATTTTGCAGGCTTTATAGCTTCAAC TTATATGAGGGGAATTGACTTGGTTACAGTTCCAACAACCTT…			1
R215	phe_tyr_trp_R03084	1 5-Dehydroquinate = 1 3-Dehydroshikimate + 1 H2O	4.2.1.10	3-dehydroquinate dehydratase	N	2504814679	cren1_8best_scaffolds_00018300	MLKRLELSNPRKIGKLTLGKEILFCAPVTKINSKVERKILQYSKNGEVDI YEVRYDYFVSKNVKISKILEFFKSNQVPYIFTFRSKEEGGKSHSTDKDRI AVFYEALDYEPAMVDIEYKSLSKNEEFKSLVKEIKKASALILSYHNFYTT LNLRNLKEIAVSCFKENPDVIKIATLNRTFKDLLILMQLSYWMRKTFKIP QVVIGMGRIGAISRIMTSLLGSDIIYVKLFERTAKGQPNIEQIKLLFKIL ESL	ATGCTTAAGAGATTAGAACTTTCAAATCCAAGAAAGATTGGAAAGTTAAC GTTAGGTAAAGAAATATTGTTTTGTGCACCTGTTACAAAAATCAATAGTA AGGTTGAAAGGAAAATCTTACAATATTCAAAAAATGGCGAGGTAGACATA TACGAGGTAAGATATGATTACTTTGTTTCAAAAAATGTAAAGATTTCCAA GATTTTAGAATTTTTTAAAAGCAATCAAGTTCCATATATATTTACGTTCA GGAGTAAAGAAGAAGGAGGAAAATCACATTCAACGGATAAAGATAGAATA GCCGTGTTTTATGAAGCATTAGATTACGAGCCTGCTATGGTTGATATAGA ATATAAATCATTAAGTAAAAATGAAGAATTTAAATCCCTTGT…			1
R217	phe_tyr_trp_R02413	1 3-Dehydroshikimate + 1 NADPH + 1 Proton = 1 NADP + 1 Shikimate	1.1.1.25	shikimate 5-dehydrogenase	N	2504813144	cren1_8best_scaffolds_00002950	MLKFALIGNPLIHSIGKRVYSELFKFLKLEASYEHFEIRDEEISNTVSYF KLNSYKGFNVTIPFKSKIVKFLDELESDAKVVGAVNNVCIDNNKLLGFNT DILGIKNSLKRFNVNKIENACIIGAGGSAKAALFAIKDIAKNVYVLNRSY EKAIELVNLFKGYYSSIKAFPLNSEEAMKTISKGDLIINCTPVGMYPNIN SSPINNSLISNNATVIDLVYNPVNTNLISYAKSLGCRVIDGLWIYVYQLI ENLKIWIGIEMDADFVRNICTKFIK	ATGTTAAAATTCGCTTTAATTGGGAATCCTTTGATACATTCTATAGGGAA AAGAGTTTATTCAGAGCTGTTTAAATTTTTAAAATTAGAAGCAAGTTATG AACATTTTGAAATAAGAGACGAGGAAATTTCTAATACCGTAAGTTACTTT AAGTTGAATAGCTACAAAGGTTTCAATGTTACTATTCCTTTTAAGAGTAA AATAGTAAAGTTTTTGGATGAATTGGAAAGTGATGCTAAAGTTGTTGGGG CAGTTAATAATGTATGTATAGATAACAATAAACTATTAGGCTTCAATACG GATATACTAGGAATAAAGAATTCTCTAAAAAGGTTTAACGTAAATAAAAT AGAAAATGCTTGTATAATAGGCGCAGGTGGTTCAGCTAAAGC…			1
R219	phe_tyr_trp_R02412	1 ATP + 1 Shikimate = 1 3-phosphoshikimate + 1 ADP + 1 Proton	2.7.1.71	shikimate kinase	N	2504813143	cren1_8best_scaffolds_00002940	MSSKATTFGAISVLNGIFNGIGCSLAVNLKVKVEVETIEEPEVITTIEIK NENRKVDLKLVNSCYNLVKNKFEYNGGFRIKIYSEIPFSRGLKSSSAVGN ALIKAMTDAIGIKLGNFDIARLCVEACKAAGVTVTGAFDDACATINGGLF LVDNYSLRIISSYEVGLYKVIIGFTDSIREKASINPDKFKLLSNLAFYAC KLIMKGKWLNAMNINAFLSCAALNDSLKPIILAIERGALASTLSGTGPSV VAISDNPDPIAEIWKEFGMNVIITETLGSKSWN	ATGAGCTCAAAAGCAACTACTTTTGGAGCAATATCAGTTTTGAACGGCAT ATTTAACGGAATTGGATGTTCTTTAGCTGTTAATTTGAAGGTTAAAGTTG AAGTTGAAACAATAGAAGAACCTGAAGTTATTACCACAATTGAAATTAAA AACGAGAACAGAAAAGTTGATCTGAAGCTTGTTAATTCGTGTTATAACTT AGTTAAGAATAAGTTCGAATACAATGGCGGTTTTAGAATCAAAATATATT CAGAAATTCCATTTTCAAGAGGACTTAAAAGTAGTAGTGCTGTTGGAAAT GCTTTAATTAAAGCTATGACAGATGCAATAGGAATAAAGCTCGGAAATTT CGATATAGCTAGGCTTTGTGTTGAAGCTTGCAAGGCTGCTGG…			1
R221	phe_tyr_trp_R03460	1 3-phosphoshikimate + 1 Phosphoenolpyruvate = 1 5-O--1-Carboxyvinyl-3-phosphoshikimate + 1 Phosphate	2.5.1.19	3-phosphoshikimate 1-carboxyvinyltransferase	N	2504813142	cren1_8best_scaffolds_00002930	VELIIIPPERVEGEITPPSSKSYTHRAVFLSLLCNGTTTINNLLISSDTN ATLRAFKLFGGKISENKFLGKGLPSSTSKIIDCKNSGTTLRIACSVAALA KGITILSGSKSLCKRPIWPLESALNSLGIETISKEGFPPIAIKGGKIKNN EVNILGNISSQYISGLLIISPKIGLKINVIGDLVSETYVKLTIKMMNEFS VEVNHENNSFYVEKQDYKPTEINIPADLSSASFFIAAGLLKGKVKLWNTF KDPYQADSEFIDIVKRMNGRIYEGENYIEAQESNLEATEINCKNCPDSVP ILSVIAAKAKGTTRIKGIEHLRYKESNRIETVAFNLRRLGVEVKTDNDYI EIKGKEEFKSATFQSFGDHRIAMAFSIASLVAKDSCIIKGIE…	GTGGAATTGATTATAATTCCTCCTGAAAGAGTAGAGGGAGAGATAACACC TCCATCATCAAAAAGTTATACACATAGAGCTGTTTTCCTATCTTTACTTT GCAATGGTACAACTACTATAAATAACCTGCTAATAAGTTCAGATACAAAT GCAACTTTAAGAGCTTTCAAGCTATTTGGTGGTAAAATATCTGAAAATAA ATTTTTAGGAAAAGGATTACCTTCAAGCACATCTAAAATTATTGACTGTA AAAACTCCGGCACAACTTTAAGAATTGCGTGTTCAGTCGCAGCGCTAGCT AAAGGAATAACAATACTTAGCGGAAGCAAATCCTTGTGTAAAAGGCCTAT TTGGCCATTGGAATCTGCTCTTAATAGCTTAGGAATTGAGAC…			1
R223	phe_tyr_trp_R01714	1 5-O--1-Carboxyvinyl-3-phosphoshikimate = 1 Chorismate + 1 Phosphate	4.2.3.5	chorismate synthase	N	2504813141	cren1_8best_scaffolds_00002920	MLGKLFQVSFFGESHGKCVGVIIEGCPPGIKVSIEEINSELEKRKPGSSI YVSPRKEEDKVEILSGIFNNFTTGFPVSLVVYNKDVVSSFYEKIRNTPRP SHADYVATIKYFGYNDYRGGGIFSGRLTLPMVIAGYFAKKILNKYGIEIY SYLKSVGPYECNPSIEEVKENTYKSPLRFPDLSKIEEIEKYLIDIIKEGD TVGGIIETIALNLPVGLGEPPIDTLDGDLAKALFAIPAVKGVEFGSGFKL AKMKGSEANDPYAIKDGKIINLKNNSGGILGGISNGMPLIHRVVLKPASS IRKKQKTVDLEKMEETEIVVEGRHDPCIAIRAVPVVESVTAIVLADHLLR WLSWKKLLEK	ATGTTGGGTAAACTATTTCAGGTATCTTTTTTTGGAGAAAGCCATGGAAA ATGTGTAGGGGTAATTATAGAAGGTTGTCCTCCTGGTATTAAGGTAAGCA TCGAAGAAATTAATTCTGAATTGGAAAAAAGAAAGCCAGGAAGTTCAATC TATGTCTCTCCTAGAAAAGAGGAAGACAAGGTAGAAATATTGAGTGGAAT ATTTAATAACTTTACAACAGGATTCCCTGTTTCTTTAGTAGTATACAACA AGGATGTTGTTTCATCCTTCTATGAAAAAATTCGTAATACTCCAAGACCA AGTCACGCTGATTATGTTGCAACGATTAAATACTTTGGTTATAATGATTA CAGGGGCGGTGGCATCTTTTCTGGAAGACTAACTTTACCTAT…			1
R225	phe_tyr_trp_R00985	1 Chorismate + 1 NH3 = 1 Anthranilate + 1 H2O + 1 Pyruvate	4.1.3.27	glutamine amidotransferase of anthranilate synthase or aminodeoxychorismate synthase	N	2504813154	cren1_8best_scaffolds_00003050	MKILLIDNYDSFVYNLYQAIGKYERDITVKRNDQLSIDEIEGYDAVVLSP GPGDPRRNFKIGIGLEMIKQFYSSKPILGVCLGHQEICYALGGKIRRANR IVHGKKSLIKHFGSVLFEGVPEKFTAGRYHSLVVYHLPNELKLTAISIED HEIMAVEHISYPVFGLQFHPESILTTKGELIIFNFLRVCKK	ATGAAAATTCTTCTCATAGATAATTACGATTCTTTTGTTTATAATTTATA TCAGGCTATAGGAAAATATGAAAGAGATATAACAGTAAAAAGAAACGATC AATTAAGCATAGACGAAATTGAAGGGTACGATGCAGTAGTGTTATCTCCT GGGCCAGGCGATCCTAGAAGGAACTTCAAAATAGGTATTGGATTGGAAAT GATTAAGCAATTTTACAGTTCAAAGCCTATTTTAGGCGTATGCTTAGGTC ATCAGGAAATTTGCTACGCTCTTGGGGGTAAGATAAGAAGGGCAAATAGA ATTGTTCACGGTAAAAAAAGTTTAATCAAACATTTCGGTTCAGTTCTATT TGAAGGTGTTCCAGAAAAATTTACTGCAGGAAGATATCATTC…			1
R227	phe_tyr_trp_R01073	1 Anthranilate + 1 PRPP = 1 N-5-phosphoribosyl-anthranilate + 1 PPi	2.4.2.18	anthranilate phosphoribosyltransferase	N	2504813153	cren1_8best_scaffolds_00003040	MIKEAIIKLTERKDLTFDEVQTVMNEIVNNQASPSQIAAFLTALKMKGET PSEIVSFARILKSLCLKLQHSFNDLVDTAGTGGDKVKTFNVSTATAFVLA ASNIKVAKHGNRAVTGNSGSADVLEELGINIYLGPKEALECLERINLCFL FAPLYHTATKNVATVRKEIGIKTIFNILGPLTNPANVNRQVVGVYEPSLV YTIANALKSLNVKKACVVHGLEGIDEFSISSNNLIAFIEEGEIDFSIFDI TEIGYKKFNTSDLICNSPKESAKVIYDILSGKESLEAPKSLFLKFNAALG FIVAGKARDLKEGIQIAEETIKSGKPFEILKEFVVLSKGNIDKFESFEKN V	ATGATAAAAGAAGCAATAATAAAGTTAACGGAAAGAAAGGATTTAACATT CGATGAAGTTCAAACAGTGATGAATGAGATTGTAAACAATCAAGCATCTC CTTCACAGATAGCAGCTTTTCTAACAGCTTTGAAGATGAAAGGAGAAACA CCATCCGAAATAGTTTCTTTTGCAAGAATCCTAAAAAGTTTATGTTTAAA ATTACAACATAGCTTTAACGATTTGGTCGATACAGCAGGCACAGGAGGCG ATAAGGTTAAAACATTTAACGTAAGCACAGCCACAGCGTTTGTCTTAGCT GCTTCAAATATTAAAGTTGCAAAGCACGGTAATAGAGCTGTTACAGGTAA TAGCGGAAGCGCTGATGTTCTTGAAGAATTGGGAATAAACAT…			1
R229	phe_tyr_trp_R03509	1 N-5-phosphoribosyl-anthranilate = 1 1-2-carboxyphenylamino-1-deoxyribulose-5-phosphate	5.3.1.24	Phosphoribosylanthranilate isomerase	N	2504813151	cren1_8best_scaffolds_00003020	MIRIKICGNKRVEDMHIAAKLGAHALGFIFNIPSSPRNNTFEEAKNLVAN SPSLIDLIPVTTSENIHEVLKFGIRTIQTIGNIKEIFKLKKNYQELNLIP VLYVREELPDEGTLKICSEFKAIVIDTKSEKHLGGSGIVHDWNISRKISK ELGNVILAGGLNEKNVVEAITKVEPYGVDVSSGVESRPGVKDPVKMRKFI EAVMKYR	ATGATTAGGATAAAAATATGCGGAAATAAAAGAGTAGAAGATATGCATAT TGCAGCTAAACTAGGCGCACATGCATTAGGCTTCATATTTAATATTCCTT CATCTCCTAGGAATAATACATTCGAAGAAGCAAAGAATCTAGTTGCAAAT TCGCCTTCTTTGATTGATTTGATTCCTGTAACAACTTCAGAGAATATACA TGAAGTGTTAAAGTTTGGAATTAGAACAATTCAAACAATAGGAAACATAA AGGAAATATTCAAATTGAAAAAGAATTATCAAGAATTGAATTTAATTCCC GTTTTATATGTAAGAGAAGAACTTCCAGATGAAGGGACTCTTAAAATTTG TTCAGAATTTAAAGCTATTGTGATAGATACGAAAAGTGAAAA…			1
R231	phe_tyr_trp_R03508	1 1-2-carboxyphenylamino-1-deoxyribulose-5-phosphate + 1 Proton = 1 CO2 + 1 H2O + 1 Indoleglycerol-phosphate	4.1.1.48	Indole-3-glycerol phosphate synthase	N	2504813152	cren1_8best_scaffolds_00003030	LKASKKMYNFLIKAVESIKSLLKEGYYDLNSSVEREGFSLKDFLKEDSFR IIVELKKKSPSSGIIKNTIEDKLPFNLVENGAKGLSFLIERNYFDGSIEY LQKISSKINVPILFKDFVIHKKQVEAAKRAGADIILLIAEIFELGISIHG FRELIDYSHHLGLETIVETNNVEIANRLMDTEADYVGINNRDLKTLEINP DHFYNISSKIIKRKPLVAESGYSSNKQIIRDKKAGADFFLIGTCIMSATD PVEKLRELLKYD	TTGAAAGCTTCGAAAAAAATGTATAACTTCTTAATAAAAGCAGTGGAAAG TATAAAATCTTTACTAAAAGAAGGATACTATGACTTAAATTCAAGCGTTG AAAGGGAAGGATTTTCGCTTAAGGACTTCTTAAAAGAAGATTCCTTTAGA ATCATAGTTGAATTGAAAAAGAAATCTCCTTCATCTGGCATAATTAAAAA TACAATAGAGGATAAATTGCCTTTTAATTTGGTTGAAAATGGAGCAAAAG GTTTATCATTCTTGATTGAAAGAAATTACTTTGATGGTTCCATTGAGTAT TTGCAAAAGATATCAAGCAAAATAAATGTTCCTATACTTTTCAAAGATTT TGTAATTCATAAGAAGCAAGTAGAAGCTGCTAAAAGAGCAGG…			1
R233	phe_tyr_trp_R02340	1 Indoleglycerol-phosphate = 1 Glyceraldehyde3-phosphate + 1 indol	4.2.1.20	tryptophan synthase, alpha subunit	N	2504813149	cren1_8best_scaffolds_00003000	MREKLFDSKRSALICYIIPGYPDYETSLKLARILLENGADALELGVPFSD PIADGITIQKASYKALISGINLKEVIKFARILRKEYSAPIYLMSYLNPLF KYGYEKVAEEMRDSEINGAIIPDLPVDLFDDWYRICEKFNLETVLLCSPS TSLKRIKMIESKTTGFIYLVSIFGVTGAREYFPEYTFNFIAKVSKNTRKP IVVGFGISNPLQVKEIMKYDVDGIVVGSAILRYFEKGNGSDTFDKIKVFL KEIKKSL	ATGAGAGAAAAGTTATTCGATTCTAAAAGGTCAGCTTTGATTTGCTATAT TATTCCGGGTTATCCTGATTATGAAACAAGTCTAAAACTAGCAAGAATCT TGTTAGAAAATGGTGCAGACGCTTTAGAGCTAGGTGTTCCCTTTTCTGAT CCCATAGCTGATGGAATAACAATTCAGAAAGCATCTTATAAAGCATTGAT TAGTGGAATAAACTTAAAGGAAGTTATAAAATTCGCTAGAATATTAAGGA AAGAATATTCTGCTCCAATTTATCTCATGAGTTACCTAAATCCCTTATTT AAATATGGTTATGAAAAAGTTGCTGAAGAAATGAGAGATTCTGAAATTAA TGGAGCAATCATTCCTGATTTACCTGTTGATCTTTTTGATGA…			1
R235	phe_tyr_trp_R00674	1 indol + 1 L-Serine = 1 H2O + 1 L-Tryptophan	4.2.1.20	tryptophan synthase, beta subunit	N	2504813150	cren1_8best_scaffolds_00003010	LVKVLDDLWKGFKKAIKSEEFLNEYQNYLKDYAGRPTPLYYARNLSNKIG GARIFLKREDLLHGGAHKINNAIGQALLAKSMGKTRLIAETGAGQHGVAV AMAAAALNMKAEIYMGSEDAERQKINLQRMKILGAKVNIIESGSRTLKDA INEAIRDWIANFEDTHYLLGSVVGPHPYPSIVKYFQSIIGKETKKQCVEK IGRLPDYIVACVGGGSNAIGIFSSFINTKVALIGVQAAGKGIETGYHAAP LIAGSIGILHGMKTYVLQDENGQIKTTYSIAPGLDYPAVGPEHSYLKDTK RVEYVSVKDEEAIEAFEILSKTEGIIPALEPSHALAYAIKLARNLSKDKV IIVNLSGRGDKDIDSYLKFKGISL	TTGGTAAAAGTATTAGATGATCTATGGAAAGGTTTCAAGAAGGCCATTAA GTCTGAAGAATTTTTGAATGAATATCAAAACTATCTGAAGGATTATGCAG GAAGACCAACTCCATTGTATTATGCAAGGAACTTATCAAACAAAATAGGT GGAGCGAGAATATTTTTGAAAAGAGAGGATCTTTTGCATGGCGGGGCTCA TAAAATAAACAATGCAATAGGACAAGCACTATTGGCAAAGAGCATGGGTA AAACTAGACTCATAGCTGAAACAGGAGCTGGACAACATGGAGTTGCTGTT GCAATGGCGGCTGCAGCCTTGAATATGAAGGCTGAAATATATATGGGTTC TGAAGATGCGGAAAGACAAAAAATAAACTTGCAAAGGATGAA…			1
				pyridoxal-phosphate dependent TrpB-like enzyme		2504813618	cren1_8best_scaffolds_00007690	MFINNAKFPSFMSNLNRVVFEAEIPKYWYNILPDLPKPLPPPLNPSTKEP VKPHELEAIFPKELIRQEVSVDRWIPIPEEVREIYRLWRPTPLYRAYRLE RYLNTPARIYFKYEGVSPPGSHKPNTAVAQAYYNMKEGVKTLTTETGAGQ WGSALAFACNLFGLNARIYMVRSSYDQKPYRKTLMQLWNAEVIPSPSSKT KFGRSLLEQDPNNPGSLGIAISEAIEDAVSNENTKYSLGSVLNHVLMHQT VIGIEAKEQISKIDEYPDIVVGCIGGGSSFSGLFWPFYYDSVSGKAIKKV DFLAVEPTAAPSITKGVYTYDHGDTARLTPLLKMYTLGHDFIPPPIHAGG LRYHGKAPTLCLLANEGIVKVKAYNQVEVFNAASLFFKLEGI…	ATGTTTATAAATAATGCAAAGTTTCCATCATTTATGTCAAATTTAAACAG AGTAGTATTTGAAGCGGAAATTCCGAAATATTGGTATAATATACTTCCAG ATTTACCAAAACCTTTACCTCCACCTTTAAATCCCTCTACGAAAGAACCT GTTAAACCGCATGAATTAGAAGCAATATTTCCTAAAGAGTTAATAAGGCA AGAAGTTTCGGTTGATAGATGGATTCCTATACCCGAAGAGGTACGCGAGA TCTATAGATTGTGGCGTCCAACGCCTTTATACAGGGCATATAGACTAGAA CGATATTTAAATACACCCGCAAGGATATATTTCAAATACGAAGGCGTATC ACCTCCGGGGAGTCATAAGCCAAATACGGCTGTAGCTCAAGC…
R238	phe_tyr_trp_R01715	1 Chorismate = 1 Prephenate	5.4.99.5	Chorismate mutase	N	2504813140	cren1_8best_scaffolds_00002910	LEETIGEIRKSIDEIDQKIIELLNERIKLCKRIAMIKRSQRIPIKDEKRE MEIINRVGIFSDIFKEIIKICRKYEEEIVQNGQ	TTGGAAGAAACTATTGGAGAAATAAGAAAGAGCATAGACGAGATAGATCA AAAGATAATCGAGCTTCTCAATGAAAGGATTAAACTATGTAAAAGAATTG CCATGATTAAAAGGTCTCAAAGAATTCCTATTAAAGATGAAAAAAGAGAA ATGGAAATAATAAATAGAGTAGGGATTTTTTCTGACATTTTTAAGGAAAT AATTAAAATTTGTAGAAAATACGAGGAAGAAATTGTTCAAAATGGACAGT GA			1
R240	phe_tyr_trp_R01373	1 Prephenate + 1 Proton = 1 CO2 + 1 H2O + 1 Phenylpyruvate	4.2.1.51	Prephenate dehydratase	N	2504813200	cren1_8best_scaffolds_00003510	MKIAFQGERGAYSEIAAIKYFGTNIEIIPCKTLADTFYVAENEADFAIVP IENSIEGSVNEACDLLLITNLKIVGEIYVKIEHALISYHENTLKDIKRVF SHPQALAQCRKFISKLNLEAIPYYDTAGSVKMLSENYIKDAAAIASKRAA ELYNMKIIAENISDEENNFTRFIVLGKKEAKSSGKDKTSIIFATKHEPGA LYKALEEFAIRNINLTMIISRPIKGKPWEYNFYVDFEGHINEEKIIDCLN GLKKKTTFLKILGSYPRTDFNY	ATGAAAATCGCATTTCAAGGTGAAAGAGGAGCTTATAGCGAAATAGCCGC TATTAAGTACTTTGGCACAAATATCGAGATAATTCCATGTAAAACTTTAG CTGATACTTTTTATGTTGCTGAAAATGAAGCAGACTTTGCAATAGTTCCT ATTGAAAATAGTATAGAAGGAAGTGTAAATGAAGCTTGTGACCTTTTATT GATAACGAATCTTAAGATCGTTGGAGAAATTTACGTTAAAATTGAGCATG CATTGATTAGCTACCATGAAAATACTCTTAAAGACATCAAAAGGGTCTTT TCTCATCCTCAAGCTTTAGCTCAATGCAGAAAATTTATTTCAAAGTTAAA CCTTGAAGCTATACCATACTATGATACAGCTGGAAGTGTTAA…			1
R242	phe_tyr_trp_R00694	1 L-Glutamate + 1 Phenylpyruvate = 1 2-Oxoglutarate + 1 L-Phenylalanine	2.6.1.1	Aspartate/tyrosine/aromatic aminotransferase	Y	2504813541	cren1_8best_scaffolds_00006920	MPILDSIKRSATVSLNDLINELKSKGVKVLSLAVGEPHFNTEREIIEEAY RAMINGETHYVSSQGIIQLREAIAKKASLENLIPASASNVVIVPAKFAIY ASLIALLDEGDEVLLPNPCWVSYESQIILARGKPVYYDLNDDFSLNFDEI SFKLSDKTKAIIINSPHNPTGYVLTKEEMEHVVELAKDYNLYIISDEIYE KYIYEGKHISPASLDFDRTITINGFSKAFAMTGWRLGYLIANKDIINKVV TFVEQTLTCIPPFIQKAGVKSLELGEKIYKRYVEEYKKARDYVYERLSKI NNIAVNKPGGAFYMFPRYLINVDSYTLAQELLLKKGVAIVPGSSFGSRGE FHFRISYATSFEILKEAMDRIENYFDGYR	ATGCCAATACTCGATTCGATCAAAAGATCAGCTACAGTTAGCTTGAATGA TTTAATAAACGAGTTAAAGAGCAAAGGAGTTAAGGTATTGTCTTTAGCTG TTGGAGAACCTCATTTTAATACTGAAAGAGAAATAATAGAGGAAGCTTAC CGCGCAATGATTAATGGCGAGACTCACTATGTTAGTTCACAAGGAATTAT TCAACTAAGGGAGGCAATAGCAAAAAAAGCCAGTTTAGAAAACTTGATTC CTGCATCAGCATCAAACGTGGTTATTGTTCCAGCAAAATTTGCAATATAC GCTTCTTTAATTGCTTTGTTGGATGAAGGAGACGAAGTTCTTTTACCCAA TCCCTGTTGGGTAAGTTATGAGAGTCAAATAATTCTAGCAAG…			1
				Aspartate/tyrosine/aromatic aminotransferase		2504813847	cren1_8best_scaffolds_00009980	MMKLSKLSNLIQPSPIREMLKEVNELRRNSVDVIQLSTGQPSLPLDEEVL NFLISKLRENPLKVSSYSPTAGIPELREKICHDLSYFGKIDVEENEVLIT EGGSEGLLLAALTLFDKDDEVIILEPTYVSYPNVTIIAGAKPIFVSQKME ESYQPNLEEIKSKINSKTKAIMFATPDNPTGRVLDEKIAKGLIEIAKDYQ LYLIVDEAYKHLIYEGEHFWFWRYEDARDRVVCINTFSKDPAMTGFRLGY AYGPKDVISVMERIKQYTTLCSNTPAQIAAIKYLEPKVKEKVLSYTLQIY KKRRDALIDAMEEYLPYAKFVKPKGAMYLFANFLHYFGKKGIDDKFFMMD LIKKKYVAVISGSNFGPSGANHIRITFVGENEDRIRLGIRLI…	ATGATGAAACTTTCAAAACTTTCAAATTTAATTCAACCATCGCCTATAAG GGAAATGCTTAAGGAGGTAAATGAATTAAGAAGAAATAGTGTGGACGTTA TACAGCTTTCTACAGGACAACCTAGTTTACCTTTGGATGAAGAAGTGCTA AATTTTTTAATAAGCAAGTTAAGAGAGAATCCTTTGAAGGTTAGTTCATA TTCTCCAACTGCTGGAATACCAGAGCTAAGAGAAAAAATTTGTCACGATT TATCATATTTCGGAAAAATAGATGTTGAAGAAAATGAGGTTTTAATAACT GAAGGGGGTTCTGAAGGTCTTTTACTTGCAGCTTTAACATTATTTGATAA AGATGATGAAGTAATAATACTTGAACCAACATACGTAAGTTA…
R245	phe_tyr_trp_R01728	1 NAD + 1 Prephenate = 1 CO2 + 1 NADH + 1 p-hydroxyphenylpyruvate	1.3.1.12	Prephenate dehydrogenase	N	2504813139	cren1_8best_scaffolds_00002900	MDSDDFKRVAIIGGAGRMGSLFARLLKPYYKVGIYDLDENKCKLIAKELN IDYFSSLKEAIEASEVIEVATPLSKTRDIIKRIGKYNCKDKLVFDIASFK SDIISAYKNFEKNSKIVSIHPMFGPGIKFTKNKPVLVIPLEGHENDVKFV KEFLKELEFDFIEIDHKTHDEIMSLFISMPYLISISYLKVIKNYKQYFKY GGASFKLMLTLSNLILNDSEEQIATICSNKLAKKFSLKFRKEMMKLTNLG KDKIMKEVRKIKNDFYNEDVYRKAYDFFEMLH	ATGGACAGTGATGATTTTAAGAGGGTAGCCATTATTGGAGGAGCAGGCAG AATGGGTTCGCTTTTTGCAAGATTGCTAAAGCCGTATTATAAAGTAGGCA TATACGATTTGGATGAAAATAAATGCAAATTAATTGCTAAAGAGCTCAAC ATTGATTATTTTTCAAGTCTAAAGGAAGCAATTGAGGCAAGCGAAGTCAT AGAAGTAGCCACGCCTCTTTCAAAAACAAGAGATATAATAAAAAGAATAG GTAAGTATAATTGCAAGGATAAGCTTGTGTTTGACATCGCTTCATTCAAA TCTGACATAATTTCTGCTTACAAAAATTTTGAAAAAAACAGTAAAATTGT AAGTATTCATCCAATGTTTGGTCCTGGCATAAAGTTTACTAA…			1
R247	phe_tyr_trp_R00734	1 L-Glutamate + 1 p-hydroxyphenylpyruvate = 1 2-Oxoglutarate + 1 L-Tyrosine	2.6.1.1	Aspartate/tyrosine/aromatic aminotransferase	Y	2504813541	cren1_8best_scaffolds_00006920	MPILDSIKRSATVSLNDLINELKSKGVKVLSLAVGEPHFNTEREIIEEAY RAMINGETHYVSSQGIIQLREAIAKKASLENLIPASASNVVIVPAKFAIY ASLIALLDEGDEVLLPNPCWVSYESQIILARGKPVYYDLNDDFSLNFDEI SFKLSDKTKAIIINSPHNPTGYVLTKEEMEHVVELAKDYNLYIISDEIYE KYIYEGKHISPASLDFDRTITINGFSKAFAMTGWRLGYLIANKDIINKVV TFVEQTLTCIPPFIQKAGVKSLELGEKIYKRYVEEYKKARDYVYERLSKI NNIAVNKPGGAFYMFPRYLINVDSYTLAQELLLKKGVAIVPGSSFGSRGE FHFRISYATSFEILKEAMDRIENYFDGYR	ATGCCAATACTCGATTCGATCAAAAGATCAGCTACAGTTAGCTTGAATGA TTTAATAAACGAGTTAAAGAGCAAAGGAGTTAAGGTATTGTCTTTAGCTG TTGGAGAACCTCATTTTAATACTGAAAGAGAAATAATAGAGGAAGCTTAC CGCGCAATGATTAATGGCGAGACTCACTATGTTAGTTCACAAGGAATTAT TCAACTAAGGGAGGCAATAGCAAAAAAAGCCAGTTTAGAAAACTTGATTC CTGCATCAGCATCAAACGTGGTTATTGTTCCAGCAAAATTTGCAATATAC GCTTCTTTAATTGCTTTGTTGGATGAAGGAGACGAAGTTCTTTTACCCAA TCCCTGTTGGGTAAGTTATGAGAGTCAAATAATTCTAGCAAG…			1
				Aspartate/tyrosine/aromatic aminotransferase		2504813847	cren1_8best_scaffolds_00009980	MMKLSKLSNLIQPSPIREMLKEVNELRRNSVDVIQLSTGQPSLPLDEEVL NFLISKLRENPLKVSSYSPTAGIPELREKICHDLSYFGKIDVEENEVLIT EGGSEGLLLAALTLFDKDDEVIILEPTYVSYPNVTIIAGAKPIFVSQKME ESYQPNLEEIKSKINSKTKAIMFATPDNPTGRVLDEKIAKGLIEIAKDYQ LYLIVDEAYKHLIYEGEHFWFWRYEDARDRVVCINTFSKDPAMTGFRLGY AYGPKDVISVMERIKQYTTLCSNTPAQIAAIKYLEPKVKEKVLSYTLQIY KKRRDALIDAMEEYLPYAKFVKPKGAMYLFANFLHYFGKKGIDDKFFMMD LIKKKYVAVISGSNFGPSGANHIRITFVGENEDRIRLGIRLI…	ATGATGAAACTTTCAAAACTTTCAAATTTAATTCAACCATCGCCTATAAG GGAAATGCTTAAGGAGGTAAATGAATTAAGAAGAAATAGTGTGGACGTTA TACAGCTTTCTACAGGACAACCTAGTTTACCTTTGGATGAAGAAGTGCTA AATTTTTTAATAAGCAAGTTAAGAGAGAATCCTTTGAAGGTTAGTTCATA TTCTCCAACTGCTGGAATACCAGAGCTAAGAGAAAAAATTTGTCACGATT TATCATATTTCGGAAAAATAGATGTTGAAGAAAATGAGGTTTTAATAACT GAAGGGGGTTCTGAAGGTCTTTTACTTGCAGCTTTAACATTATTTGATAA AGATGATGAAGTAATAATACTTGAACCAACATACGTAAGTTA…
R250	BCAA_R03194	1 2-Hydroxyethyl-ThPP + 1 2-Oxobutyrate = 1 2-Aceto-2-hydroxybutanoate + 1 TPP	2.2.1.6	hypothetical protein	N	2504813075	cren1_8best_scaffolds_00002260	MDKIIVLTSNIGIDSVGRIVNTLRRGKVKLKEIKMNFEDNLVKIYIKLSG EENEIDWLSKKLNRLVDVEEIKVLENG	ATGGATAAAATAATAGTTTTGACATCAAATATAGGAATTGATTCTGTAGG TAGAATTGTAAATACTTTAAGGAGGGGTAAAGTTAAACTTAAAGAAATCA AAATGAATTTCGAGGATAACCTTGTAAAAATTTATATCAAACTGAGTGGT GAAGAAAATGAAATAGATTGGTTATCTAAAAAGTTAAATAGGCTTGTTGA CGTAGAAGAAATAAAGGTGTTGGAAAATGGCTAA			1
				acetolactate synthase, large subunit, biosynthetic type		2504813076	cren1_8best_scaffolds_00002270	MTVYDAFYGMDDVKLFTFKHEQAAIHAADAYARVLKKPGVVMVTSGPGAT NLVTGLANAYMDSSPLVAVTGQVSTEILGRDGFQETDIIGVTFPITKFNY MVKSAGEIPSAFRLAYNVAMAGRPGPVLIDIPKDLQNADFIEDKDIGKKI NIDKLYPLEPNLEEVLRAVEILLNSERPVILVGGGVYWSGAWNEVIEIAE FLNAPIVSTFPGKNSLPNDHSLYFGPAGMHGRVEADAALANADVVLALGT RFSDRTVGRFREMNEKTVIHIDVDPSEINKNVKAKVGIAADVKKALQLMI KFLPRTAKKNEKFLEWLRSIKRSYEELIEKRSEEFKFAPWKVLKILRNAL PADCITTTGVGAHQMWCELHWEVQIPGTFITSAGLGTMGFGL…	ATGACAGTATACGATGCTTTTTATGGCATGGATGATGTAAAGCTATTTAC TTTCAAGCATGAGCAGGCAGCAATTCATGCTGCGGATGCATATGCAAGGG TTTTGAAAAAACCTGGGGTAGTAATGGTTACAAGCGGTCCAGGTGCAACA AACTTGGTAACTGGTTTAGCAAACGCTTACATGGATAGTTCTCCATTGGT TGCAGTTACAGGTCAAGTTTCGACAGAGATTCTTGGAAGAGATGGTTTTC AGGAAACAGACATAATCGGAGTAACTTTTCCTATAACAAAATTCAATTAT ATGGTTAAGAGTGCAGGTGAAATTCCTTCAGCTTTTCGTTTAGCTTATAA TGTAGCCATGGCTGGAAGACCAGGTCCTGTATTGATTGATAT…
				acetolactate synthase, large subunit, biosynthetic type		2504814612	cren1_8best_scaffolds_00017630	VKHIFGISGGSILPIYDALYDVDDIKLFTFKHEQGAIHAADAYARVSKKP GIVMVTSGPGATNIVTGIANAYMDSSPVIAITGQVPTTIFGRDGFQETDI IGVTFPITKFSYMVKNPNELPSAFRTAYKVAINDRPGPVLLDIPRDIQLA YYTGDEDISKKVKLKPLPELNLQEIEKAIDILINSDRPVILVGGGVYWSG AWNEVIRLAEILNAPIVSTFPGKNSIPNNHGLYMGPAGMHGRLEADAALV NADVVLALGTRFSDRTVGRFSEMNQKKVIHIDIDSSEINKNVKTLVGIVS DVKVALNEIIKRLPNSVKNNEKFLNWLKSIRKKYEDNLERLSVEMQFAPW KVLKIIRNSVPVNTITTTGVGSHQMWCELHWDVFVPGTFITS…	GTGAAGCATATTTTTGGTATTTCAGGAGGAAGTATACTACCAATTTATGA TGCACTTTATGATGTTGACGATATAAAATTATTTACCTTTAAGCATGAAC AGGGTGCAATACATGCAGCTGATGCTTATGCTCGAGTCTCAAAGAAACCT GGTATAGTAATGGTAACGAGCGGACCTGGTGCAACAAATATAGTAACGGG AATAGCCAATGCTTATATGGATAGCTCTCCAGTCATAGCGATTACAGGCC AAGTTCCTACAACTATATTTGGTAGAGATGGCTTTCAAGAAACAGACATA ATCGGAGTAACGTTTCCAATAACTAAGTTTAGTTATATGGTGAAAAATCC CAACGAATTACCTTCGGCATTTCGCACAGCGTACAAAGTAGC…
R254	BCAA_R05069_R05068	1 2-Aceto-2-hydroxybutanoate + 1 NADPH + 1 Proton = 1 2_3-Dihydroxy-3-methylvalerate + 1 NADP	1.1.1.86	ketol-acid reductoisomerase	N	2504813074	cren1_8best_scaffolds_00002250	MAKVYTDKEASLDILKDKTISVIGYGSQGRAQALNLRDSGLHVILGLRQG KSWNEAKKEGFEVYEVDEAVKRSDLVMVLIPDMVQPSIWEKYIAPNLKEG KVVDFAHGFNIRFNLIKPPKFVDVIMVAPKSPGRLVREEYLRGSGVPSLV AVHQNYSGKALNYALAIAKGIGSTRVGVIETNFAEETETDLIGEQTVLVG GLIELLKKGFEVLVELGYQPEVAYFEAINEAKLIMDLIWEKGFIGMLMNV SETARFGGLTVGPKVIDDRVKENMKKVAEKVINNEFALQWVNEYKQGMSN LNKLLKELENHQVEITGKFLRSLRDKKT	ATGGCTAAAGTATATACAGATAAGGAGGCTTCCTTAGATATACTTAAAGA TAAAACAATATCAGTTATAGGATACGGTAGCCAAGGAAGAGCTCAGGCAT TGAATCTAAGAGATAGTGGATTACATGTGATTTTAGGATTGAGACAAGGC AAATCTTGGAACGAAGCAAAAAAGGAAGGTTTCGAAGTTTATGAAGTAGA TGAAGCTGTTAAAAGATCGGATTTAGTAATGGTTCTTATACCTGATATGG TTCAACCAAGCATATGGGAAAAATACATTGCTCCAAACTTAAAGGAAGGA AAAGTTGTTGATTTTGCACATGGTTTCAATATAAGATTCAATTTAATCAA GCCTCCAAAATTTGTCGATGTTATAATGGTAGCTCCAAAATC…			1
R256	BCAA_R05070	1 2_3-Dihydroxy-3-methylvalerate = 1 3MOP + 1 H2O	4.2.1.9	dihydroxy-acid dehydratase	N	2504814645	cren1_8best_scaffolds_00017960	MISKEYYKGVEKAPNRAFLRAIGLTDTDLDKPFVGIGVAWNEAGPCNYHT LDLARFAKEGVREAGATPRTFATPLVIDGIAMGNFGMKYSLPSREVIANT VELTILGHGYDAFLGICGCDKTNPAMVMAAARLNIPSIVFYAGSTMPGIY EGEKITIEEVFEAVGSYQAGLISLQKLEEIEKSAIPTVGSCGGLFTANTM AFMIEALGIALPNSSAPPAISSLKSRYAYESGKQIVKLIENGIKARDILK YEAFENAITVLMAIGGSTNAILHLLAIANEANVKLELEEFERISNRVPLI VNMKPHGKYTMADLYEIGGVGVVIKKLLDKGLLNENALTVTGKTLKESYE GVKFVKVYDDLVYDVDNPIKPTGGIKILKGNLAPKGSVFKIS…	ATGATATCTAAGGAATACTATAAAGGAGTAGAAAAAGCTCCAAACCGTGC TTTCCTAAGAGCAATAGGACTTACTGATACAGATCTTGACAAGCCCTTCG TTGGAATTGGAGTTGCTTGGAATGAAGCTGGACCATGCAATTATCATACG CTAGATTTAGCTAGATTTGCGAAAGAAGGAGTGAGAGAAGCAGGAGCAAC TCCCAGAACTTTTGCAACCCCCTTGGTTATAGACGGTATAGCTATGGGTA ACTTTGGAATGAAATACTCATTGCCAAGCAGGGAGGTAATCGCAAATACT GTTGAACTCACAATTCTCGGCCATGGTTATGATGCTTTTTTAGGAATATG TGGTTGTGATAAAACTAATCCTGCTATGGTTATGGCTGCTGC…			1
R258	BCAA_R02196	1 3MOP + 1 NADH + 1 NH3 + 2 Proton = 1 H2O + 1 L-Isoleucine + 1 NAD	1.4.1.9 (2.6.1.42)	branched-chain amino acid aminotransferase, group I	Y	2504812947	cren1_8best_scaffolds_00000980	LKIGYYSYVWYNGEIVEWNKATVHLMSHALHYGTSVIEGIRAYADEENVY VFRLVDHMKRFINSAKIYSFNLKYSLDELLKAVVETIRTNNVKEGCYIRP IAFVGMHGIDLYVSKDSPINVAIILLKVGEYMKSEGVRACISSWRRICDP LIPPLAKAGGNYLNSVLATQESKRNGYDEAIMLDLNGNVSEAPGENIFIV RKGKIYTPPVSAGILEGITRDTAITIANDLGYEVIERNIPKTELYISDEI FLTGTAAEIAPVISVDGITIGDGKIGPVTKSIKELYHQAVRNKLPKYSHW LTKVY	TTGAAAATAGGATACTATAGTTATGTTTGGTATAATGGAGAAATAGTAGA ATGGAATAAAGCAACAGTGCACTTAATGTCTCATGCCCTACATTACGGAA CAAGTGTGATAGAAGGAATAAGAGCTTATGCAGATGAAGAAAACGTATAC GTATTCAGATTAGTTGATCATATGAAAAGATTCATAAATTCGGCTAAAAT TTACTCTTTCAACCTAAAATACAGTTTAGATGAACTTTTAAAGGCTGTTG TTGAAACTATTAGGACTAATAACGTAAAAGAAGGTTGCTATATTAGACCA ATAGCGTTCGTAGGCATGCATGGAATAGACCTTTATGTATCTAAAGATTC TCCTATAAATGTTGCAATTATTTTGCTAAAAGTAGGTGAATA…			1
				branched-chain amino acid aminotransferase, group I		2504814354	cren1_8best_scaffolds_00015050	MKELKKLWIDGQFVDWHEAKIHILTHALHYGYAVFEGIRCFSTEEGPAIF RLRDHLERFFNSAKIYNMKINYTMEDLTKVIIKLIELNDVEECYIRPIAF TGYGEMGLNPLKNKVSIAVTLWEWGPYLGEEGKRKGVRCMVSSWIRVDSR SLPPQAKCAANYANSGLAKMEAVLNGYDEAIMLNSHGFVSEGPGENIFRV KEGVLTTPPASAGILRGVTRDTVIKFAKDLGITFYRNDISREELYTSDEL FFTGTAAGIVPIREVDGRPIGNGDYPLTRKLQQLYEDTVHGRIEKYKYWL TYIKEVKTSL	ATGAAAGAATTAAAGAAACTTTGGATAGATGGACAATTCGTTGACTGGCA CGAAGCAAAAATACACATTCTTACACATGCCTTGCACTATGGATACGCTG TTTTTGAAGGAATAAGATGTTTTTCAACAGAGGAAGGTCCTGCAATATTT AGATTGAGAGATCATTTAGAGAGATTTTTTAATAGTGCTAAAATTTACAA CATGAAAATAAATTATACAATGGAGGACCTTACAAAGGTAATTATAAAGT TAATTGAGCTTAACGATGTTGAAGAATGTTATATCAGACCAATAGCTTTT ACAGGTTATGGAGAAATGGGTCTAAATCCTTTAAAGAACAAGGTCAGTAT TGCTGTAACATTATGGGAATGGGGTCCATACTTAGGGGAAGA…
				Glutamate dehydrogenase/leucine dehydrogenase		2504814600	cren1_8best_scaffolds_00017510	VEGMKIFEYMNKYDYENVFICNDNATGLKAVIAIHDTTLGPAAGGCRMWK YENEIDAIFDAMKLARAMTYKYAAAGRELGGGKLVIIGDPKKDKSEALFR AVGRFIERLGGIYSTGTDVGTDLNDMVNIYKETRYVITLPRSYGGAGDIS PATAFGVVEAMQIGARKVFGSENLNGLKVAVQGLGKVGSEVVKLLSKKGA KLVICDIDAERAQKIAKEYEAKIVDPEKIYEEEVDIFSPNALGGILNSKT IQRLKAKLICGGANNQLESEAVGDELHKRGILYLPDYVVNSGGTVYDTYR LFHNNIHNHDFAIEEVETLIRQNITRILEISENESIPTYLAADKYAEERI RGAAKTKTIRLPQERRWYW	GTGGAAGGGATGAAGATTTTTGAATACATGAACAAATATGATTACGAAAA TGTCTTTATTTGTAATGATAATGCTACAGGACTTAAAGCGGTAATTGCAA TACATGATACAACTCTTGGTCCTGCAGCGGGAGGTTGCAGGATGTGGAAA TACGAAAACGAAATTGATGCGATATTTGATGCTATGAAATTGGCAAGGGC CATGACTTACAAGTACGCTGCTGCAGGAAGAGAACTCGGTGGGGGTAAAC TTGTTATCATTGGAGATCCTAAAAAGGATAAATCAGAAGCTTTATTCAGA GCAGTAGGAAGATTCATTGAGAGATTAGGAGGAATCTATTCAACAGGAAC AGATGTAGGAACAGATTTGAATGATATGGTAAATATATATAA…
R262	BCAA_R04672	1 2-Hydroxyethyl-ThPP + 1 Pyruvate = 1 ALCTT + 1 TPP	2.2.1.6	hypothetical protein	N	2504813075	cren1_8best_scaffolds_00002260	MDKIIVLTSNIGIDSVGRIVNTLRRGKVKLKEIKMNFEDNLVKIYIKLSG EENEIDWLSKKLNRLVDVEEIKVLENG	ATGGATAAAATAATAGTTTTGACATCAAATATAGGAATTGATTCTGTAGG TAGAATTGTAAATACTTTAAGGAGGGGTAAAGTTAAACTTAAAGAAATCA AAATGAATTTCGAGGATAACCTTGTAAAAATTTATATCAAACTGAGTGGT GAAGAAAATGAAATAGATTGGTTATCTAAAAAGTTAAATAGGCTTGTTGA CGTAGAAGAAATAAAGGTGTTGGAAAATGGCTAA			1
				acetolactate synthase, large subunit, biosynthetic type		2504813076	cren1_8best_scaffolds_00002270	MTVYDAFYGMDDVKLFTFKHEQAAIHAADAYARVLKKPGVVMVTSGPGAT NLVTGLANAYMDSSPLVAVTGQVSTEILGRDGFQETDIIGVTFPITKFNY MVKSAGEIPSAFRLAYNVAMAGRPGPVLIDIPKDLQNADFIEDKDIGKKI NIDKLYPLEPNLEEVLRAVEILLNSERPVILVGGGVYWSGAWNEVIEIAE FLNAPIVSTFPGKNSLPNDHSLYFGPAGMHGRVEADAALANADVVLALGT RFSDRTVGRFREMNEKTVIHIDVDPSEINKNVKAKVGIAADVKKALQLMI KFLPRTAKKNEKFLEWLRSIKRSYEELIEKRSEEFKFAPWKVLKILRNAL PADCITTTGVGAHQMWCELHWEVQIPGTFITSAGLGTMGFGL…	ATGACAGTATACGATGCTTTTTATGGCATGGATGATGTAAAGCTATTTAC TTTCAAGCATGAGCAGGCAGCAATTCATGCTGCGGATGCATATGCAAGGG TTTTGAAAAAACCTGGGGTAGTAATGGTTACAAGCGGTCCAGGTGCAACA AACTTGGTAACTGGTTTAGCAAACGCTTACATGGATAGTTCTCCATTGGT TGCAGTTACAGGTCAAGTTTCGACAGAGATTCTTGGAAGAGATGGTTTTC AGGAAACAGACATAATCGGAGTAACTTTTCCTATAACAAAATTCAATTAT ATGGTTAAGAGTGCAGGTGAAATTCCTTCAGCTTTTCGTTTAGCTTATAA TGTAGCCATGGCTGGAAGACCAGGTCCTGTATTGATTGATAT…
				acetolactate synthase, large subunit, biosynthetic type		2504814612	cren1_8best_scaffolds_00017630	VKHIFGISGGSILPIYDALYDVDDIKLFTFKHEQGAIHAADAYARVSKKP GIVMVTSGPGATNIVTGIANAYMDSSPVIAITGQVPTTIFGRDGFQETDI IGVTFPITKFSYMVKNPNELPSAFRTAYKVAINDRPGPVLLDIPRDIQLA YYTGDEDISKKVKLKPLPELNLQEIEKAIDILINSDRPVILVGGGVYWSG AWNEVIRLAEILNAPIVSTFPGKNSIPNNHGLYMGPAGMHGRLEADAALV NADVVLALGTRFSDRTVGRFSEMNQKKVIHIDIDSSEINKNVKTLVGIVS DVKVALNEIIKRLPNSVKNNEKFLNWLKSIRKKYEDNLERLSVEMQFAPW KVLKIIRNSVPVNTITTTGVGSHQMWCELHWDVFVPGTFITS…	GTGAAGCATATTTTTGGTATTTCAGGAGGAAGTATACTACCAATTTATGA TGCACTTTATGATGTTGACGATATAAAATTATTTACCTTTAAGCATGAAC AGGGTGCAATACATGCAGCTGATGCTTATGCTCGAGTCTCAAAGAAACCT GGTATAGTAATGGTAACGAGCGGACCTGGTGCAACAAATATAGTAACGGG AATAGCCAATGCTTATATGGATAGCTCTCCAGTCATAGCGATTACAGGCC AAGTTCCTACAACTATATTTGGTAGAGATGGCTTTCAAGAAACAGACATA ATCGGAGTAACGTTTCCAATAACTAAGTTTAGTTATATGGTGAAAAATCC CAACGAATTACCTTCGGCATTTCGCACAGCGTACAAAGTAGC…
R266	BCAA_R05071_R04440	1 ALCTT + 1 NADPH + 1 Proton = 1 2_3-Dihydroxy-isovalerate + 1 NADP	1.1.1.86	ketol-acid reductoisomerase	N	2504813074	cren1_8best_scaffolds_00002250	MAKVYTDKEASLDILKDKTISVIGYGSQGRAQALNLRDSGLHVILGLRQG KSWNEAKKEGFEVYEVDEAVKRSDLVMVLIPDMVQPSIWEKYIAPNLKEG KVVDFAHGFNIRFNLIKPPKFVDVIMVAPKSPGRLVREEYLRGSGVPSLV AVHQNYSGKALNYALAIAKGIGSTRVGVIETNFAEETETDLIGEQTVLVG GLIELLKKGFEVLVELGYQPEVAYFEAINEAKLIMDLIWEKGFIGMLMNV SETARFGGLTVGPKVIDDRVKENMKKVAEKVINNEFALQWVNEYKQGMSN LNKLLKELENHQVEITGKFLRSLRDKKT	ATGGCTAAAGTATATACAGATAAGGAGGCTTCCTTAGATATACTTAAAGA TAAAACAATATCAGTTATAGGATACGGTAGCCAAGGAAGAGCTCAGGCAT TGAATCTAAGAGATAGTGGATTACATGTGATTTTAGGATTGAGACAAGGC AAATCTTGGAACGAAGCAAAAAAGGAAGGTTTCGAAGTTTATGAAGTAGA TGAAGCTGTTAAAAGATCGGATTTAGTAATGGTTCTTATACCTGATATGG TTCAACCAAGCATATGGGAAAAATACATTGCTCCAAACTTAAAGGAAGGA AAAGTTGTTGATTTTGCACATGGTTTCAATATAAGATTCAATTTAATCAA GCCTCCAAAATTTGTCGATGTTATAATGGTAGCTCCAAAATC…			1
R268	BCAA_R04441	1 2_3-Dihydroxy-isovalerate = 1 3-Methyl-2-oxobutanoate + 1 H2O	4.2.1.9	dihydroxy-acid dehydratase	N	2504814645	cren1_8best_scaffolds_00017960	MISKEYYKGVEKAPNRAFLRAIGLTDTDLDKPFVGIGVAWNEAGPCNYHT LDLARFAKEGVREAGATPRTFATPLVIDGIAMGNFGMKYSLPSREVIANT VELTILGHGYDAFLGICGCDKTNPAMVMAAARLNIPSIVFYAGSTMPGIY EGEKITIEEVFEAVGSYQAGLISLQKLEEIEKSAIPTVGSCGGLFTANTM AFMIEALGIALPNSSAPPAISSLKSRYAYESGKQIVKLIENGIKARDILK YEAFENAITVLMAIGGSTNAILHLLAIANEANVKLELEEFERISNRVPLI VNMKPHGKYTMADLYEIGGVGVVIKKLLDKGLLNENALTVTGKTLKESYE GVKFVKVYDDLVYDVDNPIKPTGGIKILKGNLAPKGSVFKIS…	ATGATATCTAAGGAATACTATAAAGGAGTAGAAAAAGCTCCAAACCGTGC TTTCCTAAGAGCAATAGGACTTACTGATACAGATCTTGACAAGCCCTTCG TTGGAATTGGAGTTGCTTGGAATGAAGCTGGACCATGCAATTATCATACG CTAGATTTAGCTAGATTTGCGAAAGAAGGAGTGAGAGAAGCAGGAGCAAC TCCCAGAACTTTTGCAACCCCCTTGGTTATAGACGGTATAGCTATGGGTA ACTTTGGAATGAAATACTCATTGCCAAGCAGGGAGGTAATCGCAAATACT GTTGAACTCACAATTCTCGGCCATGGTTATGATGCTTTTTTAGGAATATG TGGTTGTGATAAAACTAATCCTGCTATGGTTATGGCTGCTGC…			1
R270	BCAA_R01434	1 3-Methyl-2-oxobutanoate + 1 NADH + 1 NH3 + 2 Proton = 1 H2O + 1 L-Valine + 1 NAD	1.4.1.9 (2.6.1.42)	branched-chain amino acid aminotransferase, group I	Y	2504812947	cren1_8best_scaffolds_00000980	LKIGYYSYVWYNGEIVEWNKATVHLMSHALHYGTSVIEGIRAYADEENVY VFRLVDHMKRFINSAKIYSFNLKYSLDELLKAVVETIRTNNVKEGCYIRP IAFVGMHGIDLYVSKDSPINVAIILLKVGEYMKSEGVRACISSWRRICDP LIPPLAKAGGNYLNSVLATQESKRNGYDEAIMLDLNGNVSEAPGENIFIV RKGKIYTPPVSAGILEGITRDTAITIANDLGYEVIERNIPKTELYISDEI FLTGTAAEIAPVISVDGITIGDGKIGPVTKSIKELYHQAVRNKLPKYSHW LTKVY	TTGAAAATAGGATACTATAGTTATGTTTGGTATAATGGAGAAATAGTAGA ATGGAATAAAGCAACAGTGCACTTAATGTCTCATGCCCTACATTACGGAA CAAGTGTGATAGAAGGAATAAGAGCTTATGCAGATGAAGAAAACGTATAC GTATTCAGATTAGTTGATCATATGAAAAGATTCATAAATTCGGCTAAAAT TTACTCTTTCAACCTAAAATACAGTTTAGATGAACTTTTAAAGGCTGTTG TTGAAACTATTAGGACTAATAACGTAAAAGAAGGTTGCTATATTAGACCA ATAGCGTTCGTAGGCATGCATGGAATAGACCTTTATGTATCTAAAGATTC TCCTATAAATGTTGCAATTATTTTGCTAAAAGTAGGTGAATA…			1
				branched-chain amino acid aminotransferase, group I		2504814354	cren1_8best_scaffolds_00015050	MKELKKLWIDGQFVDWHEAKIHILTHALHYGYAVFEGIRCFSTEEGPAIF RLRDHLERFFNSAKIYNMKINYTMEDLTKVIIKLIELNDVEECYIRPIAF TGYGEMGLNPLKNKVSIAVTLWEWGPYLGEEGKRKGVRCMVSSWIRVDSR SLPPQAKCAANYANSGLAKMEAVLNGYDEAIMLNSHGFVSEGPGENIFRV KEGVLTTPPASAGILRGVTRDTVIKFAKDLGITFYRNDISREELYTSDEL FFTGTAAGIVPIREVDGRPIGNGDYPLTRKLQQLYEDTVHGRIEKYKYWL TYIKEVKTSL	ATGAAAGAATTAAAGAAACTTTGGATAGATGGACAATTCGTTGACTGGCA CGAAGCAAAAATACACATTCTTACACATGCCTTGCACTATGGATACGCTG TTTTTGAAGGAATAAGATGTTTTTCAACAGAGGAAGGTCCTGCAATATTT AGATTGAGAGATCATTTAGAGAGATTTTTTAATAGTGCTAAAATTTACAA CATGAAAATAAATTATACAATGGAGGACCTTACAAAGGTAATTATAAAGT TAATTGAGCTTAACGATGTTGAAGAATGTTATATCAGACCAATAGCTTTT ACAGGTTATGGAGAAATGGGTCTAAATCCTTTAAAGAACAAGGTCAGTAT TGCTGTAACATTATGGGAATGGGGTCCATACTTAGGGGAAGA…
				Glutamate dehydrogenase/leucine dehydrogenase		2504814600	cren1_8best_scaffolds_00017510	VEGMKIFEYMNKYDYENVFICNDNATGLKAVIAIHDTTLGPAAGGCRMWK YENEIDAIFDAMKLARAMTYKYAAAGRELGGGKLVIIGDPKKDKSEALFR AVGRFIERLGGIYSTGTDVGTDLNDMVNIYKETRYVITLPRSYGGAGDIS PATAFGVVEAMQIGARKVFGSENLNGLKVAVQGLGKVGSEVVKLLSKKGA KLVICDIDAERAQKIAKEYEAKIVDPEKIYEEEVDIFSPNALGGILNSKT IQRLKAKLICGGANNQLESEAVGDELHKRGILYLPDYVVNSGGTVYDTYR LFHNNIHNHDFAIEEVETLIRQNITRILEISENESIPTYLAADKYAEERI RGAAKTKTIRLPQERRWYW	GTGGAAGGGATGAAGATTTTTGAATACATGAACAAATATGATTACGAAAA TGTCTTTATTTGTAATGATAATGCTACAGGACTTAAAGCGGTAATTGCAA TACATGATACAACTCTTGGTCCTGCAGCGGGAGGTTGCAGGATGTGGAAA TACGAAAACGAAATTGATGCGATATTTGATGCTATGAAATTGGCAAGGGC CATGACTTACAAGTACGCTGCTGCAGGAAGAGAACTCGGTGGGGGTAAAC TTGTTATCATTGGAGATCCTAAAAAGGATAAATCAGAAGCTTTATTCAGA GCAGTAGGAAGATTCATTGAGAGATTAGGAGGAATCTATTCAACAGGAAC AGATGTAGGAACAGATTTGAATGATATGGTAAATATATATAA…
R274	BCAA_R01213	1 3-Methyl-2-oxobutanoate + 1 Acetyl-CoA + 1 H2O = 1 2-Isopropylmalate + 1 CoA + 1 Proton	2.3.3.13	Isopropylmalate/homocitrate/citramalate synthases	N	2504814611	cren1_8best_scaffolds_00017620	LNPSEKLTIAQALEELGVDIIEAGFPASAKSEIEAVKLIKRNIYKSKIAA LTRTRKNDIEAAIATDADVIHIFIATSEIHMKYKLRMSPQEVLTNAIQAV EYAKSHGVTVMFSAEDATRSDPNFLVKVYKEVIKAGADMINVPDTVGVMT PDRIAQLISFIRKHIGYEIPMDIHCHNDFGLAVANTTAAIQAGADGAQVV MNGYGERAGNAALEEVVSVLHFLLGYKTNIKTNLIRDTSKLVSNLFKIPV PPNKPIVGENAFSHESGIHVHGILNNPLTYEPINPEIVGMSRRIVLGKKS GKASIEHVLKTMGIEPNEQIIAYALEKVKELSIQGIKINDKIIKDIISEY LKIST	TTGAATCCTTCTGAAAAACTAACAATTGCTCAAGCATTAGAGGAGTTGGG CGTTGATATTATAGAAGCAGGATTCCCTGCCTCAGCAAAAAGTGAAATAG AAGCAGTAAAACTAATAAAAAGAAACATTTATAAATCGAAAATAGCAGCA TTAACAAGAACACGAAAAAACGATATAGAAGCAGCAATAGCTACAGATGC TGATGTAATTCATATCTTTATAGCAACATCGGAAATACATATGAAATATA AACTTAGAATGAGTCCTCAAGAAGTACTGACTAATGCTATACAAGCTGTA GAATATGCAAAAAGTCACGGTGTAACAGTAATGTTTAGTGCAGAAGATGC AACAAGGAGCGACCCTAACTTTTTGGTAAAAGTTTACAAAGA…			1
				Isopropylmalate/homocitrate/citramalate synthases		2504814793	cren1_8best_scaffolds_00019440	VIIDDTLREGLQSPNVAFKFEEKIHLAKLISDAGIERAIVSHPSAHRSEF EATKVIVDKKVFKETFALGRIKKEDIDLIDNTGANISLYLPFKIEDIDKI LDLIRYAKSKNKLLDVAIVNISNLQEEELIKLAKKLNGIGVDSIQLADSL GEINPKKSYEIVKKVKQSVESKISVHFHNDYGLSVANSVSAIYAGADFVG CTLMGIGERNGIADLATIAHFLINSSYKLNIDFSKLKKAYDYLIELLKRK GWNFYDNIPIFGENTQIHTAGTHAYFSNVFKNKNYSINVYTGKTMIKEIL EKNNISIEEKKLEYFVNKIKDHSVEIGKAFNEKEVIELYKEWLE	GTGATAATCGACGACACATTAAGGGAAGGATTACAATCCCCAAATGTTGC TTTTAAATTTGAAGAAAAAATTCATCTTGCTAAATTGATATCAGATGCTG GAATCGAAAGAGCAATTGTTTCCCATCCTTCTGCCCATAGAAGCGAATTT GAGGCAACTAAGGTTATTGTAGATAAAAAGGTATTCAAAGAAACTTTTGC ATTAGGAAGAATAAAAAAAGAAGATATAGATCTCATTGATAATACGGGTG CAAATATTTCTCTATATTTGCCTTTTAAAATCGAAGACATAGACAAGATT TTAGATTTAATCAGGTATGCGAAGTCGAAAAATAAATTGCTTGATGTTGC AATAGTTAATATCTCAAACCTTCAAGAAGAAGAACTTATAAA…
R277	BCAA_R03968	1 2-Isopropylmalate = 1 2-Isopropylmaleate + 1 H2O	4.2.1.33	3-isopropylmalate dehydratase, small subunit	N	2504812960	cren1_8best_scaffolds_00001110	MKITFVEGKVIPLQADNVDTDQIIPAQFLKLSKREGLGKYLFYRLRYDEE GRPKGGFILDDPRYSGASILVTGRNFGIGSSREHAVWALLDFGIKAVISS SFGDIFYENAAKNGLVCVKIEENVVKEIIEKALNTQLYVKIDLEKKILSY MGKNVNFEIEESVRKRLMLGLDDIGFTLETYEDAIRKFEEGLKPYIKIRK EWKYCG	ATGAAGATAACCTTTGTAGAAGGTAAAGTTATTCCATTACAGGCTGATAA TGTAGACACTGATCAGATAATTCCTGCTCAATTCCTAAAGCTAAGCAAAA GAGAGGGGTTAGGTAAATATCTTTTTTATAGGTTAAGATATGACGAAGAG GGACGACCGAAAGGAGGATTCATACTTGATGATCCAAGATACTCTGGTGC ATCAATACTTGTTACAGGTAGAAACTTTGGAATAGGCTCATCAAGAGAAC ATGCTGTATGGGCTCTATTAGACTTCGGTATCAAAGCCGTTATATCGTCT TCTTTTGGTGATATATTTTACGAAAATGCTGCAAAAAATGGTCTCGTATG TGTAAAAATTGAAGAAAATGTTGTAAAAGAAATTATTGAAAA…			1
R278	BCAA_R04001	1 2-Isopropylmaleate + 1 H2O = 1 3-Isopropylmalate	4.2.1.33	3-isopropylmalate dehydratase, large subunit	N	2504812961	cren1_8best_scaffolds_00001120	MGRTIYEKIWEAHKIASDGDRYLIYIDRHYIHEVTSPVAFERLRSYGRKV RRPDLTIAVMDHNVPTGDRTKPISDPLSLEQMEILKKNAYSHDIMLLDYY SPYQGIVHVIGPELGLTLPGMTVACGDSHTSTHGGLGALAFGIGTSEVEH ILATQSLWIKKHRSMEVKLNGRAGKGIMSKDVILSLIGTIGTGGAIGHII EFRGEYVDYLNIEERMTLTNMSIEAGARTAIISPDEKTIEYLRGKPFAPK GEEFYEMANFWKSLATDPGAYFDKVFEMDVTRVEPQVTWGTTPAMVSSVN GTIPEPNSYEDEIMRLSVERALKYMGLKPGMNIKDISVDRVFIGSCTNAR LYDLIQAARIVKGKKVKSGVRAMVVPGSQLVKRQAERLGLHR…	ATGGGAAGAACCATATATGAGAAGATATGGGAAGCCCATAAGATAGCAAG TGATGGCGACAGATATCTAATATATATAGATAGGCATTATATACACGAGG TAACATCTCCAGTAGCATTTGAAAGACTTAGAAGCTACGGTAGGAAGGTT AGGAGACCTGATCTAACAATAGCAGTAATGGATCACAACGTTCCTACAGG AGATAGGACTAAGCCTATATCAGATCCTCTTTCGCTTGAGCAAATGGAAA TTCTTAAGAAGAATGCATATTCTCATGACATTATGCTACTGGATTATTAT AGTCCTTACCAAGGCATAGTTCATGTTATAGGTCCAGAGCTAGGTTTAAC TCTTCCTGGAATGACAGTTGCCTGTGGTGATAGCCATACATC…			1
R280	BCAA_R04426	1 3-Isopropylmalate + 1 NAD = 1 2-isopropyl-3-oxosuccinate + 1 NADH + 1 Proton	1.1.1.85	assumed	N							1
R282	BCAA_R01652	1 2-isopropyl-3-oxosuccinate + 1 Proton = 1 4MOP + 1 CO2	spontaneous	spontaneous	N							0
R284	BCAA_R01088	1 4MOP + 1 NADH + 1 NH3 + 2 Proton = 1 H2O + 1 L-Leucine + 1 NAD	1.4.1.9 (2.6.1.42)	branched-chain amino acid aminotransferase, group I	Y	2504812947	cren1_8best_scaffolds_00000980	LKIGYYSYVWYNGEIVEWNKATVHLMSHALHYGTSVIEGIRAYADEENVY VFRLVDHMKRFINSAKIYSFNLKYSLDELLKAVVETIRTNNVKEGCYIRP IAFVGMHGIDLYVSKDSPINVAIILLKVGEYMKSEGVRACISSWRRICDP LIPPLAKAGGNYLNSVLATQESKRNGYDEAIMLDLNGNVSEAPGENIFIV RKGKIYTPPVSAGILEGITRDTAITIANDLGYEVIERNIPKTELYISDEI FLTGTAAEIAPVISVDGITIGDGKIGPVTKSIKELYHQAVRNKLPKYSHW LTKVY	TTGAAAATAGGATACTATAGTTATGTTTGGTATAATGGAGAAATAGTAGA ATGGAATAAAGCAACAGTGCACTTAATGTCTCATGCCCTACATTACGGAA CAAGTGTGATAGAAGGAATAAGAGCTTATGCAGATGAAGAAAACGTATAC GTATTCAGATTAGTTGATCATATGAAAAGATTCATAAATTCGGCTAAAAT TTACTCTTTCAACCTAAAATACAGTTTAGATGAACTTTTAAAGGCTGTTG TTGAAACTATTAGGACTAATAACGTAAAAGAAGGTTGCTATATTAGACCA ATAGCGTTCGTAGGCATGCATGGAATAGACCTTTATGTATCTAAAGATTC TCCTATAAATGTTGCAATTATTTTGCTAAAAGTAGGTGAATA…			1
				branched-chain amino acid aminotransferase, group I		2504814354	cren1_8best_scaffolds_00015050	MKELKKLWIDGQFVDWHEAKIHILTHALHYGYAVFEGIRCFSTEEGPAIF RLRDHLERFFNSAKIYNMKINYTMEDLTKVIIKLIELNDVEECYIRPIAF TGYGEMGLNPLKNKVSIAVTLWEWGPYLGEEGKRKGVRCMVSSWIRVDSR SLPPQAKCAANYANSGLAKMEAVLNGYDEAIMLNSHGFVSEGPGENIFRV KEGVLTTPPASAGILRGVTRDTVIKFAKDLGITFYRNDISREELYTSDEL FFTGTAAGIVPIREVDGRPIGNGDYPLTRKLQQLYEDTVHGRIEKYKYWL TYIKEVKTSL	ATGAAAGAATTAAAGAAACTTTGGATAGATGGACAATTCGTTGACTGGCA CGAAGCAAAAATACACATTCTTACACATGCCTTGCACTATGGATACGCTG TTTTTGAAGGAATAAGATGTTTTTCAACAGAGGAAGGTCCTGCAATATTT AGATTGAGAGATCATTTAGAGAGATTTTTTAATAGTGCTAAAATTTACAA CATGAAAATAAATTATACAATGGAGGACCTTACAAAGGTAATTATAAAGT TAATTGAGCTTAACGATGTTGAAGAATGTTATATCAGACCAATAGCTTTT ACAGGTTATGGAGAAATGGGTCTAAATCCTTTAAAGAACAAGGTCAGTAT TGCTGTAACATTATGGGAATGGGGTCCATACTTAGGGGAAGA…
				Glutamate dehydrogenase/leucine dehydrogenase		2504814600	cren1_8best_scaffolds_00017510	VEGMKIFEYMNKYDYENVFICNDNATGLKAVIAIHDTTLGPAAGGCRMWK YENEIDAIFDAMKLARAMTYKYAAAGRELGGGKLVIIGDPKKDKSEALFR AVGRFIERLGGIYSTGTDVGTDLNDMVNIYKETRYVITLPRSYGGAGDIS PATAFGVVEAMQIGARKVFGSENLNGLKVAVQGLGKVGSEVVKLLSKKGA KLVICDIDAERAQKIAKEYEAKIVDPEKIYEEEVDIFSPNALGGILNSKT IQRLKAKLICGGANNQLESEAVGDELHKRGILYLPDYVVNSGGTVYDTYR LFHNNIHNHDFAIEEVETLIRQNITRILEISENESIPTYLAADKYAEERI RGAAKTKTIRLPQERRWYW	GTGGAAGGGATGAAGATTTTTGAATACATGAACAAATATGATTACGAAAA TGTCTTTATTTGTAATGATAATGCTACAGGACTTAAAGCGGTAATTGCAA TACATGATACAACTCTTGGTCCTGCAGCGGGAGGTTGCAGGATGTGGAAA TACGAAAACGAAATTGATGCGATATTTGATGCTATGAAATTGGCAAGGGC CATGACTTACAAGTACGCTGCTGCAGGAAGAGAACTCGGTGGGGGTAAAC TTGTTATCATTGGAGATCCTAAAAAGGATAAATCAGAAGCTTTATTCAGA GCAGTAGGAAGATTCATTGAGAGATTAGGAGGAATCTATTCAACAGGAAC AGATGTAGGAACAGATTTGAATGATATGGTAAATATATATAA…
R288	Gln_syn_R00253	1 ATP + 1 L-Glutamate + 1 NH3 = 1 ADP + 1 L-Glutamine + 1 Phosphate	6.3.1.2	glutamine synthetase, type I	N	2504814539	cren1_8best_scaffolds_00016900	MEDFVGRAIKILKENNIKWVDLQFTDVPGRFHHITVNASDFNEDSFKNGF GKLDGSSIRGFTEIYESDLVLVPVPETFTVVPWNQGLARVISKVYWGGGQ GRFERDPRYVAEIGEDYIHKQGYQAYFGPELEFFIFDKVELDISSPQGGT GYKIYSREAPWSKSGSFFIRFKEGYYPVPPIDQLMDVRIEIIETLVKYFG FTIETTHHEVATAGQGEIDFRYSTLVDTADKVQTLKYVMKNVAAKRGMIA TFMPKPLYGDNGTGMHVHLSFWTKDGTRNLMYDPNESYAEISQLGRYAIG GLLEHARSLSAIVSPTTNSYRRLVPGFEAPVYLVWSKSNRSSVIRVPTYY KGMEKSKRIEFRAPDAACNPYLAFAAISLAALDGINKKIDPG…	ATGGAAGATTTTGTTGGAAGAGCAATAAAAATTCTAAAAGAAAACAATAT CAAATGGGTTGACCTCCAATTTACGGACGTTCCAGGAAGATTTCATCACA TAACAGTAAACGCAAGTGACTTTAATGAAGACTCTTTTAAGAATGGGTTT GGAAAGCTGGATGGAAGCAGTATAAGAGGGTTTACAGAAATCTATGAGAG CGATCTTGTTCTAGTTCCAGTTCCAGAAACTTTCACGGTTGTTCCTTGGA ATCAAGGATTGGCAAGGGTTATTTCGAAGGTATATTGGGGAGGAGGACAA GGGAGATTTGAAAGAGATCCCAGATATGTTGCAGAAATCGGAGAAGACTA TATACACAAGCAAGGCTATCAAGCATATTTTGGACCTGAATT…			1
R290	asn_syn_cond	2 ATP + 2 H2O + 1 L-Aspartate + 1 L-Glutamine = 1 ADP + 1 AMP + 1 L-Asparagine + 1 L-Glutamate + 1 Phosphate + 1 PPi + 2 Proton	6.1.1.- / 6.3.5.6 / 3.1.1.29	aspartyl-tRNA synthetase, archaeal type	N	2504813598	cren1_8best_scaffolds_00007490	MKNFYIKDAEHFIGKKVNLYGWVHEIRETGNFIFIVVRDSTGKLQITIRK KDFPEKLVEIAKNLHHEDVIGVNGLLIRSEIAKLGIEIIPDEIYIINSAK HPLLLDVTGKVDAELSTILDGRFLSLRREDYFSIFKIQSELLRQIREYLY QRDFTEIISPKIIKFATEGGAELFKIDYFEEKAYLAQSPQIYKEMCAGVF EKVFEIGQYYRAEKSRTPYHLSEFISFDVECAFYSYQDIMDLLESLLKEV INVTYERASKHFDALKVNRINLDYKFERIKYEEVIGMLEKYGLKWGDDIS SQYMKLIEEKIGKKFYFITDWPTILKPFYTYEHENNRNLTKSFDLNYGFL EIASGGERIYKSEQIVEKLKRFGLNVENFETYIKALEAGAPP…	ATGAAGAATTTTTATATTAAAGACGCTGAACACTTCATTGGAAAAAAAGT TAATCTTTATGGGTGGGTTCATGAAATAAGAGAGACTGGAAATTTCATAT TTATAGTTGTAAGAGATTCTACAGGGAAACTTCAGATTACTATAAGGAAA AAGGATTTTCCTGAAAAGCTAGTCGAGATTGCAAAAAATTTGCATCATGA AGATGTAATAGGAGTTAATGGGCTGTTAATAAGGTCAGAGATTGCCAAAC TAGGTATTGAAATTATACCTGATGAAATATACATCATAAATAGTGCTAAA CATCCTTTGTTACTTGACGTAACGGGTAAAGTCGATGCTGAATTAAGCAC TATACTTGATGGAAGGTTCCTTTCTTTAAGGAGAGAAGATTA…			3
				Asp-tRNAAsn/Glu-tRNAGln amidotransferase A subunit and related amidases		2504814595	cren1_8best_scaffolds_00017460	MQKEVLDFLKQLEKSKVLDETFLLKELYEITQGKSPVEIVSKSIEKAERE TIRYNDFITITKELALDQANKLENGMLKKLQISNLAGIPISLKDIIYTTF ARTTMASKIFSDYIPEYNAEIVNKLISEDSCIIGKTNLHEFASGITGLSS YFGPAHNPYDISRIAGGSSSGSAVSVATGSSLVSIGTDTRGSIRVPASFC GIVGFKPTYNTVSTEGIFPLAPSFDTVGIMTKRVLDAAYVYYLISKEKFD LASLINEIEPSRIKIAYINNKESEVEKQIDKDIEKLRSEGIEFNEIDLNI SEMSELHRIIRLVEASEIHEKIYTKRKGDYAEDVAKLIEDGLKITAVEYV RAQKLRDYYLKLLQRIFKSYDVVLTPTVYNIAPKIEEFKNVD…	ATGCAAAAAGAGGTTCTCGATTTTTTAAAACAGCTCGAAAAAAGTAAAGT TCTAGATGAAACGTTCCTTTTAAAGGAACTTTATGAGATAACCCAAGGGA AGTCGCCTGTAGAAATTGTTTCTAAGAGCATAGAGAAAGCTGAGAGAGAA ACAATAAGATACAATGATTTCATTACAATTACTAAAGAATTAGCTTTAGA TCAAGCAAACAAATTAGAGAATGGAATGCTTAAAAAACTACAGATTTCTA ACTTAGCAGGTATTCCAATCTCTTTAAAGGATATCATATATACAACCTTT GCAAGAACAACGATGGCCTCAAAAATATTTTCTGATTACATACCTGAGTA TAATGCGGAAATAGTTAACAAATTAATTTCTGAAGATTCATG…
				glutamyl-tRNA(Gln) amidotransferase, subunit E		2504813797	cren1_8best_scaffolds_00009480	MKYDYRSIGLRVGLEVHQQLDTKSKLFCNCPTILEEEIEASIKRKLRPTK SELGEIDPAAIMEFKHNRTYIYQITKNSTCLVELDEEPPHSINQEAVEIA LTVAMLLNSNILDEIHVMRKEVIDGSNTTGFQRTAVVALGGYLEDENEKV GIETITLEEDASRKIEEGRDYVVYRLDRQGIPLIEIATTSYINDPEKAKR IAYKIGLILRSTGKVKRGIGTIRQDINISIARGAKTEIKGIQELGLIPKV IEYEIERQLKLLELKDKLNERNVPKPEINLIDITELFKDTKSNLIRRSIE KGEKIYLQKLYKMKGLLGFQIQPNRRFASELADYVINWTTLQGIIHSDEL PNYGITQEEVKKVYDYAGLDYENDAFIIVLGKEEECREAMNI…	ATGAAGTACGACTATCGATCAATTGGTTTAAGGGTAGGTTTAGAAGTCCA TCAACAGTTGGATACAAAAAGTAAATTGTTTTGTAACTGTCCTACAATTC TAGAGGAGGAAATAGAAGCAAGTATTAAAAGGAAGCTTAGACCAACAAAA AGCGAACTTGGAGAAATAGATCCTGCTGCAATAATGGAATTTAAGCATAA CAGAACATACATTTATCAAATTACCAAAAATTCAACTTGTCTTGTTGAAT TAGATGAAGAACCGCCGCATAGTATAAACCAAGAAGCTGTAGAGATCGCA TTGACTGTTGCAATGCTATTAAACAGCAACATTCTTGATGAAATACATGT GATGAGGAAGGAGGTAATAGATGGAAGTAATACAACGGGATT…
R294	arg_pro_3_5_3_1	L-Arginine + H2O = Ornithine + urea	3.5.3.1		N							1
R296	arg_pro_R00671	1 Ornithine = 1 L-Proline + 1 NH3 + 1 Proton	4.3.1.12	Predicted ornithine cyclodeaminase, mu-crystallin homolog	N	2504814134		MLILSSKDIESIFDFKKAIEALKDAFVNYSKGEAMNPFRSTLKIDDENQF LFMPSYMKGIEKMSIKIVSYFSKNLRIGLPLIFGSVLLFDGKNGRLEALL EGTIITKLRTASVSALATEYLARKDSEILGIFGSGAQAESHALAITNVRE IKRIKVYSRNEKRAKKFCEFIEKSLSIKTEYASPNEVASCDIIVTATTSP VPVFDGKLLRKGAHINAIGSFRPETREIDDDAIIRCNKIVVESREAALFE AGDLIIPIKKGLLNENSIIEIGEILTGKKKGRENADEITLFKSVGLAIED LAIANYLYNEAIRKNIGKNVDIFYYEKFG	ATGTTAATTTTGAGTAGTAAAGATATAGAAAGTATTTTCGATTTCAAAAA AGCAATTGAAGCTTTAAAAGATGCTTTTGTAAACTATTCAAAAGGAGAAG CAATGAACCCTTTTAGAAGCACGCTTAAAATAGATGATGAAAATCAATTT CTTTTTATGCCTTCTTACATGAAAGGAATTGAAAAGATGTCGATTAAAAT CGTTTCATATTTTTCAAAAAATTTAAGGATTGGATTGCCTCTAATATTCG GCAGCGTTTTGCTCTTTGATGGTAAAAATGGGAGATTAGAAGCTTTGTTG GAAGGGACTATTATTACAAAATTAAGAACGGCTTCCGTATCAGCCTTGGC AACGGAATATTTAGCAAGAAAAGATTCAGAAATTTTAGGTAT…			1
R298	asn_deg	1 H2O + 1 L-Asparagine = 1 L-Aspartate + 1 NH3 + 1 Proton	6.1.1.-/6.3.5.6/3.1.1.29	assumed	N							3
R300	glut_R00243	1 2-Oxoglutarate + 1 NADH + 1 NH3 + 2 Proton = 1 H2O + 1 L-Glutamate + 1 NAD		Glutamate dehydrogenase/leucine dehydrogenase	Y	2504813751		VPAKYSPFEGALKQLEKASNFLKLEPHILEILKRHQKVITVNIPVKMDDG SVKVFTGYRAQHNNFRGPYKGGIRYHPDVTLDEVLALSMWMTWKCAVIDI PFGGGKGGIACPIKYMSTNEKERMTRKFIQFIAKDIGPELDIPAPDVYTD SQTMAWIFDEYSKIVGYPAYGVVTGKPIELGGSLGRTQATGYGVAACVKE AAKLFNKDMKEISIAIQGFGNVGYYAAERLYKWGAKIVAISDSQGGIYDK EGLDPLDLMEYKKKVGTVVGYRERRKISNEALLISECDVLIPAALEDQIT ASNADQIKAKIIVEGANGPTTPEADEILFKKGIYVVPDILANAGGVTVSY FEWVQNFQKVQWDEQTVLNRMEEKIVKSFKDVNETAAKYKVD…	GTGCCTGCAAAGTATTCTCCATTTGAAGGAGCACTGAAGCAACTTGAAAA AGCATCGAATTTTCTTAAGCTGGAACCACATATTCTTGAGATTTTAAAAA GGCACCAAAAGGTAATCACAGTAAATATCCCTGTTAAAATGGATGATGGT TCAGTCAAAGTTTTCACAGGTTATAGAGCTCAGCATAATAACTTTAGAGG TCCTTACAAAGGTGGAATAAGATATCACCCAGATGTTACATTAGATGAAG TATTAGCTCTGTCTATGTGGATGACTTGGAAATGTGCTGTTATAGACATA CCATTTGGAGGAGGAAAGGGGGGAATAGCATGTCCTATTAAATATATGTC AACAAATGAAAAGGAAAGGATGACGAGGAAGTTTATCCAGTT…			1
R302	EC_1_4_1_13	L-Glutamine + 2-Oxoglutarate + NADPH + Proton = NADP + 2 L-Glutamate	1.4.1.13	Glutamate synthase domain 2	N	2504813203		VIIINKYLPLPPYSTTEFWDFEKISHIRSLALFGKPKRIYENRNPSLRIL DRINFIGIKDYKIDEDPVSNLSCYVANIRLSSPLYLGDMSYGSLSGNPNI AIAKVADLAEILAGTGEGGLHPEVSKYNRIFIQWASARFGVDINVLMKGC GVVIKIGQGAKPGIGGHLPGSKVTEPISLTRRIPIGIDAISPAPHHDIYS IEDLGQRIEALKEATGKPVFVKVAATNYIPYIVSGIARMGADGVIIDGHG AGTGAAPAVVKDNVGIPIELAVASADKILKDEGLRKNFSIIAAGRVSCAM DAAKLIALGADVVSLGTAALLAMGCLMIHKCHLGSCPVALTNKIDGTKIL DLDFATKNLYNFVKGFSLELANILDNIGLASIEELKGRRELL…	GTGATTATAATCAACAAGTATCTTCCACTTCCACCATATTCAACTACTGA ATTTTGGGATTTTGAAAAGATATCTCATATAAGATCTTTAGCTTTATTTG GAAAACCAAAAAGGATTTATGAAAATAGAAACCCATCTTTAAGGATTCTC GATAGGATTAATTTCATAGGTATAAAAGATTACAAGATTGATGAAGATCC AGTTTCTAACCTAAGTTGCTATGTTGCAAACATACGATTATCTTCACCCC TTTACTTGGGTGACATGTCCTATGGATCTTTGAGTGGAAATCCCAATATT GCTATAGCAAAAGTCGCAGATTTGGCAGAGATTTTAGCTGGAACAGGAGA GGGAGGATTGCATCCAGAGGTATCCAAGTATAATAGAATATT…			1
R304	Histidine_deg	4 H2O + 1 L-Histidine = 1 formate + 1 L-Glutamate + 2 NH3 + 2 Proton		assumed	N							1
R306	ile_deg_cond	2 CoA + 1 FAD + 1 H2O + 1 3MOP + 2 NAD = 1 Acetyl-CoA + 1 CO2 + 1 FADH2 + 2 NADH + 1 propanoyl-CoA + 1 Proton	compressed		N							5
		(S)-3-methyl-2-oxopentanoate + coenzyme A + NAD+ = 2-methylbutanoyl-CoA + CO2 + NADH	1.2.1.-	Pyruvate/2-oxoglutarate dehydrogenase complex, dehydrogenase (E1) component, eukaryotic type, beta subunit		2504813986	cren1_8best_scaffolds_00011370	LLKNIKRNKVSKMPEITLAEALNQTLKEQMRKDDRIVVLGEDIGKRGGVF LITEGLIDEFGPERVINTPLSEAAIFGVACGMAIYGLKPIAEVQFFDFAF GGFDQIVSQIAKIRYRSGGQFKAPLIIRGPVAGGIRGGMYHSQSPESYYI HTAGLKVIVPAFPYDAKGLLISAIKADDPIIFMEPKTLYRTIKQEVPEGE YTVPIGEAKVLREGDDVLFISYGAMVHRALQAAEQLYKENISAEVIDLRT LLPLDIQTILKSVRKIGRVIIIHEAPKTLGFGAEIAALIAEKAIDYLKGP ILRVTGQDTPFPLVHDQYYLPTLKRIINAAKYLINY	TTGTTAAAGAATATAAAGAGGAACAAGGTGAGTAAAATGCCAGAGATAAC TTTAGCTGAAGCTTTGAATCAAACTTTGAAGGAACAGATGAGAAAAGATG ACAGAATAGTGGTATTAGGTGAGGATATAGGAAAGAGAGGAGGCGTTTTC CTTATAACTGAGGGCTTAATAGATGAGTTTGGACCTGAACGGGTTATTAA CACTCCTCTATCTGAGGCTGCAATATTTGGGGTTGCATGTGGAATGGCAA TATATGGACTTAAGCCAATAGCTGAAGTTCAGTTCTTTGACTTTGCATTT GGAGGCTTTGATCAAATAGTTTCTCAGATAGCCAAAATAAGGTACAGATC AGGAGGTCAATTTAAGGCGCCTTTAATAATTAGAGGGCCTGT…
		2-methylbutanoyl-CoA + an oxidized electron-transfer flavoprotein = €-2-methylcrotonoyl-CoA + a reduced electron-transfer flavoprotein	1.3.8.5	assumed
		2-methyl-3-hydroxybutyryl-CoA = €-2-methylcrotonoyl-CoA + H2O	4.2.1.17	assumed
		2-methyl-3-hydroxybutyryl-CoA + NAD+ = 2-methylacetoacetyl-CoA + NADH + H+	1.1.1.178	assumed
		2-methylacetoacetyl-CoA + coenzyme A = propanoyl-CoA + acetyl-CoA	2.3.1.9	assumed
R313	leu_deg_1	1 4MOP + 1 CoA + 1 NAD = 1 Isovaleryl-CoA + 1 CO2 + 1 NADH	1.2.1.-	Pyruvate/2-oxoglutarate dehydrogenase complex, dehydrogenase (E1) component, eukaryotic type, beta subunit	N	2504813986	cren1_8best_scaffolds_00011370	LLKNIKRNKVSKMPEITLAEALNQTLKEQMRKDDRIVVLGEDIGKRGGVF LITEGLIDEFGPERVINTPLSEAAIFGVACGMAIYGLKPIAEVQFFDFAF GGFDQIVSQIAKIRYRSGGQFKAPLIIRGPVAGGIRGGMYHSQSPESYYI HTAGLKVIVPAFPYDAKGLLISAIKADDPIIFMEPKTLYRTIKQEVPEGE YTVPIGEAKVLREGDDVLFISYGAMVHRALQAAEQLYKENISAEVIDLRT LLPLDIQTILKSVRKIGRVIIIHEAPKTLGFGAEIAALIAEKAIDYLKGP ILRVTGQDTPFPLVHDQYYLPTLKRIINAAKYLINY	TTGTTAAAGAATATAAAGAGGAACAAGGTGAGTAAAATGCCAGAGATAAC TTTAGCTGAAGCTTTGAATCAAACTTTGAAGGAACAGATGAGAAAAGATG ACAGAATAGTGGTATTAGGTGAGGATATAGGAAAGAGAGGAGGCGTTTTC CTTATAACTGAGGGCTTAATAGATGAGTTTGGACCTGAACGGGTTATTAA CACTCCTCTATCTGAGGCTGCAATATTTGGGGTTGCATGTGGAATGGCAA TATATGGACTTAAGCCAATAGCTGAAGTTCAGTTCTTTGACTTTGCATTT GGAGGCTTTGATCAAATAGTTTCTCAGATAGCCAAAATAAGGTACAGATC AGGAGGTCAATTTAAGGCGCCTTTAATAATTAGAGGGCCTGT…			1
R315	leu_deg_2	1 ATP + 1 FAD + 1 H2O + 1 HCO3 + 1 Isovaleryl-CoA = 1 3-Hydroxy-3-methylglutaryl-CoA + 1 ADP + 1 FADH2 + 1 Phosphate + 1 Proton	compressed	assumed	N							3
		Isovaleryl-CoA + FAD + H+ = 3-methylcrotonyl-CoA + FADH2	1.3.8.4	assumed
		3-methylcrotonyl-CoA + hydrogen carbonate + ATP = 3-methylglutaconyl-CoA + ADP + phosphate + H+	6.4.1.4	assumed
		(S)-3-hydroxy-3-methylglutaryl-CoA = 3-methylglutaconyl-CoA + H2O	4.2.1.18	assumed
R320	val_deg	1 3-Methyl-2-oxobutanoate + 1 NAD + 1 CoA = 1 NADH + 1 CO2 + 1 isobutyryl-CoA	1.2.1.25	Pyruvate/2-oxoglutarate dehydrogenase complex, dehydrogenase (E1) component, eukaryotic type, beta subunit	N	2504813986	cren1_8best_scaffolds_00011370	LLKNIKRNKVSKMPEITLAEALNQTLKEQMRKDDRIVVLGEDIGKRGGVF LITEGLIDEFGPERVINTPLSEAAIFGVACGMAIYGLKPIAEVQFFDFAF GGFDQIVSQIAKIRYRSGGQFKAPLIIRGPVAGGIRGGMYHSQSPESYYI HTAGLKVIVPAFPYDAKGLLISAIKADDPIIFMEPKTLYRTIKQEVPEGE YTVPIGEAKVLREGDDVLFISYGAMVHRALQAAEQLYKENISAEVIDLRT LLPLDIQTILKSVRKIGRVIIIHEAPKTLGFGAEIAALIAEKAIDYLKGP ILRVTGQDTPFPLVHDQYYLPTLKRIINAAKYLINY	TTGTTAAAGAATATAAAGAGGAACAAGGTGAGTAAAATGCCAGAGATAAC TTTAGCTGAAGCTTTGAATCAAACTTTGAAGGAACAGATGAGAAAAGATG ACAGAATAGTGGTATTAGGTGAGGATATAGGAAAGAGAGGAGGCGTTTTC CTTATAACTGAGGGCTTAATAGATGAGTTTGGACCTGAACGGGTTATTAA CACTCCTCTATCTGAGGCTGCAATATTTGGGGTTGCATGTGGAATGGCAA TATATGGACTTAAGCCAATAGCTGAAGTTCAGTTCTTTGACTTTGCATTT GGAGGCTTTGATCAAATAGTTTCTCAGATAGCCAAAATAAGGTACAGATC AGGAGGTCAATTTAAGGCGCCTTTAATAATTAGAGGGCCTGT…			1
R322	isobutyrylCoA_deg_cond	isobutyryl-CoA + FAD + 3 H2O + 2 NAD = 2 NADH + FADH2 + 3 Proton + propanoyl-CoA + HCO3	compressed		N							5
		isobutyryl-CoA + FAD + Proton = FADH2 + methylacrylyl-CoA	1.3.8.-	assumed
		methylacrylyl-CoA + H2O = 3-hydroxy-isobutanoyl-CoA	4.2.1.17	assumed
		3-hydroxy-isobutanoyl-CoA + H2O = CoA + Proton + 3-hydroxy-isobutanoate	3.1.2.4	assumed
		3-hydroxy-isobutanoate + NAD = NADH + Proton + methylmalonate-semialdehyde	1.1.1.31	assumed
		methylmalonate-semialdehyde + H2O + NAD + CoA = NADH + Proton + HCO3 + propanoyl-CoA	1.2.1.27	assumed
R329	lys_deg	1 2-Oxoglutarate + 1 ATP + 1 CoA + 1 H2O + 1 L-Lysine + 1 NADP + 1 O2 = 1 ADP + 1 CO2 + 1 glutaryl-coA + 1 L-Glutamate + 1 NADPH + 1 NH3 + 1 Phosphate + 3 Proton	compressed	assumed	N							5
		L-lysine + O2 = H2O + CO2 + 5-aminopentanamide	1.13.12.2	assumed
		5-aminopentanamide + H2O = NH4+ + 5-aminopentanoate	3.5.1.30	assumed
		5-aminopentanoate + 2-oxoglutarate = L-glutamate + glutarate semialdehyde	2.6.1.48	assumed
		glutarate semialdehyde + H2O + NADP+ = 2 H+ + NADPH + glutarate	1.2.1.-	assumed
		glutarate + succinyl-CoA = succinate + glutaryl-CoA	2.8.3.13	assumed
R336	glutaryl_coA_deg	1 FAD + 1 glutaryl-coA + 1 H2O + 1 NAD = Acetoacetyl-CoA + 1 CO2 + 1 FADH2 + 1 NADH	compressed	assumed	N							4
		glutaryl-CoA + FAD = FADH2 + €-glutaconyl-CoA	1.3.8.6	assumed
		€-glutaconyl-CoA = CO2 + crotonyl-CoA	1.3.8.6	assumed
		crotonyl-CoA + H2O = (S)-3-hydroxybutanoyl-CoA	4.2.1.150	assumed
		(S)-3-hydroxybutanoyl-CoA + NAD+ = NADH + H+ acetoacetyl-CoA	1.1.1.35	assumed
R342	met_deg_1	1 H2O + 1 L-Methionine = 1 2-Oxobutyrate + 1 methanethiol + 1 NH3 + 1 Proton	compressed		N							3
		L-methionine = H+ + methanethiol + (2Z)-2-aminobut-2-enoate	4.4.1.11	Cystathionine beta-lyases/cystathionine gamma-synthases		2504814139		MDNLGFNTRAVHSGELIDKRFGNVVTPIFQNATFLYPNEEEFAYIDPTRN KPYLYTRLGNPTFSSLESKISSLENSKFSLSFSSGMASIVSSILSILKKG DSMLAINQLYGQTYEFFIKLKNNFGIEVDFVSVDEINNLEIPNKKYKLIY IESITNPTLQVTDVYEISKFSKEIGAKLIVDATFASPYNQRPLDFGATIS VHSGTKYISGHSDVIIGISSTNDKEIYDGLVENRNNMGGVPDPFSAYLTL RGVKTLGLRMERHQDNAFKLAKFLRDHRKVSRVFYPGLEENEYHKVAKKV LKGFGGMLSFEIKGGIESARKFLRNLKICIVAPSLGGVETLVTLPIETSH RQLSKEEMNKMGISEGLVRVSVGIEDYEDLENDFSQALDKV	ATGGATAATTTAGGATTTAATACAAGAGCTGTACATTCAGGAGAACTTAT AGACAAAAGGTTTGGAAACGTTGTAACACCAATATTTCAAAACGCAACAT TCTTGTATCCAAATGAGGAAGAGTTTGCATACATAGATCCTACTAGGAAT AAGCCTTATCTCTATACTAGACTCGGAAATCCTACTTTTTCCTCCTTAGA AAGTAAGATTTCTTCTCTTGAAAATTCAAAGTTTTCTCTTTCCTTCTCAT CTGGAATGGCTTCAATTGTTTCATCAATTCTAAGCATTTTAAAGAAAGGA GATTCGATGCTTGCAATTAATCAGCTTTATGGACAGACTTACGAATTTTT CATTAAATTGAAGAATAACTTTGGGATAGAGGTTGATTTTGT…
		(2Z)-2-aminobut-2-enoate = 2-iminobutanoate	4.4.1.11	spontaneous
		2-iminobutanoate + H2O + H+ = NH4+ + 2-oxobutanoate	4.4.1.11	spontaneous
R347	met_deg_2	1 2-Oxobutyrate + 1 CoA + 1 NAD = 1 CO2 + 1 NADH + 1 propanoyl-CoA		Pyruvate/2-oxoglutarate dehydrogenase complex, dehydrogenase (E1) component, eukaryotic type, beta subunit	N	2504813986		LLKNIKRNKVSKMPEITLAEALNQTLKEQMRKDDRIVVLGEDIGKRGGVF LITEGLIDEFGPERVINTPLSEAAIFGVACGMAIYGLKPIAEVQFFDFAF GGFDQIVSQIAKIRYRSGGQFKAPLIIRGPVAGGIRGGMYHSQSPESYYI HTAGLKVIVPAFPYDAKGLLISAIKADDPIIFMEPKTLYRTIKQEVPEGE YTVPIGEAKVLREGDDVLFISYGAMVHRALQAAEQLYKENISAEVIDLRT LLPLDIQTILKSVRKIGRVIIIHEAPKTLGFGAEIAALIAEKAIDYLKGP ILRVTGQDTPFPLVHDQYYLPTLKRIINAAKYLINY	TTGTTAAAGAATATAAAGAGGAACAAGGTGAGTAAAATGCCAGAGATAAC TTTAGCTGAAGCTTTGAATCAAACTTTGAAGGAACAGATGAGAAAAGATG ACAGAATAGTGGTATTAGGTGAGGATATAGGAAAGAGAGGAGGCGTTTTC CTTATAACTGAGGGCTTAATAGATGAGTTTGGACCTGAACGGGTTATTAA CACTCCTCTATCTGAGGCTGCAATATTTGGGGTTGCATGTGGAATGGCAA TATATGGACTTAAGCCAATAGCTGAAGTTCAGTTCTTTGACTTTGCATTT GGAGGCTTTGATCAAATAGTTTCTCAGATAGCCAAAATAAGGTACAGATC AGGAGGTCAATTTAAGGCGCCTTTAATAATTAGAGGGCCTGT…			1
R349	met_deg_3	1 propanoyl-CoA + 1 Succinate = 1 propionate + 1 Succinyl-CoA	2.8.3.-	Acetyl-CoA hydrolase	N	2504814792		MKVEDLSSKIASPEEAIKKYFPKKGIIAFGGMAGTSYPKAIPKKLSELIQ KGEFDASDYVILSGGTETMEFESWISNLKISRKFPLGASSTILRDPVNER KIPAMDYWLYEFSSLISRGVLSRKIGNIDLTIIEATGIDDEGIVPSLSVD ATPSFIENSKKVIIELNESKPNLKGFHDIFLPKAGKEIMIKNPLDRIGRI VYNIPFSKIAAIVVTNEEESEKIHYSGITNADLKIVDNIIDFLLKEIKED ENLRSEYFTLQPAAGPVAGALSRKIHELETNIWIWGEVAATSWIETLSRN VKGISASSIYTLPGEQNFRKKLYEEIENLRKYIVIRPYEIANNPQVIARF YHVVVQQAVEVDIYGNANVSHIGPNLMVGVGGSGDHTRPSYI…	ATGAAAGTGGAAGATTTATCTTCTAAGATAGCTTCTCCCGAGGAAGCAAT TAAGAAATATTTTCCTAAAAAAGGGATAATTGCCTTTGGTGGCATGGCTG GCACTTCCTACCCTAAAGCTATTCCAAAAAAGCTATCTGAATTAATACAA AAAGGTGAGTTTGATGCAAGCGATTATGTTATTTTGAGCGGAGGAACTGA GACTATGGAATTTGAAAGTTGGATTAGTAACTTAAAAATATCAAGAAAGT TTCCTCTTGGTGCTTCCTCCACAATATTAAGAGACCCAGTAAATGAAAGG AAAATACCTGCAATGGATTATTGGTTATATGAATTTTCAAGCTTGATTAG CAGAGGAGTATTATCTAGGAAGATTGGAAACATAGACTTAAC…			1
R351	met_deg_4	1 methanethiol + 1 O2 + 1 H2O = 1 formaldehyde + 1 H2S + 1 H2O2	1.8.3.4	assumed	N							1
R353	EC_6_2_1_13	1 ATP + 1 CoA + 1 propionate = 1 ADP + 1 Phosphate + 1 propanoyl-CoA	6.2.1.13	assumed	N							1
R355	phe_deg	1 L-Phenylalanine + 1 NADH + 1 O2 + 1 Proton = 1 H2O + 1 L-Tyrosine + 1 NAD	1.14.16.1/4.2.1.96/1.5.1.-	assumed	N							3
R357	try_deg	1 CoA + 1 FADH2 + 4 H2O + 1 L-Tryptophan + 2 NAD + 3 O2 = 1 Acetyl-CoA + 2 CO2 + 1 FAD + 1 formate + 1 L-Alanine + 2 NADH + 1 NH3 + 4 Proton + 1 Pyruvate	compressed	assumed	N							12
		L-tryptophan + O2 = N-formylkynurenine	1.13.11.11	assumed
		N-formylkynurenine + H2O = H+ + formate + L-kynurenine	3.5.1.9			2504814229	cren1_8best_scaffolds_00013800	MKVYDLTFEIENGMVHFEGDPVPKIIQVKSIKENGYNVKEIHMGTHTSTH IDAPSHFIEGGASVEKIDPLALCGIYQVIDASEKKGITKEVIQKAKNEKV LFYTGSNLEWNVEKIFKNYSYITREAAEEIVNKGIKVVGIDSPTVEEPYE KNFPTHKILLGNNVLIIENLNSKLLKSIVGKSVLVIALPLKIKDGDGSPV RVLAIEI	ATGAAGGTTTACGATTTAACCTTTGAAATTGAAAATGGAATGGTGCATTT TGAAGGCGATCCTGTTCCCAAAATAATTCAAGTTAAAAGCATCAAAGAAA ATGGTTATAACGTTAAGGAAATCCATATGGGGACGCATACATCAACACAT ATTGATGCGCCTTCGCATTTCATTGAAGGAGGAGCTAGCGTTGAAAAAAT TGATCCTTTGGCATTATGTGGGATTTACCAAGTAATAGATGCAAGTGAAA AGAAAGGAATAACTAAAGAAGTAATTCAGAAGGCAAAAAATGAAAAAGTA TTATTCTATACTGGTAGCAACCTTGAATGGAATGTAGAAAAAATTTTCAA GAATTATTCTTACATCACAAGGGAAGCTGCAGAAGAAATTGT…
		L-kynurenine + H2O = L-alanine + H+ + anthranilate	3.7.1.3	assumed
		anthranilate + FADH2 + O2 = FAD + H2O + H+ + 3-hydroxyanthranilate	1.14.14.8	assumed
		3-hydroxyanthranilate + O2 = H+ + aminocarboxymuconate semialdehyde	1.13.11.6	assumed
		aminocarboxymuconate semialdehyde + H+ = CO2 + 2-aminomuconate 6-semialdehyde	4.1.1.45			2504814768	cren1_8best_scaffolds_00019190	MSDYEAIDVHCHFFPIRIFKKLSKKYNKFNLDIKSEGDLANIRISIGNVR YSGTVKGGFLDFDKLVKDSLTKHKIIRIISIAPISFFYELDIEIADELYR EFNNLASELSEKYKDIVSFMAGIPLQDPSKAIEELKRAIIDLGLKGVAIG TNVVGKNLDHPTLRKFFIEANRLNVPIFLHPAYVAAKSRLKRYYLTNIIG NPLDTTIAVGSLIFSGLLDQLSNLKFVLAHGGGFFPYQLGRFEHGYHVRE ETKFKAKQSPKYYLRHFYFDTILHDKEALNFLIRQVGPEKIIMGSDYPFD MGYDNPVDVIESLELAGNIKNMILIENAIKLFKLE	ATGTCTGACTACGAAGCAATAGACGTTCATTGTCATTTTTTCCCAATACG TATATTTAAAAAATTAAGTAAGAAATATAATAAATTCAATCTAGATATAA AATCTGAAGGAGATTTAGCAAATATTAGAATAAGTATAGGTAATGTAAGA TATAGCGGCACAGTAAAAGGCGGGTTTTTAGATTTTGATAAGTTAGTTAA AGATTCCTTAACAAAACATAAGATCATTAGAATAATTTCAATTGCTCCAA TATCATTCTTTTATGAGTTGGATATTGAAATAGCTGATGAATTATATAGG GAATTCAATAATTTGGCTTCAGAATTAAGTGAAAAATATAAGGATATTGT TAGTTTTATGGCAGGAATTCCGCTTCAAGATCCTAGCAAAGC…
		2-aminomuconate 6-semialdehyde + H2O + NAD+ = 2 H+ + NADH + 2-aminomuconate	1.2.1.32	assumed
		2-aminomuconate + H2O + H+ = NH4+ + (3E)-2-oxohex-3-enedioate	3.5.99.5	assumed
		(3E)-2-oxohex-3-enedioate + H+ = CO2 + 2-oxopent-4-enoate	4.1.1.77	assumed
		2-oxopent-4-enoate + H2O = 4-hydroxy-2-oxopentanoate	4.2.1.80	assumed
		4-hydroxy-2-oxopentanoate = pyruvate + acetaldehyde	4.1.3.39	assumed
		acetaldehyde + NAD+ + coenzyem A = NADH + H+ + acetyl-CoA	1.2.1.10	assumed
R371	4_hydroy_deg_cond	1 4-hydroxyphenylacetate + 1 FADH2 + 2 H2O + 1 NAD + 1 NADP + 2 O2 = 1 CO2 + 1 FAD + 1 NADH + 1 NADPH + 4 Proton + 1 Pyruvate + 1 Succinate	compressed	assumed	N							8
		4-hydroxyphenylacetate + FADH2 + O2 = FAD + H2O + H+ + 3,4-dihydroxyphenylacetate	1.14.14.9			2504814323	cren1_8best_scaffolds_00014740	MGARTGKQYLEEIDSTPREVWYGGEKITHGITKHPAFKGIAQTMAKLYDL QHDPELIDIMTYISPKSGERVGTSFLMPKTIEDLAKRTRMMKIWADYSFG LLGRTPDYLNSALMAMAAASEFFGKNAKVNFAENVVKYYEYVREKDLLLT HTLINPQVNRSVGPSKQVDPFIAARIVEKNSEGVVVRGARMLATFPLADE ILVFPSTVLRSGQDDMPYAMAFALPVSTPGLKFICRESFANESKLDHPLS SRFDEQDAVVVFDDVLVPWERIFILEDPERANLYSDATNAVVFMAHQSLI REISKCEFVLGLATLMAETIGIDQFQHVQEKIAEIIMITESMRAFLVASE ANATISQWGILTPDKTFLNAARNLWPRLAHRLNEIIRQLGAS…	ATGGGGGCTAGAACTGGAAAACAATACTTGGAGGAAATAGATAGTACGCC TAGGGAAGTTTGGTACGGAGGAGAAAAAATTACTCATGGAATAACAAAGC ATCCCGCCTTTAAAGGAATAGCTCAGACAATGGCAAAGCTTTATGATTTG CAACATGATCCTGAACTTATCGATATAATGACATATATTTCACCCAAAAG CGGAGAAAGAGTGGGAACAAGTTTCCTAATGCCAAAGACAATAGAAGACT TAGCTAAGAGAACAAGGATGATGAAAATATGGGCTGATTATTCCTTTGGA CTCCTCGGCAGAACACCTGATTATTTAAATAGCGCTTTAATGGCAATGGC AGCAGCTTCTGAATTTTTTGGAAAGAATGCAAAAGTCAACTT…
		3,4-dihydroxyphenylacetate + O2 = H+ 2-hydroxy-5-carboxymethylmuconate semialdehyde	1.13.11.15	assumed
		2-hydroxy-5-carboxymethylmuconate semialdehyde + H2O + NAD+ = NADH + 2 H+ 5-carboxymethyl-2-hydroxymuconate	1.2.1.60			2504814324	cren1_8best_scaffolds_00014750	MSSKILEELKHFINGKFEDSENKDRFSFLNPSNNEVIGNIPVGCKEDVDK AVIAANRSFKNLWSKMPISKRSDLIYDISRLIMKYSHELSYIEAINTGIP ITQVRAQIERAAENFKFFAEIADKVLGEAYVFDDKFINYAIRQPIGVAAL ITPWNTPLMLETWKIAPCIATGNTCILKPAEWTPLSANKLALIIHEAGIP EGVLNIVHGIGEVSGAELVAHPGVKLVSFTGETVTGMEIMRNGASTLKRY SMELGGKNPAIVFSDADLKRALDAVVFMAYSLNGERCTSNSRVLIEEKIY DDFIEMIHERIKRIKIGDPLDETTELGPLVRPEHWDRVKKYINIGIEEGA KLVYGGERPEGFKSGNYLMPTLFKDCSKEMKIAREEIFGPVL…	ATGAGCTCGAAAATTTTGGAGGAATTGAAGCACTTCATTAATGGAAAATT TGAAGATTCTGAAAATAAGGATAGATTTTCCTTCTTAAATCCTTCCAATA ACGAAGTAATTGGAAATATTCCCGTTGGATGTAAGGAAGATGTTGATAAA GCTGTTATTGCAGCAAATAGATCTTTTAAAAACTTATGGAGCAAAATGCC AATTTCAAAAAGATCCGATCTTATTTATGATATTTCAAGATTAATAATGA AGTATTCTCATGAATTATCTTATATTGAAGCTATCAATACGGGAATACCG ATAACTCAAGTAAGAGCTCAAATCGAAAGAGCCGCTGAAAATTTCAAGTT TTTCGCAGAAATTGCAGATAAAGTACTTGGAGAAGCTTATGT…
		5-carboxymethyl-2-hydroxymuconate = 5-carboxy-2-oxohept-3-enedioate	5.3.3.10	assumed
		5-carboxy-2-oxohept-3-enedioate + H+ = CO2 + 2-hydroxyhepta-2,4-dienedioate	4.1.1.68			2504814320	cren1_8best_scaffolds_00014710	MRIGRFLYKNKVIEGIIEDNLVKSEGEYFEINSLKFLPPCEPRNIFGLVL NYADHADELGLKTSEEPIVFMKPTSSIVAHMERIIYPRGVNFLHYEGELA IVIGKDCRKVKANEVANYILGYTIANDVTARDFITSTFRPPIKAKGFDSF CPVGPWIVTLDEIGVNPKLDIETKVNGEIKQKSNTSLMIHTIPKIIEFLS SFTTLKRGDLILTGTPKGIHPLKPGDVVEITIEKIGTLKNFVVEEESI	ATGAGAATTGGACGTTTTTTGTATAAGAATAAAGTTATAGAAGGAATAAT TGAGGATAACTTAGTAAAATCTGAGGGAGAGTATTTTGAAATTAATAGCC TAAAATTCCTACCGCCATGCGAACCAAGAAACATATTTGGGCTTGTTTTA AACTATGCTGATCATGCTGATGAACTCGGACTAAAAACTTCGGAAGAACC TATTGTATTTATGAAACCAACAAGTAGCATTGTTGCTCATATGGAAAGGA TAATCTATCCAAGGGGTGTAAATTTCTTACATTATGAAGGAGAGCTTGCT ATAGTAATTGGTAAAGATTGTAGGAAAGTAAAAGCAAACGAAGTAGCTAA TTATATACTTGGATATACTATTGCAAATGATGTAACTGCGAG…
		2-hydroxyhepta-2,4-dienedioate + H2O = 2-keto-4-hydroxypimelate	4.2.1.-	assumed		2504814320	cren1_8best_scaffolds_00014710	MRIGRFLYKNKVIEGIIEDNLVKSEGEYFEINSLKFLPPCEPRNIFGLVL NYADHADELGLKTSEEPIVFMKPTSSIVAHMERIIYPRGVNFLHYEGELA IVIGKDCRKVKANEVANYILGYTIANDVTARDFITSTFRPPIKAKGFDSF CPVGPWIVTLDEIGVNPKLDIETKVNGEIKQKSNTSLMIHTIPKIIEFLS SFTTLKRGDLILTGTPKGIHPLKPGDVVEITIEKIGTLKNFVVEEESI	ATGAGAATTGGACGTTTTTTGTATAAGAATAAAGTTATAGAAGGAATAAT TGAGGATAACTTAGTAAAATCTGAGGGAGAGTATTTTGAAATTAATAGCC TAAAATTCCTACCGCCATGCGAACCAAGAAACATATTTGGGCTTGTTTTA AACTATGCTGATCATGCTGATGAACTCGGACTAAAAACTTCGGAAGAACC TATTGTATTTATGAAACCAACAAGTAGCATTGTTGCTCATATGGAAAGGA TAATCTATCCAAGGGGTGTAAATTTCTTACATTATGAAGGAGAGCTTGCT ATAGTAATTGGTAAAGATTGTAGGAAAGTAAAAGCAAACGAAGTAGCTAA TTATATACTTGGATATACTATTGCAAATGATGTAACTGCGAG…
		2-keto-4-hydroxypimelate = pyruvate + succinate semialdehyde	4.1.2.52	assumed
		succinate semialdehyde + H2O + NADP+ = NADPH + 2 H+ + succinate	1.2.1.79	assumed
R381	EC_1_2_3_13	1 O2 + 1 p-hydroxyphenylpyruvate + 1 Proton + NADH = 1 4-hydroxyphenylacetate + 1 CO2 + 1 H2O + NAD	1.2.3.13	assumed	N							1
R383	b9_EC_3_5_1_10	1 10-Formyltetrahydrofolate + 1 H2O = 1 formate + 1 Proton + 1 tetrahydrofolate_B9	3.5.1.10	assumed	N							1
R385	b9_glycine_cleavage	1 Glycine + 1 NAD + 1 tetrahydrofolate_B9 = 1 5-10-Methylenetetrahydrofolate + 1 CO2 + 1 NADH + 1 NH3 + 1 Proton	1.4.4.2/2.1.2.10/1.8.1.4	assumed	N							3
R387	b9_EC_1_5_1_20	1 5-10-Methylenetetrahydrofolate + 1 NADH + 1 Proton = 1 5-methyl-tetrahydrofolate + 1 NAD	1.5.1.20	assumed	N							1
R389	b9_EC_1_5_1_15	1 methenyl-THF + 1 NADH = 1 5-10-Methylenetetrahydrofolate + 1 NAD	1.5.1.15	assumed	Y							1
R391	b9_EC_3_5_4_9	1 H2O + 1 methenyl-THF = 1 10-Formyltetrahydrofolate + 1 Proton	3.5.4.9	assumed	Y							1
R393	myell_protein_deg	1 myell_protein + 99 H2O = 6 L-Alanine + 0.7 L-Cysteine + 4.6 L-Aspartate + 7.2 L-Glutamate + 4.2 L-Phenylalanine + 7.5 Glycine + 1.5 L-Histidine + 6.5 L-Isoleucine + 6.1 L-Lysine + 11 L-Leucine + 2.4 L-Methionine + 3.6 L-Asparagine + 4.3 L-Proline + 2.3 L-Glutamine + 6.3 L-Arginine + 7 L-Serine + 4.9 L-Threonine + 9.1 L-Valine + 1.2 L-Tryptophan + 3.9 L-Tyrosine			N							1
		Lipid Synthesis / Degradation
R396	mev_R00238	2 Acetyl-CoA = 1 Acetoacetyl-CoA + 1 CoA	2.3.1.9	acetyl-CoA acetyltransferases	Y	2504813161	cren1_8best_scaffolds_00003120	MSNEVYLVDYIRTAFSRSRPKEPEKDVFNSLRMDEALAKLINHVIEKNSI NPNEIDDVITGCAMQAGENYLYGGRHPVLLANLPISVPGVAVERACSSSM MAISIGAMEIMSGNSEIVLAGGIEHMTHVPMSDNPCIMPNFKLLLRPEYM KYQMNIAYSMGLTAEKLAEESGITKDEMDEYALRSHKLAYQSLQEGWFKG EILPIQVEYKGELIIVDKDQSIRGDANLEQIKKLPPAFKEGGVITAGNSS PLNAGASLVLLMSEKKVNEYGLKPLAKIKGFSWVGVEPQVMGKGPVPATK KLLRKFKLEAGDIDYWEINEAFAVVVLFAINELGLDLSKVNIHGGAIAIG HPLGATGARIVGTLARILKEKGKNLGIATLCVGGGQGFSMLI…	ATGAGCAACGAAGTTTATCTTGTTGATTATATAAGAACAGCTTTCTCGAG ATCAAGACCAAAAGAACCTGAGAAAGATGTTTTCAATTCACTAAGAATGG ATGAAGCTTTAGCAAAGCTAATAAACCACGTAATAGAGAAAAACTCGATA AATCCAAATGAAATAGATGATGTAATAACAGGATGCGCTATGCAGGCAGG AGAAAATTATCTTTATGGAGGTCGACATCCTGTCCTTTTGGCAAACTTGC CAATTAGTGTTCCAGGAGTGGCTGTTGAAAGGGCATGTTCTTCATCCATG ATGGCAATATCAATAGGTGCTATGGAGATAATGAGTGGGAATTCAGAAAT AGTTTTGGCTGGAGGAATAGAACATATGACGCATGTTCCCAT…			1
R398	mev_R01978	1 Acetoacetyl-CoA + 1 Acetyl-CoA + 1 H2O = 1 3-Hydroxy-3-methylglutaryl-CoA + 1 CoA + 1 Proton	2.3.3.10	hydroxymethylglutaryl-CoA synthase, putative	Y	2504813420	cren1_8best_scaffolds_00005710	MKPAYSVSIIGYGAYVPIRRIKALEIARIWGKSDKLLPLEEKAVAALDED TATMAVEAAQNAIIRAGINPREIGAVFVGTESKIYTVKPTATVVAEALGI TPLTLASDYEFACKAGTEATQTCIGLVGSGMVKAALAIGSDIARGRPGDE LEYTAGAGAAALILSRSKLYDDIAEVEGSLSYVTDTPDFWRREGQIYPMH YYRFTGEPAYFSHIKEAASRLMNELGLKPSDFKYAVFHQPNSKFPQEVAR SLGFSIEQIKPGLLVPLIGNSYAASSLIGLTAVLDIAKPGDRILLASFGS GAGSDAMSIIVKDGIESKRDLTPKTMDYIMRRRYVDYALYAKHRSKYNK	ATGAAACCTGCTTATTCAGTATCGATAATAGGTTACGGTGCTTACGTTCC TATAAGAAGGATTAAGGCACTTGAAATAGCTAGAATCTGGGGCAAAAGTG ATAAATTATTGCCCTTAGAAGAAAAGGCGGTCGCTGCTTTAGATGAAGAT ACAGCAACAATGGCTGTAGAAGCTGCACAAAACGCTATAATTCGTGCAGG AATTAACCCGAGAGAAATAGGTGCTGTATTCGTTGGAACTGAATCGAAGA TATATACTGTAAAGCCTACAGCTACCGTTGTTGCTGAGGCTTTAGGGATT ACACCTCTTACTTTAGCTTCAGATTATGAATTTGCCTGTAAAGCAGGCAC CGAAGCAACACAAACTTGTATTGGCCTAGTAGGTTCCGGCAT…			1
R400	mev_R02082	1 3-Hydroxy-3-methylglutaryl-CoA + 2 NADPH + 2 Proton = 1 CoA + 1 Mevalonate + 2 NADP	1.1.1.34	3-hydroxy-3-methylglutaryl Coenzyme A reductase, hydroxymethylglutaryl-CoA reductase (NADP)	Y	2504813833	cren1_8best_scaffolds_00009840	MELELISKLDSGEIKLYEIEKLTKDVNKAAEIRRKFIERKTGIRMDHIGN YSIDLNLTLNRNIENSIGCVQIPVGIVGPLKVKGDYANGDFYIPIATTEG ALVASVNRGCSALNEGGGVYTKIIDDKMSRAPLLKVKNIRHALEVLEWIK EHYKQIKEVFESKSKHLKLKDIKHWIIGKNLWLRFEADTGDAMGMNMVTI ASDLATQYIIENNKDVKILALSGNLCTDKKTSAINWILGRGKTVIAEATI PREVVKRKLKTTPEEAADVAMRKNILGSAFVHSYGLNAHFSNVIAGIFLA TGQDAAQIVESSMGISNAEVDEEGDLYVSVYLPSLEVGTVGGGTHLPTQA ECLKILNCYGSGEPPGSNSKKFAEIIAAATLAGEVSLLSALA…	ATGGAATTGGAGCTTATCAGTAAACTAGATAGTGGAGAAATAAAGCTGTA TGAAATTGAGAAACTTACTAAAGACGTTAACAAGGCTGCAGAAATAAGAA GGAAGTTTATTGAAAGAAAAACAGGCATTCGAATGGATCATATAGGAAAC TATTCGATAGATTTAAACTTGACTTTGAATAGAAACATTGAAAACAGTAT AGGATGCGTTCAAATACCCGTTGGAATAGTTGGTCCTTTAAAAGTAAAAG GTGATTACGCAAACGGAGATTTCTATATTCCTATTGCTACAACTGAAGGA GCTTTAGTAGCTAGTGTAAACAGAGGATGCTCAGCTTTAAACGAAGGAGG TGGCGTTTATACCAAAATAATAGACGATAAAATGAGTAGGGC…			1
R402	mev_R02245	1 ATP + 1 Mevalonate = 1 5-phosphomevalonate + 1 ADP + 1 Proton	2.7.1.36	mevalonate kinase	N	2504813376	cren1_8best_scaffolds_00005270	LSTARAPSKIIISGEHFVVEGAPALVAAINLHAEATVEERYDNYIRVETE YEGDKLVVKSTFNEKILDYAGGEYAKKFLRPVLRTVRKTFEYIEKYEGLN IFISSNIPPSSGFGSSAAVLVATSGAIFKKLVGYINKETVWKAAFEGERI VHKTPSGVDITISTYGGMLIYRKGEKPMFLERNDKAIFIIGSVGKRKPTG KLVENVLRLKSEFPSIINPIYISANSLPIKIAEFLKKNDLVNAGRLININ HELLSALGVSTPRLDFFVNLARRKGAYGSKLTGAGGGGAFFALVDEEKVE KVKLSLAKRLKNISEVKIEEEGIK	TTGAGCACTGCAAGAGCTCCTTCAAAAATTATAATAAGCGGAGAACATTT TGTGGTAGAAGGTGCTCCAGCTTTGGTTGCTGCAATAAATTTGCATGCTG AAGCGACGGTTGAAGAAAGATATGATAATTACATAAGGGTAGAAACAGAA TACGAAGGTGATAAGCTTGTTGTAAAAAGCACATTCAATGAAAAAATCTT AGATTATGCAGGAGGAGAATATGCAAAGAAATTTCTAAGACCAGTTTTAA GAACTGTAAGAAAGACCTTTGAATATATTGAAAAATATGAAGGACTTAAC ATTTTTATTTCCTCAAATATTCCTCCTTCTTCAGGATTTGGTTCAAGCGC TGCAGTACTTGTAGCTACTTCTGGAGCTATTTTTAAAAAGTT…			1
R404	mev_R10561	1 5-phosphomevalonate + 1 ATP = 1 CO2 + 1 Phosphate + 1 ADP + 1 isopentenyl-phosphate	4.1.1.99	assumed	N					10.1128/JB.188.9.3192–3198.2006	10.1128/JB.01230-13	1
R406	mev_R10093	1 ATP + 1 isopentenyl-phosphate = 1 ADP + 1 isopentenyl-diphosphate	2.7.4.26	Predicted archaeal kinase	N	2504813375	cren1_8best_scaffolds_00005260	VESVVVKLGGSVITKKDEPLKERIEVINNLANQISTVCNDLRLCIVHGGG SFGHYVAKKYAIHQGLPRIKIGLSMLEMEMRRLNLIIANSLINHGVPVIQ FSPIDIFISKGDAVVNFFNESIKISLDLGYIPLLYGDVIFDYDKGCRILS GDQICLEMAKLISAKKIVFCMDATGVYDKDPKKYNDAKLIRKIESKELEL LINNLSKSDDVTGGIVNKLKVAHEASKLGIKTIFISGFSHNMLKKVLKNE EFIGTEIY	GTGGAATCTGTTGTAGTTAAATTAGGAGGTTCTGTTATAACTAAAAAAGA TGAACCTCTTAAAGAAAGGATAGAGGTTATTAACAATCTAGCAAATCAAA TATCGACAGTTTGTAATGATTTAAGGCTTTGCATCGTTCATGGAGGAGGC TCATTTGGGCACTATGTAGCTAAGAAATATGCAATTCATCAAGGCTTACC TAGAATAAAAATAGGATTATCAATGCTGGAAATGGAGATGAGAAGGCTTA ATTTAATAATAGCTAATTCTTTGATAAACCACGGAGTTCCAGTTATTCAA TTCTCTCCCATAGACATTTTTATTAGTAAAGGCGATGCAGTAGTAAATTT CTTCAATGAATCGATAAAGATTTCATTAGATCTTGGATATAT…			1
R408	mev_R01123	1 isopentenyl-diphosphate = 1 dimethylallyl-diphosphate	5.3.3.2	assumed	Y	assumed						1
R410	Lipid_EC_2_5_1_1	1 dimethylallyl-diphosphate + 1 isopentenyl-diphosphate = 1 geranyl-diphosphate + 1 PPi	2.5.1.1	Geranylgeranyl pyrophosphate synthase	N	2504813374	cren1_8best_scaffolds_00005250	MSLDFNEIKNYADFFNRRIIEHFNEIEPEILKKSSLHILVNGGKRLRPFI LSKIANFYGMDFESSFPASASVELIHNFSLIHDDIMDKDKIRHGKPTVHE AYGLDFAILSGDLLFALAFKSLQMLKGKVKKDRILKSYNELSSATVKLAI GQGLDIHLSRNKIFDQNKTIKMIQYKTSALFEASCVIGALISNAKMKEVE KIRKFARYSGIAFQIKDDILGTFGDEKITGKPVGNDLREGKKTLIVIHAF NHGNSLLKNKLEKVLGNPLASNDDIKSLIDDLKTIGSYDYAMEKSKYYLN LAKRHLEDLRKDLADFLYSFGEFLVERNY	ATGTCCTTAGATTTTAACGAGATTAAAAATTATGCTGATTTTTTCAATAG AAGAATTATTGAGCATTTTAACGAAATAGAGCCTGAAATACTTAAAAAAT CCTCATTGCATATCCTCGTTAATGGAGGTAAAAGGCTAAGACCTTTTATC CTTTCAAAGATAGCTAATTTTTACGGAATGGATTTTGAATCTTCCTTCCC AGCATCTGCTTCAGTAGAACTTATTCATAACTTTAGTCTAATACATGATG ACATAATGGATAAGGACAAAATTAGACACGGTAAGCCTACTGTACATGAG GCATACGGCCTAGATTTTGCAATTCTTTCTGGAGATTTACTTTTTGCTTT AGCTTTCAAATCCCTTCAAATGTTAAAAGGTAAAGTTAAAAA…			1
R412	Lipid_EC_2_5_1_10	1 geranyl-diphosphate + 1 isopentenyl-diphosphate = 1 farnesyl-diphosphate + 1 PPi	2.5.1.10	Geranylgeranyl pyrophosphate synthase	N	2504813374	cren1_8best_scaffolds_00005250	MSLDFNEIKNYADFFNRRIIEHFNEIEPEILKKSSLHILVNGGKRLRPFI LSKIANFYGMDFESSFPASASVELIHNFSLIHDDIMDKDKIRHGKPTVHE AYGLDFAILSGDLLFALAFKSLQMLKGKVKKDRILKSYNELSSATVKLAI GQGLDIHLSRNKIFDQNKTIKMIQYKTSALFEASCVIGALISNAKMKEVE KIRKFARYSGIAFQIKDDILGTFGDEKITGKPVGNDLREGKKTLIVIHAF NHGNSLLKNKLEKVLGNPLASNDDIKSLIDDLKTIGSYDYAMEKSKYYLN LAKRHLEDLRKDLADFLYSFGEFLVERNY	ATGTCCTTAGATTTTAACGAGATTAAAAATTATGCTGATTTTTTCAATAG AAGAATTATTGAGCATTTTAACGAAATAGAGCCTGAAATACTTAAAAAAT CCTCATTGCATATCCTCGTTAATGGAGGTAAAAGGCTAAGACCTTTTATC CTTTCAAAGATAGCTAATTTTTACGGAATGGATTTTGAATCTTCCTTCCC AGCATCTGCTTCAGTAGAACTTATTCATAACTTTAGTCTAATACATGATG ACATAATGGATAAGGACAAAATTAGACACGGTAAGCCTACTGTACATGAG GCATACGGCCTAGATTTTGCAATTCTTTCTGGAGATTTACTTTTTGCTTT AGCTTTCAAATCCCTTCAAATGTTAAAAGGTAAAGTTAAAAA…			1
R414	Lipid_EC_2_5_1_29	1 farnesyl-diphosphate + 1 isopentenyl-diphosphate = 1 geranyl-geranyl-diphosphate + 1 PPi	2.5.1.29	Geranylgeranyl pyrophosphate synthase	N	2504813374	cren1_8best_scaffolds_00005250	MSLDFNEIKNYADFFNRRIIEHFNEIEPEILKKSSLHILVNGGKRLRPFI LSKIANFYGMDFESSFPASASVELIHNFSLIHDDIMDKDKIRHGKPTVHE AYGLDFAILSGDLLFALAFKSLQMLKGKVKKDRILKSYNELSSATVKLAI GQGLDIHLSRNKIFDQNKTIKMIQYKTSALFEASCVIGALISNAKMKEVE KIRKFARYSGIAFQIKDDILGTFGDEKITGKPVGNDLREGKKTLIVIHAF NHGNSLLKNKLEKVLGNPLASNDDIKSLIDDLKTIGSYDYAMEKSKYYLN LAKRHLEDLRKDLADFLYSFGEFLVERNY	ATGTCCTTAGATTTTAACGAGATTAAAAATTATGCTGATTTTTTCAATAG AAGAATTATTGAGCATTTTAACGAAATAGAGCCTGAAATACTTAAAAAAT CCTCATTGCATATCCTCGTTAATGGAGGTAAAAGGCTAAGACCTTTTATC CTTTCAAAGATAGCTAATTTTTACGGAATGGATTTTGAATCTTCCTTCCC AGCATCTGCTTCAGTAGAACTTATTCATAACTTTAGTCTAATACATGATG ACATAATGGATAAGGACAAAATTAGACACGGTAAGCCTACTGTACATGAG GCATACGGCCTAGATTTTGCAATTCTTTCTGGAGATTTACTTTTTGCTTT AGCTTTCAAATCCCTTCAAATGTTAAAAGGTAAAGTTAAAAA…			1
R416	Lipid_EC_2_5_1_81	1 geranyl-geranyl-diphosphate + 1 isopentenyl-diphosphate = 1 farnesyl-geranyl-diphosphate + 1 PPi	2.5.1.81	Geranylgeranyl pyrophosphate synthase	N	2504813374	cren1_8best_scaffolds_00005250	MSLDFNEIKNYADFFNRRIIEHFNEIEPEILKKSSLHILVNGGKRLRPFI LSKIANFYGMDFESSFPASASVELIHNFSLIHDDIMDKDKIRHGKPTVHE AYGLDFAILSGDLLFALAFKSLQMLKGKVKKDRILKSYNELSSATVKLAI GQGLDIHLSRNKIFDQNKTIKMIQYKTSALFEASCVIGALISNAKMKEVE KIRKFARYSGIAFQIKDDILGTFGDEKITGKPVGNDLREGKKTLIVIHAF NHGNSLLKNKLEKVLGNPLASNDDIKSLIDDLKTIGSYDYAMEKSKYYLN LAKRHLEDLRKDLADFLYSFGEFLVERNY	ATGTCCTTAGATTTTAACGAGATTAAAAATTATGCTGATTTTTTCAATAG AAGAATTATTGAGCATTTTAACGAAATAGAGCCTGAAATACTTAAAAAAT CCTCATTGCATATCCTCGTTAATGGAGGTAAAAGGCTAAGACCTTTTATC CTTTCAAAGATAGCTAATTTTTACGGAATGGATTTTGAATCTTCCTTCCC AGCATCTGCTTCAGTAGAACTTATTCATAACTTTAGTCTAATACATGATG ACATAATGGATAAGGACAAAATTAGACACGGTAAGCCTACTGTACATGAG GCATACGGCCTAGATTTTGCAATTCTTTCTGGAGATTTACTTTTTGCTTT AGCTTTCAAATCCCTTCAAATGTTAAAAGGTAAAGTTAAAAA…			1
R418	Lipid_C25_syn	1 farnesyl-geranyl-diphosphate + 1 sn-glycerol-1-P = 1 C25 + 1 PPi		assumed	N							1
R420	Lipid_C25_C25_syn	1 C25 + 1 farnesyl-geranyl-diphosphate = 1 C25-C25 + 1 PPi		assumed	N							1
R422	Lipid_EC_1_1_1_261	1 DHAP + 1 NADH + 1 Proton = 1 NAD + 1 sn-glycerol-1-P	1.1.1.261	Glycerol dehydrogenase and related enzymes	Y	2504814051	cren1_8best_scaffolds_00012020	VLTGPGIVKGIEKVFNYLKIKNVKILLISGDTYTKDIALDIVKSEVEKCN NYVEHISIEAFDHVIKNLNEIAHKVKDEKINLLIGVGGGKAIDSAKLIAW YTNKSYISFPTNISHDGISSPSISYLISIKLKEKYGINFELKSPLAIIAD TDIILKNLKNSLPAGVGDLVAKFTAVKDWRLTHLLKGEEYSEYAASMALM SAKIVERNMEVISKYNEESVSILLKALIGSGIAIAVAGSSRPASGSEHLF SHSLDLIAEKEGFSPAQHGVQCGIGTIIMAILHGTRWRKIREILQKVKAP VNAKELGIEPKYLIKALTISNKIRKDRYTILGDLEITESSAEKLLKKAEV I	GTGCTAACAGGGCCAGGCATTGTAAAAGGAATTGAAAAAGTTTTCAATTA CCTAAAGATAAAGAATGTAAAAATTTTATTAATATCTGGAGATACATACA CGAAAGATATCGCTCTAGATATCGTTAAAAGCGAAGTAGAAAAATGCAAT AATTACGTTGAACATATTTCCATAGAAGCCTTCGATCATGTAATAAAGAA CTTGAATGAGATTGCACACAAAGTAAAAGATGAAAAAATAAACCTTCTTA TTGGTGTAGGAGGAGGTAAAGCAATAGATTCAGCAAAGCTGATTGCTTGG TATACAAATAAATCATACATTAGTTTTCCAACGAATATTTCCCATGATGG AATATCTTCCCCTTCCATTTCTTATTTAATATCAATTAAACT…			1
R424	Lipid_deg_1	caldarchaeol_di-P + 2 NADH + 2 Proton = 2 2_3-bis-O-phytanyl-sn-glycerol_1-phosphate + 2 NAD		assumed	N							1
R426	Lipid_deg_2	2_3-bis-O-phytanyl-sn-glycerol_1-phosphate + 2 tetrahydrobiopterin + 2 O2 = 2 6_7_8-dihydrobiopterin + 2 H2O + 1 sn-glycerol-1-P + 2 phytanal		assumed	N							1
R428	Lipid_deg_3	6_7_8-dihydrobiopterin + NADH + Proton = NAD + tetrahydrobiopterin		assumed	N							1
R430	Lipid_EC_1.2.1.3	phytanal + H2O + NAD = NADH + 2 Proton + phytanic_acid	1.2.1.3	assumed	N							1
R432	Lipid_EC_6.2.1.3	phytanic_acid + ATP + CoA = PPi + AMP + phytanoyl_CoA	6.2.1.24	assumed	N							1
R434	Lipid_EC_1.14.11.-	phytanoyl_CoA + O2 + 2-Oxoglutarate = CO2 + Succinate + 2-hydroxyphytanoyl-CoA	1.14.11.18	assumed	N							1
R436	Lipid_EC_4.1.-.-	2-hydroxyphytanoyl-CoA = formyl-CoA + pristanal	4.1.2.-	assumed	N							1
R438	Lipid_EC_3.1.2.10	formyl-CoA + H2O = Proton + CoA + formate	3.1.2.10	assumed	N							1
R440	Lipid_EC_1.2.1.3	pristanal + H2O + NAD = 2 Proton + NADH + pristanic_acid	1.2.1.3	assumed	N							1
R442	Lipid_EC_6.2.1.3	pristanic_acid + ATP + CoA = pristanoyl_CoA + AMP + PPi	6.2.1.3	Acyl-CoA synthetases (AMP-forming)/AMP-acid ligases II	N	2504813158	cren1_8best_scaffolds_00003090	MSYYEYQLNLKNLFVNVPRNFPNREIVYKNKERYTYKRFFERVAGLAAGL DQIGVKQGDVVAVIDWDTNRYLEAYFAVPMMGAILHTVNIRYPPEIIYYT MRHANDKYVIVRDEFLPLIEKNASLFDFVKGWIVYNEDRKTVSTSLKPYY DYEDIVQGKTFEFPDLNERTTATIFYTSGTTGMPKGVTFTHRDLVLHTLV NSLVTRYPPLEVTEKDNFLILVPMFHVHQWGMPYSAILGGNKYILPARYE VGMILELIKRERVTFSAMVPSILYMILNAPNIDEYKDYLKGWKVTIGGAA LPKGLALKAKSLGITTISGYGLSETAPVLTIAYFNDFVRDLKEEEKIEYM ISTGIPLPMVQLRVVDPNNNDVPWDGSTVGEIIVRAPWNTKG…	ATGAGCTATTACGAATACCAGTTAAATTTAAAGAATCTTTTCGTAAATGT TCCCAGAAATTTCCCAAACAGGGAAATAGTTTACAAAAATAAGGAAAGAT ATACATACAAAAGATTCTTTGAAAGGGTTGCTGGATTGGCAGCTGGTTTG GATCAAATAGGTGTTAAGCAAGGAGATGTTGTTGCGGTAATAGATTGGGA TACTAACAGATACTTAGAGGCCTACTTTGCCGTTCCAATGATGGGAGCAA TATTACATACCGTTAACATTCGTTATCCTCCTGAAATAATTTATTATACA ATGAGGCATGCTAATGACAAATATGTAATCGTTAGGGATGAATTTCTACC TTTAATAGAGAAAAATGCATCCTTATTCGATTTTGTTAAAGG…			1
R444	Beta_oxidation_cond	pristanoyl_CoA + 6 FAD + 6 H2O + 6 NAD + 6 CoA = 3 propanoyl-CoA + 3 Acetyl-CoA + isobutyryl-CoA + 6 NADH + 6 FADH2 + 6 Proton	compressed		N							4
		fatty-acyl-CoA + FAD = FADH2 + trans-2-enoyl-CoA	1.3.8.-	Acyl-CoA dehydrogenases		2504814167	cren1_8best_scaffolds_00013180	MFPFNSLEDFKIEIKEEVESFRKTIREFVERSVAKRIQEIESKGEIPEEI YQEAIELGLTGVGIPQEYGGQGGDILTLAVMYEEISRVSPALASALMVNH LFIYPVMKYGNEEQRKKYISNIASGKSFAAHANTEPVAGSDVAGIQTTAK KEGKYYILNGRKIFITGAGKADYFVVSARTSFPKENQKRHDGISLFIVEK GYEGFKVSRRIDTIGLRGEQPYEIILDNVKVPEDNIVGEEGKAFKMIVST YDHGRIGVAAQAVGILQGLIERALNYALQRKAFEKPLISFEGISFKIADS LIKLSAARLLTYWAAEMMDKKREGAIIAASIAKTFATEAAEKVAIDTIKI YGGYGVDKETGVERYLRDTLITEIYEGANDIQRLTIVKSLVR…	ATGTTTCCTTTCAATTCTTTGGAGGATTTTAAGATAGAAATAAAAGAAGA AGTTGAAAGCTTTAGAAAAACAATAAGAGAATTTGTTGAAAGAAGTGTAG CTAAAAGAATACAAGAAATTGAAAGTAAAGGAGAAATTCCTGAAGAAATA TACCAAGAAGCAATTGAGCTTGGCTTAACTGGAGTTGGAATACCCCAAGA ATACGGTGGACAAGGAGGAGATATTTTAACATTAGCTGTAATGTATGAGG AAATATCAAGAGTCTCACCAGCATTAGCATCTGCGCTCATGGTAAATCAT CTATTCATCTATCCTGTTATGAAATATGGAAACGAGGAACAAAGAAAAAA ATATATATCTAATATTGCTTCTGGAAAATCATTTGCGGCTCA…
		trans-2-enoyl-CoA + H2O = (3S)-3-hydroxyacyl-CoA	4.2.1.17	Enoyl-CoA hydratase/carnithine racemase		2504813975	cren1_8best_scaffolds_00011260	MSYQYQNIILEIKESIGIIYLNRPKVLNALNKQTVDEIIDAMKKLNEDDK IKAIILTGNGDNFSAGADIKEMIQLSPLEAETRSPLANWDIAISSVKKPV IAAIKGYTLGGGLELALSCDLIIASEETKIGQPEINIGLMPGGGGTQRLA RLIGKHKAMELILTGKMIDAKEAERIGIINKVVPKEKLIEEAMNIAKEIS AKAPLAVKYAKESILYAFESNLNEGLKYERKLFYLLLGSEDGKEGMKAFI EKRAPQYKGR	ATGAGTTATCAGTATCAAAACATAATTTTGGAAATCAAAGAAAGCATAGG CATAATTTATTTAAACAGGCCAAAAGTTTTGAATGCTCTGAATAAGCAAA CTGTTGATGAAATAATTGATGCTATGAAAAAATTGAACGAGGATGATAAA ATAAAAGCCATAATACTTACTGGCAACGGAGATAATTTTTCTGCAGGAGC AGATATTAAAGAAATGATTCAGCTTTCACCTTTAGAAGCTGAAACAAGAA GTCCTTTAGCTAATTGGGATATAGCAATATCATCGGTAAAAAAGCCTGTT ATAGCTGCAATAAAGGGATATACCTTAGGAGGTGGGCTTGAGCTAGCCTT GAGCTGTGATTTGATAATAGCAAGTGAGGAAACCAAAATAGG…
		(3S)-3-hydroxyacyl-CoA + NAD+ = NADH + H+ 3-oxyacyl-CoA	1.1.1.35	3-hydroxyacyl-CoA dehydrogenase		2504814166	cren1_8best_scaffolds_00013170	MMNKIAVIGSGTMGHGIAEVCAIHGYEVKIHDVEDGILKNAMEKIKWSLE KLQEKGQIKESSEKILSRIKPSTDFKFVVEDCDLMIEAVFEKIEVKHEIF SRADKYAPRHAILASNTSSLPITEISEVTNRKEKVIGLHFFNPPVLMKLV EVIRGKYTSDETLAKSLDFCKKINKESVILNKDVPGFIVNRILSRILNTA CILASKGYAKYEEIDSALKFKLGFPMGIFEVADYSGLDIFYNVFQAITSR GFKSKICSTIEEKVNKKNYGLKSGEGFYKYPKPGEYKRIQLDPKMGEKVD PLLVISLGINEAAYLLRNGISSKEDIDKAVRLGLGYPKGLFEYADEFGID EVIERIRNALEITKEEAELDQLLIDMYNKKMLGKKTKQGFYTY	ATGATGAATAAAATAGCGGTAATAGGTTCTGGAACAATGGGTCATGGAAT AGCAGAAGTATGTGCAATTCATGGCTATGAAGTAAAAATCCATGATGTTG AGGATGGAATACTTAAAAATGCGATGGAAAAAATAAAATGGAGTTTAGAG AAATTACAGGAAAAAGGTCAAATTAAGGAAAGTAGCGAAAAAATATTGTC AAGAATAAAGCCATCAACAGATTTTAAGTTTGTCGTAGAAGATTGCGATC TAATGATCGAAGCTGTATTTGAAAAAATAGAAGTAAAACATGAAATCTTT TCTAGAGCTGACAAATATGCTCCCAGACATGCTATTCTTGCTTCAAATAC TAGCAGTTTACCCATTACCGAGATTTCAGAAGTTACTAACAG…
		3-oxyacyl-CoA + coenzyme A = acetyl-CoA + shorter-fatty-acid	2.3.1.16	acetyl-CoA acetyltransferases		2504813161	cren1_8best_scaffolds_00003120	MSNEVYLVDYIRTAFSRSRPKEPEKDVFNSLRMDEALAKLINHVIEKNSI NPNEIDDVITGCAMQAGENYLYGGRHPVLLANLPISVPGVAVERACSSSM MAISIGAMEIMSGNSEIVLAGGIEHMTHVPMSDNPCIMPNFKLLLRPEYM KYQMNIAYSMGLTAEKLAEESGITKDEMDEYALRSHKLAYQSLQEGWFKG EILPIQVEYKGELIIVDKDQSIRGDANLEQIKKLPPAFKEGGVITAGNSS PLNAGASLVLLMSEKKVNEYGLKPLAKIKGFSWVGVEPQVMGKGPVPATK KLLRKFKLEAGDIDYWEINEAFAVVVLFAINELGLDLSKVNIHGGAIAIG HPLGATGARIVGTLARILKEKGKNLGIATLCVGGGQGFSMLI…	ATGAGCAACGAAGTTTATCTTGTTGATTATATAAGAACAGCTTTCTCGAG ATCAAGACCAAAAGAACCTGAGAAAGATGTTTTCAATTCACTAAGAATGG ATGAAGCTTTAGCAAAGCTAATAAACCACGTAATAGAGAAAAACTCGATA AATCCAAATGAAATAGATGATGTAATAACAGGATGCGCTATGCAGGCAGG AGAAAATTATCTTTATGGAGGTCGACATCCTGTCCTTTTGGCAAACTTGC CAATTAGTGTTCCAGGAGTGGCTGTTGAAAGGGCATGTTCTTCATCCATG ATGGCAATATCAATAGGTGCTATGGAGATAATGAGTGGGAATTCAGAAAT AGTTTTGGCTGGAGGAATAGAACATATGACGCATGTTCCCAT…
R450	propionate_cond	1 H2O + 1 Oxaloacetate + 1 propanoyl-CoA = 1 CoA + 1 Proton + 1 Pyruvate + 1 Succinate	compressed		N							4
		propanoyl-CoA + H2O + oxaloacetate = coenzyme A + H+ + (2S,3S)-2-methylcitrate	2.3.3.5	assumed
		(2S,3S)-2-methylcitrate = H2O + cis-2-methylaconitate	4.2.1.79	Enoyl-CoA hydratase/carnithine racemase		2504813975	cren1_8best_scaffolds_00011260	MSYQYQNIILEIKESIGIIYLNRPKVLNALNKQTVDEIIDAMKKLNEDDK IKAIILTGNGDNFSAGADIKEMIQLSPLEAETRSPLANWDIAISSVKKPV IAAIKGYTLGGGLELALSCDLIIASEETKIGQPEINIGLMPGGGGTQRLA RLIGKHKAMELILTGKMIDAKEAERIGIINKVVPKEKLIEEAMNIAKEIS AKAPLAVKYAKESILYAFESNLNEGLKYERKLFYLLLGSEDGKEGMKAFI EKRAPQYKGR	ATGAGTTATCAGTATCAAAACATAATTTTGGAAATCAAAGAAAGCATAGG CATAATTTATTTAAACAGGCCAAAAGTTTTGAATGCTCTGAATAAGCAAA CTGTTGATGAAATAATTGATGCTATGAAAAAATTGAACGAGGATGATAAA ATAAAAGCCATAATACTTACTGGCAACGGAGATAATTTTTCTGCAGGAGC AGATATTAAAGAAATGATTCAGCTTTCACCTTTAGAAGCTGAAACAAGAA GTCCTTTAGCTAATTGGGATATAGCAATATCATCGGTAAAAAAGCCTGTT ATAGCTGCAATAAAGGGATATACCTTAGGAGGTGGGCTTGAGCTAGCCTT GAGCTGTGATTTGATAATAGCAAGTGAGGAAACCAAAATAGG…
		cis-2-methylaconitate + H2O = (2R,3S)-2-methylisocitrate	4.2.1.99	Acetyl-CoA hydrolase		2504814792	cren1_8best_scaffolds_00019430	MKVEDLSSKIASPEEAIKKYFPKKGIIAFGGMAGTSYPKAIPKKLSELIQ KGEFDASDYVILSGGTETMEFESWISNLKISRKFPLGASSTILRDPVNER KIPAMDYWLYEFSSLISRGVLSRKIGNIDLTIIEATGIDDEGIVPSLSVD ATPSFIENSKKVIIELNESKPNLKGFHDIFLPKAGKEIMIKNPLDRIGRI VYNIPFSKIAAIVVTNEEESEKIHYSGITNADLKIVDNIIDFLLKEIKED ENLRSEYFTLQPAAGPVAGALSRKIHELETNIWIWGEVAATSWIETLSRN VKGISASSIYTLPGEQNFRKKLYEEIENLRKYIVIRPYEIANNPQVIARF YHVVVQQAVEVDIYGNANVSHIGPNLMVGVGGSGDHTRPSYI…	ATGAAAGTGGAAGATTTATCTTCTAAGATAGCTTCTCCCGAGGAAGCAAT TAAGAAATATTTTCCTAAAAAAGGGATAATTGCCTTTGGTGGCATGGCTG GCACTTCCTACCCTAAAGCTATTCCAAAAAAGCTATCTGAATTAATACAA AAAGGTGAGTTTGATGCAAGCGATTATGTTATTTTGAGCGGAGGAACTGA GACTATGGAATTTGAAAGTTGGATTAGTAACTTAAAAATATCAAGAAAGT TTCCTCTTGGTGCTTCCTCCACAATATTAAGAGACCCAGTAAATGAAAGG AAAATACCTGCAATGGATTATTGGTTATATGAATTTTCAAGCTTGATTAG CAGAGGAGTATTATCTAGGAAGATTGGAAACATAGACTTAAC…
		(2R,3S)-2-methylisocitrate = succinate + pyruvate	4.1.3.30	methylmalonyl-CoA mutase N-terminal domain		2504813973	cren1_8best_scaffolds_00011240	MQTKEEKKLSSEGYWKQKIKEKIEKRNIISKLYNREEIERLHKQETEWYE NVYLPWIKSSPERKNKFETASGIEIKPIYTPWDVKHIDYLEDIGFPGVYP FTRGIYPSMYRGKLWTIREFSGFGTPEDTNKRLKFLLEHGETGLSIAFDM PTLYGYDADSPRALGEVGKMGVSVSSLKDMEILFKDIPMDQITTSMTINA PAVVIFAMYIAAAEKQGVPMEKLSGTIQNDILKEYIAQKEWAYPPEVHLR IIKDIMEFCTKHMPKWNYISVSGYHIREAGSNAIQELAFTLMDGFTYMDL GISAGLDPNVFATRISFFFNSTMDFFEEIAKFRAARRIWSEVLRDKYKVK NPRALWLRFHTQTSGASLTWQQPLNNLIRTAIEALAAVLGGT…	ATGCAAACAAAAGAAGAGAAAAAGTTAAGTTCAGAAGGTTACTGGAAACA AAAAATTAAAGAAAAGATAGAGAAGAGAAATATAATATCTAAATTATATA ATAGGGAAGAAATTGAAAGGTTGCATAAACAAGAAACTGAATGGTATGAG AATGTATATTTACCTTGGATTAAAAGCTCTCCTGAAAGAAAAAATAAGTT TGAAACGGCTTCAGGTATAGAGATTAAGCCTATTTATACTCCTTGGGATG TTAAACACATAGACTACTTAGAAGATATTGGTTTCCCAGGCGTTTATCCT TTTACAAGAGGAATATATCCTTCAATGTATAGAGGAAAACTTTGGACAAT AAGGGAGTTTAGCGGTTTTGGAACACCTGAAGATACTAACAA…
		Nucleotide Synthesis / Degradation
R457	pyr_R01397	1 Carbamoylphosphate + 1 L-Aspartate = 1 N-Carbamoyl-L-aspartate + 1 Phosphate + 1 Proton	2.1.3.2	aspartate carbamoyltransferase, regulatory subunit	N	2504813093	cren1_8best_scaffolds_00002440	MEEYEMKVTKIRNGTVIDHIPAGKALAVLNLLELTGKEGYTIALVMNVKS KKLGVKDVVKVENLEINPNLLNRLALIAPEATINIIRDYKVHEKRKITLE EIVEDILRCSNPTCISRQTNEPIVSSFKVISKKPLKLKCNYCMRYLSENE VIEQIVERSKFR	ATGGAAGAATACGAAATGAAGGTTACTAAGATAAGAAATGGCACAGTTAT CGATCATATACCAGCAGGTAAGGCGCTTGCTGTTCTAAACCTGCTTGAAC TAACAGGAAAAGAAGGATACACTATTGCACTGGTTATGAACGTTAAGAGC AAGAAATTAGGAGTTAAAGATGTAGTTAAGGTAGAAAATCTCGAAATAAA TCCAAATCTTTTGAATAGGCTGGCTTTGATAGCTCCTGAAGCAACGATCA ATATAATAAGAGATTACAAAGTTCATGAGAAAAGGAAAATAACCTTAGAA GAAATAGTGGAGGACATCCTCAGATGCTCAAATCCTACATGTATTAGCAG GCAAACCAATGAACCTATTGTTTCAAGTTTTAAAGTTATATC…			1
				aspartate carbamoyltransferase		2504813094	cren1_8best_scaffolds_00002450	MSWLNRDIINVNDFSKEELEYLFNVADRFIDLKYKEILKGKIIANLFLEP STRTRISFEVAAKRLGAEVINVTGEYSSIKKGESLYDTLKMLDTYCDMIV IRSPIEGSAQFAADVCENPVINAGDGTLNHPTQAMIDLYTIRNVFSRLDN LNIGVYGDLKYGRAVISFLMAITKYDNKIYAISPPQLTLREEVKDELISK GAKIEEITNLDQVISELDVLYVTRIQKERFVDLAEYEKVKGSYKVDLKSL EKSKPNLIVMHPLPRVEELTYELDKTSKQAYFRQAKYGIPLRMALLSLIL GAEV	ATGAGTTGGCTTAATAGAGATATTATAAATGTTAACGATTTCTCAAAAGA AGAGCTTGAATATCTTTTCAACGTCGCTGATAGATTCATTGATTTAAAAT ACAAGGAAATTCTTAAAGGAAAAATTATAGCAAACCTTTTTTTAGAACCA AGCACAAGGACAAGAATAAGTTTTGAGGTTGCAGCAAAGAGATTGGGAGC AGAGGTAATAAACGTTACAGGCGAATACTCTTCGATTAAGAAAGGAGAAA GTCTTTATGATACACTTAAAATGCTTGACACGTACTGCGATATGATTGTA ATAAGAAGTCCAATTGAAGGTTCAGCACAGTTCGCTGCAGATGTATGCGA AAATCCAGTAATAAATGCAGGCGATGGAACTTTAAATCATCC…
R460	pyr_R01993	1 N-Carbamoyl-L-aspartate + 1 Proton = 1 H2O + 1 S-Dihydroorotate	3.5.2.3	Dihydroorotase and related cyclic amidohydrolases	N	2504813092	cren1_8best_scaffolds_00002430	LSKEANLDEYCIEGKAYIEGNFVDCFILIKGEKIAKISKNSVQGLKTIKL KNEEALFPAATDLHVHFRDWDESYKETIRSGSKAALAGGVTTVLDMPNTK PPVNNLERLEKRYLDFKEKSMVDFGLHVRPSKELNKIINHRECFAVKFYE EDLPSILDYSDTISSKRVVFHAQYGNDEVIAVEDILAKSEKLSNIRFAHV SKAKSLRLIEEFRSNNPNKKVYIEVTPHHTFLSEKDFENKHKGYSSVRPP LSSKEDNSEIINWINNGKIDFIASDHAPHSREEKLSENPPPGYPSIEIMY TLFLNSWLKGILNLDRIIKCLCIAPAEYLGIKKGKIIEGYYADLAIINLK EEKIIDSSKFVSMSKFSPFDGMKIKSIVKTTIMRGKIVYDEG…	TTGTCGAAAGAAGCAAATTTAGATGAATACTGCATAGAAGGTAAAGCATA CATAGAAGGTAATTTTGTCGATTGCTTTATATTAATCAAGGGAGAAAAAA TAGCTAAAATATCAAAAAATTCCGTTCAAGGATTAAAAACCATAAAATTA AAAAATGAAGAAGCATTATTTCCAGCAGCTACAGATCTTCATGTTCATTT TAGGGATTGGGATGAAAGTTATAAAGAAACTATAAGAAGTGGCTCGAAAG CTGCTTTGGCAGGAGGTGTAACAACAGTACTGGATATGCCCAATACAAAA CCTCCCGTAAATAATCTTGAAAGATTGGAAAAGAGATACCTAGATTTTAA GGAAAAATCCATGGTTGATTTTGGTTTGCATGTTAGACCTAG…			1
				Dihydroorotase and related cyclic amidohydrolases		2504814771	cren1_8best_scaffolds_00019220	MDFDLCIADGYIVLDIGIIKANLYIKNNIIAKISQFEYKSKSIINAKNKY VIPGLIDGHVHFMDPSEIDREDFITGSSAAAAGGVTTVIEHTHSSPIRNL KEFKSKLSYVSQKSVVDFGLTAHIWGDNIEDLEELWKNGITMFKLFTTTT HGVPGMNNFQIKEFFKKINSFNGLVLCHCEDDSIVNGELEKLRRSEIKGN EILYLWRNKEAEIIAVNTVGLLAKLTGVKAIIAHASHPDVIEIANEWKNK GANLWIESCPQYFYLFENEVIEKGGFRKFTPPTRITSQYEKSMMWKLLNE NKITHISSDHAPSTKLHKSKTIMEAPFGLPGVETTLRLMLHAVNEGWISI KKLVEVTSTTPAKIYGLYPKKGAIKEGADADVVVVDLQAEEV…	ATGGATTTTGATTTATGCATTGCTGATGGATATATTGTATTAGATATTGG TATAATAAAAGCAAATTTATACATAAAAAATAATATAATAGCAAAAATAT CTCAATTTGAATATAAAAGCAAGTCTATAATAAATGCAAAAAATAAGTAC GTAATACCTGGATTAATTGATGGGCATGTACATTTTATGGATCCTTCTGA GATAGATAGAGAAGATTTTATAACAGGCTCATCTGCAGCTGCTGCTGGCG GGGTTACCACAGTTATAGAACATACTCATTCAAGTCCTATAAGAAATTTG AAAGAGTTTAAATCCAAGCTAAGTTATGTATCACAAAAATCAGTTGTTGA TTTTGGACTTACTGCACATATTTGGGGAGACAATATTGAAGA…
R463	pyr_R01867	1 O2 + 1 S-Dihydroorotate = 1 H2O2 + 1 Orotate	1.3.98.1	Dihydroorotate dehydrogenase	N	2504813932	cren1_8best_scaffolds_00010830	MIDPERGHDLIKKFAKFPIPNICTENEELRLNLKGVKLRNPIGLAAGFDK NAEMISFLSGLGFGYLVIGSVLLNENKGNPKPRIVRYEKYLSMVNSMGLP SVGLRKFLRSLTKNKARIPLFVSIAGNSVKEFIEIYNFLKKFVNVIEVNL SCPNTENGRLFLEANNFQILARELEKVKSGLVFVKVSPIINKNDRDNLQE IIEISLKHKIDGITAVNALPVEEKAISVGFGGLSGKLLFKYMLDTVSFIQ ENAQNKLIINACGGIFNEKDAIKAFLLGASTVQLYTSLIYEGPYVVCKIK KGIYEFIKKNNFKNIEELIGYFTKIEAIN	ATGATTGACCCAGAAAGAGGACACGATCTCATCAAAAAGTTTGCAAAATT TCCCATTCCGAACATATGCACAGAAAATGAAGAGCTAAGATTAAATCTTA AGGGGGTTAAGCTTAGGAACCCTATTGGATTGGCTGCAGGATTTGATAAG AATGCAGAAATGATAAGCTTTCTTTCAGGGTTAGGTTTCGGCTACCTTGT AATAGGATCAGTTTTACTGAATGAAAACAAAGGTAATCCTAAACCAAGGA TTGTAAGATATGAAAAATATTTATCGATGGTAAATTCCATGGGACTTCCT TCTGTAGGGCTGAGAAAATTTTTAAGGAGTCTTACAAAGAATAAAGCTAG AATCCCGTTATTCGTTAGCATTGCAGGAAATTCTGTTAAAGA…			1
R465	pyr_R01870	1 Orotate + 1 PRPP = 1 Orotidylic-acid + 1 PPi	2.4.2.10	orotate phosphoribosyltransferase	N	2504813095	cren1_8best_scaffolds_00002460	MKDIVKRLIQIGAIKKGKFILSSGKESNIYIDLRLVLSYPDLYEKIVEEC AQILKNIGFDAIAGIPTGGLAWASFLAYRLRKPLIYVRKESKGHGAQKLI EGQLKENSSVIIVDDVATTGGNIFDAYEKLQSQNYFAKYAFVIVDREEGA REKLSEKGIELLSLLKMINITSLLNS	ATGAAGGACATAGTTAAAAGATTAATACAAATAGGGGCAATAAAAAAGGG AAAATTTATTCTTTCTTCAGGTAAGGAATCAAACATATACATAGACTTGA GATTAGTTCTTTCCTATCCTGATTTATATGAGAAAATTGTGGAAGAATGT GCTCAGATTCTTAAAAATATAGGCTTTGATGCTATTGCAGGAATTCCTAC AGGAGGACTGGCATGGGCTTCTTTTCTAGCTTACAGGCTAAGAAAACCGC TGATATATGTAAGGAAAGAAAGTAAAGGTCATGGAGCACAAAAGCTTATA GAAGGACAGCTTAAAGAAAATTCATCCGTAATCATAGTTGATGACGTAGC AACGACTGGAGGTAATATATTCGACGCATATGAAAAGTTGCA…			1
R467	pyr_R00965	1 Orotidylic-acid + 1 Proton = 1 CO2 + 1 UMP	4.1.1.23	Orotidine-5'-phosphate decarboxylase	N	2504813096	cren1_8best_scaffolds_00002470	VSLEKLGNLTEVKKSKLILAIDDAQFYDKEFLYKLSPYVVGIKIGLTCLI DSFNKSAKINREVNNDFFIIADLKVADVPHICEKLANLAKNLHFDAIIAH SFIGETSLRAIKNIIPTLAVVTMSVHDSYKYDENVDYFVEISNKLNLSGI IAPATKPEILKKVRKITKLKIFSPGIGAQGMDYGYAIKNGADYEIVGRSI LYANNPVLEAKKAIAAYEGHS	GTGAGTTTAGAAAAACTCGGAAATTTAACTGAAGTTAAGAAAAGCAAGCT GATTTTAGCAATTGATGATGCTCAATTCTATGATAAAGAATTCCTTTATA AACTTAGTCCCTATGTGGTAGGAATCAAAATAGGGCTTACTTGCTTGATA GATTCTTTCAATAAATCCGCTAAGATAAACAGGGAAGTGAATAATGATTT CTTTATAATAGCAGATTTGAAAGTTGCAGATGTTCCTCATATATGTGAAA AGCTGGCCAATTTAGCTAAAAATTTACATTTTGATGCAATAATTGCCCAT TCATTCATAGGTGAAACCTCTCTCAGAGCTATTAAGAACATTATTCCAAC ATTGGCTGTTGTAACAATGAGCGTTCACGATTCCTATAAATA…			1
R469	pyr_R00158	1 ATP + 1 UMP = 1 ADP + 1 UDP	2.7.4.22	uridylate kinase, putative	N	2504813644	cren1_8best_scaffolds_00007950	MQWVLKIGGHLITESEETFISYARILDKLSSKYKNFHIVIGGGKWARSYI NIGRSLSLPESYLDFIGIHISQINAQIIHESLSNKSDFSFVKTFDELVEK INEGKRIICGGLFPSISTTTVACLVSELSRASLLYATNVEGVYDKDPNLY KDAVFIKKLSIDELAKILEKSISISAGEYKLFDPQSLHIIRRSKIVVRVF NGKKEENIKRALENDDIGTIITP	ATGCAGTGGGTTTTAAAAATAGGCGGCCATCTGATAACAGAAAGTGAAGA AACTTTTATAAGCTACGCAAGAATTCTTGACAAACTTTCTTCAAAATACA AGAATTTTCATATCGTAATAGGAGGAGGCAAATGGGCTAGAAGCTATATA AATATCGGAAGATCTTTAAGTTTACCCGAATCGTATTTAGATTTTATTGG TATACATATAAGTCAAATTAACGCGCAGATAATCCATGAAAGTTTAAGCA ATAAATCAGATTTCTCTTTCGTAAAAACTTTTGATGAATTGGTCGAAAAA ATAAACGAGGGGAAAAGGATAATATGCGGCGGTTTATTTCCTTCAATATC GACAACTACTGTAGCATGTTTAGTTTCTGAATTAAGTAGGGC…			1
R471	pyr_R00156	1 ATP + 1 UDP = 1 ADP + 1 UTP	2.7.4.6	Nucleoside diphosphate kinase	N	2504812995	cren1_8best_scaffolds_00001460	MERTFVLLKPDAVQRGLIGEIISRFERTGLKIVALKMIRPTKEQAMNFYP SDEEWLTSVANKSLTVYKQLGIDPKKDFGTTDPIEIGKIIKEWLAEFIAS GPCVAMVIEGNRAIEVVRKIVGATRPYEAQPGTIRGDYSTDSPELANILK RPLRNLVHASDSKEVAEKEIKFWFKDDEIIKYKRADENIIYGL	ATGGAAAGGACCTTTGTACTTTTAAAGCCAGATGCCGTACAAAGGGGACT TATTGGAGAGATAATATCAAGATTTGAAAGAACAGGATTAAAAATAGTTG CATTGAAAATGATAAGACCAACAAAGGAACAGGCAATGAATTTTTATCCT TCAGACGAGGAATGGCTAACATCGGTAGCAAATAAATCTTTAACAGTTTA TAAGCAACTAGGTATTGATCCAAAGAAAGATTTTGGAACAACAGATCCTA TTGAAATAGGAAAAATAATTAAAGAATGGCTCGCAGAATTCATCGCTTCC GGCCCTTGCGTTGCTATGGTAATCGAAGGAAACAGAGCCATTGAAGTTGT TAGAAAAATTGTCGGAGCAACAAGACCATATGAAGCTCAACC…			1
R473	pyr_R00571	1 ATP + 1 NH3 + 1 UTP = 1 ADP + 1 CTP + 1 Phosphate + 1 Proton	6.3.4.2	CTP synthase	N	2504813774	cren1_8best_scaffolds_00009250	MSKYVFITGGVLSSVGKGVIASSIGKILQVRGYKVTAIKIDPYLNFDSGT MNPYMHGEVFVTEDGAETDMDLGHYERFLGINLNREHNITTGQIYETVIT KERRGDYLGQCVQIIPHVTDEIKSRIRNVVLKYGADIAIVEVGGTVGDIE SLPFLEALRQMKLEEDPSNIVFVHVALVPTISVTGEQKTKPLQHSVNELR RIGIQPDIIIARSVKPISYEARQKIALFGNVKPQYVLNSFDVDNIYRIPL ILEEQGLAELLINLLSLENVQPNWNEWLKVCENTYEHEVKIALVGKYSKL VDSYVSISEALNHVGLNLKVKIKKLWIDSELVEKDDKDTIKEILSSDGII ILPGFGARGAEGKIKAINLARVNKIPLLGICYGFQLAIVEFA…	ATGAGTAAGTATGTCTTCATAACGGGAGGAGTTTTATCTTCTGTAGGTAA GGGAGTCATAGCTTCTTCAATCGGGAAAATTCTTCAAGTTAGAGGATACA AAGTTACAGCAATTAAAATAGACCCTTATCTTAACTTTGATAGCGGAACA ATGAATCCCTATATGCACGGGGAAGTATTTGTAACAGAAGATGGAGCTGA AACTGATATGGATCTTGGTCATTATGAAAGATTCCTTGGTATTAACCTTA ATAGAGAACACAACATAACTACAGGACAAATATACGAAACAGTTATAACA AAGGAAAGAAGAGGTGATTATTTAGGACAGTGCGTTCAAATAATTCCGCA TGTTACTGATGAGATAAAGTCTAGAATAAGGAATGTTGTTTT…			1
R475	pyr_R02022	1 CTP + 1 thioredoxin_red = 1 dCTP + 1 H2O + 1 thioredoxin_ox	1.17.4.2	assumed	N							1
R477	pyr_R02325	1 dCTP + 1 H2O = 1 dUTP + 1 NH3	3.5.4.13	assumed	N							1
R479	pyr_R02100	1 dUTP + 1 H2O = 1 dUMP + 1 PPi + 1 Proton	3.6.1.19	non-canonical purine NTP pyrophosphatase, rdgB/HAM1 family	N	2504813354	cren1_8best_scaffolds_00005050	MKYSLTLITGNENKFREIKNFLSNYNIELEKIDLDINEIQSENLEEIILD FIQKAYKMLKKPVIAEDSGLFIRSLKGFPGPYSSYVYKTLGNEGILKLME GIDDRYAEFKCALAYKDEENEKVFLGISAGYISEKIRGKGWGFDPIFIPK GSNITFGEMNIEEKNKYSHRGKSLSLFVNWFSENYLKKSS	ATGAAGTATAGCTTAACGCTAATTACAGGAAACGAAAACAAGTTTAGAGA AATAAAGAATTTTCTCTCAAATTACAACATTGAATTAGAAAAGATAGATT TGGATATAAATGAAATTCAGTCAGAAAATTTGGAGGAGATAATTTTGGAT TTTATTCAAAAAGCCTATAAAATGTTAAAAAAGCCTGTAATTGCTGAGGA TTCAGGCTTATTTATTAGAAGCTTAAAGGGATTTCCAGGACCTTATTCTT CTTATGTTTACAAAACTTTGGGAAATGAAGGAATATTGAAATTGATGGAA GGTATTGATGATAGATATGCTGAATTTAAATGTGCTCTTGCTTATAAAGA TGAAGAAAATGAAAAAGTTTTCCTTGGAATATCAGCAGGATA…			1
R481	pyr_R06613	1 5-10-Methylenetetrahydrofolate + 1 dUMP + 1 FADH2 = 1 dTMP + 1 FAD + 1 tetrahydrofolate_B9	2.1.1.45	assumed	N							1
R483	pyr_R02094	1 ATP + 1 dTMP = 1 ADP + 1 dTDP	2.7.4.9	thymidylate kinase	N	2504813661	cren1_8best_scaffolds_00008120	MKNGDLKKGIFIVIEGIDGAGITTNSRLLVDWLNENQFNALYTKEPTDSP IGKLIRGYLKSSSDLDPYLMALLFTADRSLHVKNFIIPNLELGKIIVCDR YFYSTLAYQSVHGVDFNLIYKMNKNFPQPNLVLLLDVKPETAIKRKHGDK EFYENLDFLNDIRKKFLEMASDFNFVVISSNENLETVQNKIRKVTNYLID EILERK	ATGAAAAATGGGGATTTAAAGAAAGGAATTTTCATTGTTATTGAGGGAAT AGATGGAGCTGGAATAACTACAAACAGCAGATTGTTGGTTGATTGGTTAA ATGAAAATCAATTTAATGCTTTGTATACTAAAGAGCCTACCGACAGCCCA ATAGGTAAGTTGATAAGGGGGTATTTGAAATCAAGTTCGGATCTGGATCC ATACTTAATGGCTTTACTTTTCACTGCAGACAGATCGCTACATGTTAAAA ACTTTATAATTCCTAATTTAGAATTAGGAAAGATAATAGTATGTGATAGA TATTTCTACTCTACCTTAGCGTATCAATCAGTTCATGGTGTTGACTTTAA TTTAATTTATAAGATGAATAAGAATTTTCCTCAACCCAACTT…			1
R485	pyr_R02093	1 ATP + 1 dTDP = 1 ADP + 1 dTTP	2.7.4.6	Nucleoside diphosphate kinase	N	2504812995	cren1_8best_scaffolds_00001460	MERTFVLLKPDAVQRGLIGEIISRFERTGLKIVALKMIRPTKEQAMNFYP SDEEWLTSVANKSLTVYKQLGIDPKKDFGTTDPIEIGKIIKEWLAEFIAS GPCVAMVIEGNRAIEVVRKIVGATRPYEAQPGTIRGDYSTDSPELANILK RPLRNLVHASDSKEVAEKEIKFWFKDDEIIKYKRADENIIYGL	ATGGAAAGGACCTTTGTACTTTTAAAGCCAGATGCCGTACAAAGGGGACT TATTGGAGAGATAATATCAAGATTTGAAAGAACAGGATTAAAAATAGTTG CATTGAAAATGATAAGACCAACAAAGGAACAGGCAATGAATTTTTATCCT TCAGACGAGGAATGGCTAACATCGGTAGCAAATAAATCTTTAACAGTTTA TAAGCAACTAGGTATTGATCCAAAGAAAGATTTTGGAACAACAGATCCTA TTGAAATAGGAAAAATAATTAAAGAATGGCTCGCAGAATTCATCGCTTCC GGCCCTTGCGTTGCTATGGTAATCGAAGGAAACAGAGCCATTGAAGTTGT TAGAAAAATTGTCGGAGCAACAAGACCATATGAAGCTCAACC…			1
R487	pyr_R02023	1 thioredoxin_red + 1 UTP = 1 dUTP + 1 H2O + 1 thioredoxin_ox	1.17.4.2	assumed	N							1
R489	Gln_syn_R01072	1 H2O + 1 L-Glutamine + 1 PRPP = 1 5-Phosphoribosylamine + 1 L-Glutamate + 1 PPi	2.4.2.14	amidophosphoribosyltransferase	Y	2504813723	cren1_8best_scaffolds_00008740	MLGENCGVTGAYTIDDIAPYLIYNSLVALQHRGQEACGIAVLKEREIIVE KSLGLVTNSFNAEKLDKIKSNLGIGHVRYSTTGTSSIDEAHPILVKNSDF EIALAFNGNIVNFLQIRKELKEFGYEFLTKSDGEVLAKLFFEEYKSKKDV EKAVNSVFDKLDGAYSVVAITSNKELIAFRDEHGFRPLNYGKDTAGNLLI ASETVAFDINEISKFERIQPGELLIMNEGILEKIKIRDPKPSFCMFEYVY FSRPDSVFEDKVVYEVRYNLGKELANTYKTEADIIVPVPDTSRPAAEAIS HVTGLPVVEGLIKNRYIGRTFIMPTQKERDSNIKAKLNAVKSLIRGKKVL LVDDSIVRGTTMKRIVELIRKAGAKSVEVWITCPPIISPCFY…	ATGCTAGGAGAAAATTGTGGAGTAACTGGAGCTTATACAATTGATGATAT AGCTCCTTATTTGATTTATAATTCCTTAGTTGCTTTGCAACATAGAGGAC AGGAAGCATGTGGAATTGCGGTTTTAAAAGAAAGAGAGATAATAGTTGAG AAAAGTTTAGGACTGGTTACAAACAGCTTTAATGCTGAGAAGCTTGATAA AATTAAAAGCAATTTGGGAATAGGACATGTTAGATATTCAACAACTGGAA CTTCTAGCATAGATGAAGCACATCCTATTCTTGTAAAGAATTCTGATTTT GAAATAGCTCTTGCTTTCAATGGAAATATAGTTAACTTCCTTCAAATAAG GAAAGAACTTAAAGAATTTGGTTATGAGTTTTTAACTAAAAG…			1
R491	pur_R04144	1 5-Phosphoribosylamine + 1 ATP + 1 Glycine = 1 ADP + 1 GAR + 1 Phosphate + 1 Proton	6.3.4.13	phosphoribosylamine--glycine ligase	N	2504813722	cren1_8best_scaffolds_00008730	LGNRSKIMYKACVIGEGGREHAIARKLFEDGANIYAYMAFKNPGISRIAT KIEIGKLTDFENIKNFALSNDVDFIIPGPELPIVEGIADFLDKHQIPCVC PFKKVARIEGSKSFARNLMRKHRINAFPSFKIVENLDEFKEAVKEINDYV IKPDGLTGGKGVRVLGEHFFNLEEALDYADKVLKVHGRLLVEEKMKGEEF VLQCFTDGIRCSPMPLVHDHKRAYDDDKGPNTGGMGSISYYNHLLPFVPS NYYEEALRIMNETILALRKETGISYKGILYGQFMLTKEGSKIVEYNVRFG DPEAMNVLSLMNSNFIDIIYSIIEENLKAASFERLSTVCVYLAPRGYPDN PAKDSKIEVNEEKINNENRRLYYASIREENGELFTTGSRSLA…	TTGGGAAATAGAAGCAAGATAATGTATAAGGCTTGTGTAATAGGCGAAGG AGGAAGAGAGCATGCCATTGCAAGGAAGCTATTTGAAGATGGAGCAAATA TCTATGCTTACATGGCTTTTAAGAATCCAGGAATTTCAAGAATTGCTACA AAGATTGAAATAGGAAAGCTTACAGATTTTGAGAACATAAAGAATTTTGC TTTGAGCAACGATGTCGATTTTATCATTCCAGGTCCTGAACTTCCTATTG TTGAAGGAATAGCTGATTTTTTAGACAAGCATCAAATTCCTTGTGTTTGC CCTTTTAAGAAAGTTGCTAGGATTGAGGGAAGCAAATCCTTTGCAAGAAA TTTGATGAGAAAACATAGAATAAACGCCTTTCCAAGCTTTAA…			1
R493	pur_R04325	1 10-Formyltetrahydrofolate + 1 GAR = 1 N-Formyl-GAR + 1 Proton + 1 tetrahydrofolate_B9	2.1.2.2	phosphoribosylglycinamide formyltransferase, formyltetrahydrofolate-dependent	N	2504813717	cren1_8best_scaffolds_00008680	MNKKLRIAVLASTRATDMQAIIDEINAGKLNAEIVCVISNKKEAYALERA RKYNIPAIFIDTKGKSPEQYDEELLAKLEEYKPDLILLIGYNRYLTKKVI EKYRYKIMNIHPSLLPAFPGWDKEVHKAVLDYGCKVTGCTLHFVDERIDA GPIILQKCVPVYDDDTVETLKERVQKAEQEIILEGIRLFMENKLQVVNNR VKKI	ATGAACAAAAAGTTAAGAATAGCTGTTTTGGCCTCAACAAGGGCAACTGA TATGCAGGCAATAATCGATGAGATAAACGCAGGAAAGCTTAATGCTGAAA TTGTTTGTGTAATAAGCAATAAAAAGGAAGCATATGCTTTAGAAAGAGCA AGGAAATACAATATACCTGCAATTTTCATAGATACTAAGGGGAAAAGTCC TGAGCAGTATGATGAAGAGCTTTTAGCTAAACTAGAAGAATACAAGCCAG ATTTAATTCTTCTTATTGGATACAATAGATATCTTACTAAGAAAGTAATT GAAAAATACAGATACAAAATAATGAACATACATCCTTCTTTACTGCCAGC TTTTCCAGGTTGGGATAAAGAGGTTCATAAAGCTGTTTTGGA…			1
				phosphoribosylglycinamide formyltransferase, formyltetrahydrofolate-dependent		2504813720	cren1_8best_scaffolds_00008710	MNKKLRIAVLASTRATDMQAIIDEINAGKLNAEIVCVISNKKDAYALERA RKYNIPAIFIDTKGKSPEQYDEELLAKLEEYKPDLIILIGYNRYLTNKVI EKYRYKIMNIHPSLLPAFPGWDKEVHKAVLDYGCKVTGCTLHFVDERIDA GPIILQKCVPVYDDDTVDTLKERVQKAEQEIILEGIRLFMSNELEIIKNK VRIKKDFML	ATGAACAAAAAGTTAAGAATAGCTGTTTTGGCCTCAACAAGGGCAACTGA TATGCAGGCAATAATCGATGAGATAAACGCAGGAAAGCTTAATGCTGAAA TTGTTTGTGTAATAAGCAATAAAAAAGATGCATATGCTTTAGAGAGAGCA AGGAAATACAATATTCCTGCAATTTTCATAGATACTAAGGGAAAAAGTCC TGAGCAGTATGATGAAGAGCTTTTGGCTAAACTAGAAGAATACAAGCCAG ATTTAATTATTCTTATTGGATACAATAGATATCTTACTAATAAAGTAATT GAAAAATACAGATACAAAATAATGAACATACATCCTTCTTTACTGCCAGC TTTTCCAGGTTGGGATAAAGAGGTTCATAAAGCTGTTTTGGA…
R496	pur_R04463	1 ATP + 1 H2O + 1 L-Glutamine + 1 N-Formyl-GAR = 1 ADP + 1 FGAM + 1 L-Glutamate + 1 Phosphate + 1 Proton	6.3.5.3	phosphoribosylformylglycinamidine synthase II	N	2504813737	cren1_8best_scaffolds_00008880	MRIKSYPIHKFTNKDLIKLNEELSLALSLEELLAIRSYYQKEGRSATDVE LYTFSQVWSEHCFHKTFKAKIKFGDEEIEGLFKTFIERATRELNKDWCLR VFEDNAGIIEFDDEFAIAVKVETHNHPTALDPFSGAHTGVGGVYRDIIGV GARPIATMDYLFFAYPNLSYNDLPYDAYHPKVMLKKVVAGIADYGNKVGV PTVNGCIQFNNAYLRNPLVFAGSVGLLPKKKYIRNPKPGHNIILLGGKTG RDGIKGASFASLSLTKAAESKFYAAVQIGNPIEEKKIIEAIIKARDHEKG PLYSLVTDLGGGGLAVAVCESFKDLGADIFLEKISLKHLDMDPWEIWISE SQERMLLCVPEENLEEIFEIFEEEGCEASIIGEVNSSKKVSI…	ATGCGAATAAAAAGCTATCCGATTCATAAATTTACAAATAAAGATCTTAT AAAGCTAAATGAAGAACTTTCCTTAGCTTTAAGTCTTGAAGAACTTTTAG CAATAAGAAGCTATTATCAAAAAGAAGGTAGAAGCGCTACTGACGTTGAG CTTTACACCTTTTCCCAAGTATGGTCAGAGCATTGTTTCCATAAAACTTT CAAAGCTAAGATAAAATTTGGAGATGAAGAAATTGAAGGTCTTTTCAAGA CTTTCATTGAGAGAGCTACAAGAGAATTGAACAAAGATTGGTGCTTAAGG GTTTTCGAAGATAATGCAGGAATAATAGAATTCGATGATGAATTTGCAAT AGCTGTTAAAGTTGAAACTCACAATCATCCAACTGCATTGGA…			1
				phosphoribosylformylglycinamidine synthase I		2504813738	cren1_8best_scaffolds_00008890	MRPRCLILRAEGTNCDLETAEAVRIAGGDPSIIHINLLIKGKVNLEDYQM LVLPGGFSYADSISAGKILGNIIKTILRPQFKKFIEEGKPVLGICNGFQA LLKSGFLPFSNENSQHATLSINESGLFIDKWVYLKYNSNTKCLLTKNSQN VIYLPINHGEGRFVCSNSCLDRLISNNQIVYQYSSIDGIVSNEFNPNGSL MNIAAITNEYGNVLGIMPHPEKYVNKYLHPAWTRFQNLKEEGDGLFIYLN AVKLAKKFF	ATGAGACCCAGGTGCTTAATTTTAAGAGCTGAAGGAACAAATTGCGATCT TGAAACAGCTGAAGCTGTAAGGATTGCAGGAGGAGATCCATCAATTATTC ATATAAACTTGCTCATAAAAGGCAAGGTTAACTTAGAAGATTATCAAATG CTAGTTCTACCAGGAGGTTTTTCTTACGCCGATTCAATTAGCGCTGGTAA AATACTAGGAAACATTATCAAAACCATTCTAAGACCTCAGTTTAAGAAGT TTATAGAAGAAGGAAAACCTGTGCTTGGAATATGCAATGGTTTCCAAGCA CTTTTAAAATCAGGTTTCCTTCCTTTTTCTAATGAAAATTCACAGCATGC AACTTTATCTATAAATGAAAGCGGCCTTTTCATAGACAAATG…
R499	pur_R04208	1 ATP + 1 FGAM = 1 ADP + 1 AIR + 1 Phosphate + 1 Proton	6.3.4.18	phosphoribosylaminoimidazole carboxylase, PurK protein	N	2504813714	cren1_8best_scaffolds_00008650	LKLKVGILGAGQLGWMMILEGRKYPFNYFVLGNKDDPARKVADRFFTNEE YKKMIDESDVVTFEFEHVLNEALLYAEEKGKLLPRYNSVELKIERHKEKE FYKMKNFPTPRFFVANDGKEALEILRKEFNNYGVIKRSIGGYDGKGQYFI KNDVERFNSIKEMKEKFVVEEFVEFDYEASIIATSNGKEVKCFDPTYNYN EKGILVYNYGPLENKIVSEKMKEIAKKLAKELNYIGTFAIEFFVKGNEVL INEFAPRVHNTGHFTLDAAYVSQFEQHIRAITNLELAEAKILKPSGMVNI LGINKIPEEVLKYGKMYWYGKEEVRKRRKMGHLNVVGDSIDEVKMKIEKI MKIIYKDELYELL	TTGAAGCTTAAAGTAGGAATTCTAGGTGCTGGACAACTTGGCTGGATGAT GATTTTGGAAGGAAGGAAGTATCCTTTCAATTACTTTGTATTAGGAAATA AAGATGATCCTGCAAGAAAAGTAGCAGATAGATTCTTTACAAATGAAGAA TACAAAAAAATGATAGATGAAAGCGATGTTGTTACCTTTGAATTTGAACA TGTTCTGAATGAAGCTTTATTGTATGCTGAAGAAAAGGGAAAACTGTTGC CAAGATACAATTCAGTTGAATTGAAAATTGAAAGACATAAAGAAAAAGAA TTCTATAAAATGAAGAACTTTCCTACACCAAGATTTTTTGTTGCAAACGA TGGAAAAGAAGCTTTGGAAATATTAAGAAAAGAATTCAATAA…			1
R501	pur_R04209	1 AIR + 1 CO2 = 1 CAIR + 2 Proton	5.499.18	phosphoribosylaminoimidazole carboxylase, PurE protein	N	2504813715	cren1_8best_scaffolds_00008660	MPKVAVIMGSKNDWEYMKEACEVLKSFNIDFEAKVVSAHRTPEFMFDFAK KAKEKGFEVIIAGAGGAAHLPGMVASLTTLPVIGVPIPSKNLNGIDSLLS IVQMPYGTPVATVAIGNARNAALLAIRILSIKYTELTDKLEKFIEDMKNE VLSTRLEA	ATGCCAAAAGTTGCTGTTATTATGGGAAGCAAGAACGACTGGGAATACAT GAAGGAAGCTTGTGAAGTTTTAAAATCATTCAACATAGATTTTGAAGCAA AGGTAGTTTCAGCTCATAGAACTCCTGAATTCATGTTTGATTTCGCCAAA AAAGCAAAGGAGAAAGGATTTGAAGTAATAATTGCTGGTGCAGGAGGTGC TGCACACTTGCCTGGAATGGTTGCTTCATTGACCACTTTGCCTGTAATAG GTGTTCCTATTCCTTCAAAAAATTTAAACGGCATTGATTCATTGCTTTCA ATAGTTCAAATGCCCTATGGAACACCTGTTGCAACTGTAGCTATAGGAAA TGCAAGGAATGCAGCTTTACTTGCAATTAGAATATTATCTAT…			1
				phosphoribosylaminoimidazole carboxylase, PurE protein		2504813718	cren1_8best_scaffolds_00008690	MPKVAVIMGSKNDWEYMKEACEVLKSFNIDFEAKVVSAHRTPEFMFDFAK KAKEKGFEVIIAGAGGAAHLPGMVASLTTLPVIGVPIPSKNLKGIDSLLS IAQMPYGTPVATVAIGNARNAALLAIRILSIKYTELTDKLEKFIEDMKNE VLSTRLEA	ATGCCAAAAGTTGCTGTTATTATGGGAAGCAAGAACGACTGGGAATACAT GAAGGAAGCTTGTGAAGTTTTAAAATCATTCAACATAGATTTCGAAGCAA AGGTAGTTTCAGCTCATAGAACTCCTGAATTCATGTTTGATTTCGCCAAA AAAGCAAAGGAGAAAGGATTTGAAGTAATAATAGCTGGTGCAGGAGGTGC TGCACATCTGCCTGGAATGGTTGCTTCATTGACCACTTTGCCTGTAATAG GTGTTCCTATTCCTTCAAAAAATTTAAAAGGTATTGATTCATTGCTTTCA ATAGCTCAAATGCCCTATGGAACACCTGTTGCAACTGTAGCTATAGGAAA TGCAAGGAATGCAGCTTTACTTGCAATTAGAATATTATCTAT…
R504	pur_R04591	1 ATP + 1 CAIR + 1 L-Aspartate = 1 ADP + 1 Phosphate + 1 Proton + 1 SAICAR	6.3.2.6	phosphoribosylaminoimidazole-succinocarboxamide synthase	N	2504813725	cren1_8best_scaffolds_00008760	VESYQLIKRGKVKDIYRVSSEKLAFVFTDRISAFDVVLPSYVPMKGRILF KFAKFWFEYLKFPNHMVEAIEPNILIVKELKMIPLEFIVRGYIYGSLYER MIKGLIDINEEPILARKLKEPFFETTTKYEEKDRPIGKSEIIEKNWLNEE EYEYLKNVCIELYLEMSKKAYEGNFILADVKFEFGKDRDGKIVLADSLGP DEFRLWPKEKYEEGKVQESFDKQPVRDWLVKIGYKEKLEEARIRGLPIPS PPELPSWLIEEVKRRYIEAYERITNEKIT	GTGGAGAGTTATCAATTGATAAAAAGGGGTAAAGTAAAGGATATTTATAG AGTTTCTTCTGAAAAGTTAGCTTTTGTTTTTACTGATAGAATTTCTGCCT TTGATGTTGTTCTTCCTTCATATGTTCCAATGAAAGGAAGAATTTTATTC AAGTTTGCTAAATTTTGGTTCGAATACTTAAAATTTCCAAATCATATGGT TGAAGCAATCGAGCCTAATATATTGATCGTAAAAGAGTTAAAAATGATAC CGCTTGAATTCATAGTTAGAGGATACATTTACGGTTCATTGTACGAAAGA ATGATAAAAGGACTGATCGATATAAATGAAGAACCGATACTTGCAAGGAA GCTTAAAGAGCCTTTCTTTGAAACTACTACAAAGTATGAAGA…			1
R506	pur_R04559	1 SAICAR = 1 AICAR + 1 Fumarate	4.3.2.2	adenylosuccinate lyase	N	2504813325	cren1_8best_scaffolds_00004760	MSCPVYSRYSTEEMSRIFSEEAKIERWLKVEAVLAQSQAELNLIPKEASE EISKKANLTYVSIKRIKEIEKEIDHDLLAVVKALSEVCEKNYGRFVHKGA TSYDIEDTAWAIAFKEALGVLKGRIKELIKILLEKAERYKDLACIGRTHG QHALPTTYGMKFAIWAYDMFRCIERIDFLEKNDLIGKMSGAVGTMAGFGK KGIELQEIVMKKLGIKPALISNQVVQRDVFSDFIYLNALIAANLEKIAKE IRNLQRTEIGEMLEPFKEKQAGSSTMPHKRNPHRSERICSLARYLRSLVT VSLENIALEHERDLTNSANERIIISHSFILVDYILNEAIDILKNLVINEK NVERNLNLLRGINLSENVMLKLVDKGMSREEAYEIIRNTAIK…	ATGTCATGCCCAGTTTATTCAAGATATTCAACTGAAGAAATGAGCAGAAT ATTTAGTGAGGAAGCTAAAATTGAAAGATGGTTAAAAGTTGAAGCAGTGT TAGCTCAATCACAGGCTGAACTTAACTTAATTCCTAAGGAGGCTTCTGAG GAAATATCAAAAAAAGCAAATTTAACGTATGTTTCAATAAAAAGAATAAA GGAAATAGAAAAAGAAATAGATCATGATCTTCTTGCAGTAGTAAAAGCTC TTTCTGAAGTTTGTGAAAAAAATTATGGAAGATTTGTTCATAAAGGCGCA ACCAGCTATGATATCGAAGATACTGCATGGGCAATTGCATTTAAAGAAGC TCTTGGAGTTCTGAAAGGAAGAATAAAGGAATTGATAAAGAT…			1
R508	pur_R04560	1 10-Formyltetrahydrofolate + 1 AICAR = 1 FAICAR + 1 tetrahydrofolate_B9	2.1.2.3	AICAR transformylase/IMP cyclohydrolase PurH (only IMP cyclohydrolase domain in Aful)	N	2504813726	cren1_8best_scaffolds_00008770	MKKYALVSVTEKSQVLVELCKKIKQIGYEIIATKGTKNFLELNGVACKGI DELFGFKEALGGKVKTLHPLIHEMILADRESKEEISSLSEQGLIDFVIVN FYKINLEDPGSFLNSMDIGGRALISSAIKNCKHVAVAFNDETYQILLEEI SNKNYVSEETRKKLASLAFKYLINYEIVAYTYISEIFANEVSFGFLLSNG KKLKYGENPHQYAFLFDYNTDLSIKVSKVHGEELTYNNYLDIDSSIRLLS ELKEKACVIIKHTNPCGVACDPDEKECFKKAYNADPISAYGGILSFNFTV NKDLALEISKHFFDIILAKDFDKEALGILKNKKRTRILKCEGIDQDLSPA LELRSIVNGILIQSRNTRKISEKDLVYVTKRKPNEKEIEDLI…	ATGAAAAAATACGCGTTGGTATCAGTTACTGAGAAAAGCCAAGTCTTAGT AGAACTTTGTAAAAAAATAAAGCAAATAGGCTATGAAATAATTGCAACTA AAGGAACAAAAAATTTTCTTGAATTGAACGGTGTAGCTTGCAAGGGGATC GATGAATTGTTTGGATTTAAAGAAGCCCTCGGTGGAAAGGTAAAAACTTT GCATCCTTTAATCCATGAAATGATCTTAGCTGATCGTGAATCAAAGGAGG AAATTTCTTCATTAAGTGAACAAGGATTGATAGATTTTGTAATCGTAAAT TTTTACAAAATAAATTTAGAAGATCCAGGCTCTTTCTTGAATTCAATGGA TATAGGAGGAAGGGCATTGATTTCTTCAGCAATTAAAAACTG…			1
R510	pur_R01127	1 FAICAR = 1 H2O + 1 IMP	2.1.2.3	AICAR transformylase/IMP cyclohydrolase PurH (only IMP cyclohydrolase domain in Aful)	N	2504813726	cren1_8best_scaffolds_00008770	MKKYALVSVTEKSQVLVELCKKIKQIGYEIIATKGTKNFLELNGVACKGI DELFGFKEALGGKVKTLHPLIHEMILADRESKEEISSLSEQGLIDFVIVN FYKINLEDPGSFLNSMDIGGRALISSAIKNCKHVAVAFNDETYQILLEEI SNKNYVSEETRKKLASLAFKYLINYEIVAYTYISEIFANEVSFGFLLSNG KKLKYGENPHQYAFLFDYNTDLSIKVSKVHGEELTYNNYLDIDSSIRLLS ELKEKACVIIKHTNPCGVACDPDEKECFKKAYNADPISAYGGILSFNFTV NKDLALEISKHFFDIILAKDFDKEALGILKNKKRTRILKCEGIDQDLSPA LELRSIVNGILIQSRNTRKISEKDLVYVTKRKPNEKEIEDLI…	ATGAAAAAATACGCGTTGGTATCAGTTACTGAGAAAAGCCAAGTCTTAGT AGAACTTTGTAAAAAAATAAAGCAAATAGGCTATGAAATAATTGCAACTA AAGGAACAAAAAATTTTCTTGAATTGAACGGTGTAGCTTGCAAGGGGATC GATGAATTGTTTGGATTTAAAGAAGCCCTCGGTGGAAAGGTAAAAACTTT GCATCCTTTAATCCATGAAATGATCTTAGCTGATCGTGAATCAAAGGAGG AAATTTCTTCATTAAGTGAACAAGGATTGATAGATTTTGTAATCGTAAAT TTTTACAAAATAAATTTAGAAGATCCAGGCTCTTTCTTGAATTCAATGGA TATAGGAGGAAGGGCATTGATTTCTTCAGCAATTAAAAACTG…			1
R512	pur_R01130	1 H2O + 1 IMP + 1 NAD = 1 NADH + 1 Proton + 1 XMP	1.1.1.205	inosine-5'-monophosphate dehydrogenase	N	2504813389	cren1_8best_scaffolds_00005400	MVRLKDLGIEENYAFNFDDFILVPQYIDIEPSEISLQTKFTTNITLNVPF VSSPMDTVTEAEMAITLARNGGIGVIHRNCSIEEQIEQVKRVKRAESFII RDVVVIHPDATVGEAAKQMQEHGISGLPVVDENNKLLGIITGRDVRFASP EIKVREAMTKDVIVANEKITPETSIELMKKYRIEKLPVVDENNRLVGLIT YKDVSLRGKYKDAVRDEQGRLRVAAAVSPFDLDRAVKLSKFVDALVIDVS HFHNENVISSTKKIIEKVQCDVVIGNLGSKEGVLDSLSKLDKVAGLRVGI GSGSVCTTTQLTRAGSPTLYAVAKAREALDEIGMEIPIIADGGIRNAGDI AISIAFGASCAMMGYLFAGCKESPAPMMILGGRYYKLHRGMG…	ATGGTAAGGCTTAAAGATTTAGGAATTGAAGAAAATTATGCATTTAATTT TGACGATTTCATTCTAGTACCTCAATATATAGATATTGAACCATCAGAAA TTTCACTGCAGACAAAGTTTACGACTAATATTACTTTAAACGTGCCTTTT GTTTCTTCACCTATGGATACAGTTACCGAAGCGGAAATGGCTATTACTTT AGCAAGAAATGGGGGGATAGGTGTTATTCATAGAAACTGTAGTATAGAAG AGCAAATTGAACAAGTTAAAAGGGTAAAAAGAGCAGAATCTTTCATAATA AGAGATGTTGTTGTAATCCATCCAGATGCCACTGTAGGTGAAGCTGCAAA GCAAATGCAAGAACATGGAATTTCAGGCTTACCTGTGGTGGA…			1
R514	pur_R01231	1 ATP + 1 H2O + 1 L-Glutamine + 1 XMP = 1 AMP + 1 GMP + 1 L-Glutamate + 1 PPi + 2 Proton	6.3.5.2	GMP synthase, PP-ATPase domain/subunit	N	2504813386	cren1_8best_scaffolds_00005370	MKIYGKDVKDFVEDVVNEIKKTVGNKIVVAAISGGVDSTVAAFLCWLALG NNVKPVIIDTGFMREGEIENVVKKLEEIGIHTEVIDASSEFYEALLNKKD AEEKRKIFREKFYETLAKVVKNFNASYIVQGTIAPDWIETKGGIKTQHNV LLQIGIEPYEKYGFNIIEPLANLYKDQVRTIAEYLNIPKEIIYRQPFPGP GLLIRCVGEFDIDKLKALKNVTKICEPYLEKINASQSFLAIFKKPRMATS SKIVEFLRETKRIIGIGGRGFKNYEFYELATGVKGDSRVYGKMLGMYYKE FEKFLEHKDELLQEFVRTLPDYTRLLIMISEPRPAGKYAIAIRAVLTKDF MTASVPNLDLDLAQKMVDEILKDIRITQVYYDITPKPPATIE…	ATGAAAATATACGGTAAAGATGTTAAAGATTTTGTTGAAGATGTAGTTAA TGAGATAAAGAAAACAGTAGGAAATAAAATAGTTGTAGCCGCCATATCCG GCGGTGTTGATAGTACTGTTGCTGCATTTTTGTGTTGGTTAGCTTTGGGA AACAATGTAAAGCCTGTTATTATAGATACTGGTTTCATGCGAGAAGGAGA AATTGAAAATGTTGTAAAGAAACTTGAAGAAATTGGTATACATACAGAGG TAATAGATGCTTCATCGGAATTTTACGAGGCGTTGTTAAATAAAAAAGAC GCTGAGGAAAAAAGAAAAATTTTTAGAGAAAAATTTTATGAAACTCTTGC TAAGGTTGTAAAAAATTTCAATGCATCATACATAGTTCAAGG…			1
				GMP synthase - Glutamine amidotransferase domain		2504813387	cren1_8best_scaffolds_00005380	MNKKKVIILGPRGQYNHLIYRRVNELDYEAYLYDFYEDVQIEGDAVIIGG GPARLEKNSYEVKKVKEIVDRLNKPILGICLGFQILSLIFNGELTTAKPN FGPKKIYIKKYDEIFEGMPKEFTAWESHNDTLSKIPKNFEVLAISKDKNS EVIEVIKHINKPFYGVQFHPEVDHTEFGKLILKNFLKFHV	ATGAATAAAAAGAAAGTTATAATCCTTGGACCTAGAGGTCAATACAACCA TCTTATATATAGAAGGGTAAACGAGCTGGATTATGAAGCTTACCTTTATG ATTTTTACGAAGACGTTCAAATTGAAGGAGATGCAGTAATAATAGGAGGA GGACCTGCTAGACTTGAGAAAAACAGCTATGAAGTAAAAAAAGTTAAAGA GATTGTAGACAGACTTAATAAGCCAATTTTAGGTATATGTTTAGGGTTTC AAATTTTAAGCCTAATATTCAATGGCGAATTAACAACAGCTAAACCAAAT TTTGGTCCTAAGAAAATATACATTAAGAAATATGACGAAATTTTTGAAGG AATGCCTAAAGAGTTTACTGCATGGGAAAGTCATAATGATAC…
R517	pur_R00127	1 AMP + 1 ATP = 2 ADP	2.7.4.3	Archaeal adenylate kinase	N	2504813997	cren1_8best_scaffolds_00011480	MKIVLVSVPGGGKTTIMQMVKKELPEVKIVNYGDVMLKIAKERYGINDRD EMRKKIPVEEYKRLQLDAAKEIGNMKGDLIIDTHVSIKMQGGYYPGLPEE IAKAISPDVIIVTEYNPEDIIERRKKDMNLKQATQVQEGIMSVPRTGREI ESNEEIEMHQTMNRLFAVAAANSAQSLLVILNLRFKQTREFEHAEIASKK IIEMFRKKSG	ATGAAAATTGTTCTTGTATCTGTACCTGGGGGAGGTAAAACTACAATAAT GCAAATGGTAAAGAAAGAGTTGCCAGAAGTGAAAATTGTAAACTATGGAG ATGTAATGTTGAAGATAGCAAAAGAAAGATATGGAATAAATGACAGAGAT GAAATGAGAAAAAAGATACCGGTTGAAGAATACAAAAGGCTTCAATTAGA CGCTGCTAAAGAAATAGGCAACATGAAAGGAGATTTGATAATTGATACAC ATGTTAGCATAAAAATGCAAGGTGGCTATTATCCTGGTCTTCCTGAAGAA ATTGCTAAAGCTATAAGCCCTGATGTAATAATTGTTACAGAGTACAACCC TGAGGATATAATAGAAAGAAGAAAAAAAGATATGAATTTAAA…			1
R519	pur_R00332	1 ATP + 1 GMP = 1 ADP + 1 GDP	2.7.4.8	assumed	N							1
R521	pur_R00330	1 ATP + 1 GDP = 1 ADP + 1 GTP	2.7.4.6	Nucleoside diphosphate kinase	N	2504812995	cren1_8best_scaffolds_00001460	MERTFVLLKPDAVQRGLIGEIISRFERTGLKIVALKMIRPTKEQAMNFYP SDEEWLTSVANKSLTVYKQLGIDPKKDFGTTDPIEIGKIIKEWLAEFIAS GPCVAMVIEGNRAIEVVRKIVGATRPYEAQPGTIRGDYSTDSPELANILK RPLRNLVHASDSKEVAEKEIKFWFKDDEIIKYKRADENIIYGL	ATGGAAAGGACCTTTGTACTTTTAAAGCCAGATGCCGTACAAAGGGGACT TATTGGAGAGATAATATCAAGATTTGAAAGAACAGGATTAAAAATAGTTG CATTGAAAATGATAAGACCAACAAAGGAACAGGCAATGAATTTTTATCCT TCAGACGAGGAATGGCTAACATCGGTAGCAAATAAATCTTTAACAGTTTA TAAGCAACTAGGTATTGATCCAAAGAAAGATTTTGGAACAACAGATCCTA TTGAAATAGGAAAAATAATTAAAGAATGGCTCGCAGAATTCATCGCTTCC GGCCCTTGCGTTGCTATGGTAATCGAAGGAAACAGAGCCATTGAAGTTGT TAGAAAAATTGTCGGAGCAACAAGACCATATGAAGCTCAACC…			1
R523	pur_CMP	2 ATP + 1 CMP = 2 ADP + 1 CTP			N							1
R525	pur_R02017	1 ADP + 1 thioredoxin_red = 1 dADP + 1 H2O + 1 thioredoxin_ox	1.17.4.-	ribonucleoside-diphosphate reductase, adenosylcobalamin-dependent	N	2504814295	cren1_8best_scaffolds_00014460	MKKEIGVELQKEIQILRTKIGLMFENPEAKVVQILGKERIDLFKRVYEAM LNLMEKGNLPVHPNYLGDNSLAKSIYEKKYFLKDLEGNLIETRPEHLFLR VASFIASAEEDFEKALKLAKIFYHIIFEGYFMPAGRVLAGAGDLYRAKTL ANCFVSMIEDDSIEAIYKAAYEAARTYSYGGGIGIDVSVLRPKGSRIHNA AITSTGSVSFLELYSLTTGLIGQEGRRGALMLTIDVKHPDVIEFIKCKQI PNWVTSQIVEQLKFTGMFNEAQLKEIEKQVMENTQVRFANISIKVSNEFM RAVEEQINFGPNKILVYKKKRKGVLRRIDNIKDVHYSYGIPSKNISDYEL IKIFDKIEELNEFLSLEYKDYKILVKEEDLTNVYKRDVYGDY…	ATGAAAAAAGAGATTGGTGTTGAGCTTCAGAAGGAAATTCAAATTCTAAG AACTAAAATAGGGTTGATGTTTGAAAATCCTGAAGCAAAAGTAGTTCAAA TACTAGGCAAGGAAAGAATTGATTTATTCAAGAGAGTTTATGAGGCCATG CTCAACTTGATGGAAAAAGGAAATTTACCAGTTCATCCAAACTATCTTGG AGATAATAGTTTAGCTAAAAGCATCTATGAGAAAAAATATTTCTTAAAAG ACTTGGAAGGAAATTTAATAGAAACAAGGCCTGAGCATTTATTTTTAAGA GTAGCTTCTTTTATAGCTTCTGCTGAAGAAGACTTTGAAAAGGCTTTGAA GTTAGCAAAGATATTCTATCATATAATTTTTGAAGGATATTT…			1
R527	pur_R02020	1 GTP + 1 thioredoxin_red = 1 dGTP + 1 H2O + 1 thioredoxin_ox	1.17.4.2	assumed	N							1
R529	pur_R01137	1 ATP + 1 dADP = 1 ADP + 1 dATP	2.7.4.6	Nucleoside diphosphate kinase	N	2504812995	cren1_8best_scaffolds_00001460	MERTFVLLKPDAVQRGLIGEIISRFERTGLKIVALKMIRPTKEQAMNFYP SDEEWLTSVANKSLTVYKQLGIDPKKDFGTTDPIEIGKIIKEWLAEFIAS GPCVAMVIEGNRAIEVVRKIVGATRPYEAQPGTIRGDYSTDSPELANILK RPLRNLVHASDSKEVAEKEIKFWFKDDEIIKYKRADENIIYGL	ATGGAAAGGACCTTTGTACTTTTAAAGCCAGATGCCGTACAAAGGGGACT TATTGGAGAGATAATATCAAGATTTGAAAGAACAGGATTAAAAATAGTTG CATTGAAAATGATAAGACCAACAAAGGAACAGGCAATGAATTTTTATCCT TCAGACGAGGAATGGCTAACATCGGTAGCAAATAAATCTTTAACAGTTTA TAAGCAACTAGGTATTGATCCAAAGAAAGATTTTGGAACAACAGATCCTA TTGAAATAGGAAAAATAATTAAAGAATGGCTCGCAGAATTCATCGCTTCC GGCCCTTGCGTTGCTATGGTAATCGAAGGAAACAGAGCCATTGAAGTTGT TAGAAAAATTGTCGGAGCAACAAGACCATATGAAGCTCAACC…			1
R531	myell_rRNA_deg	1 myell_rRNA + 1 H2O = 0.16 AMP_deg + 0.22 UMP_deg + 0.35 CMP_deg + 0.27 GMP_deg			N							1
R533	rRNA_deg_AMP	1 AMP_deg + 3 H2O + 1 NAD = 1 Proton + 1 NADH + 1 NH3 + 1 ribose-5-phosphate + 1 xanthine	compressed	assumed	N							4
		AMP + H2O = phosphate + adenosine	3.1.3.5	assumed
		adenosine + H2O + H+ = NH4+ + inosine	3.5.4.4			2504813891	cren1_8best_scaffolds_00010420	MKIEGNIVDVVNEDIFPAEIDIRGNRILEIKKVNKNFNRFILPGFVDAHI HIESSMLCPSRFAEVVIPHGTVSVIADAHEIANVMGIEGILFMIEDSKNT PLKAFFTAPSCVPATPFETNGGTISEKEVEKLFELEKVVALGEVMNYEAV INGEKEMIAKIEIAKKYGKVIDGHAPLLSGKKLETYISYGITTDHESVSY EEAKEKAKLGMKIMIREGSNAKNMKDLINLIKEGYETFLVSDDILVSDLI KGHLDRLLSSAVELGIDPVKAIKCVTVNPVKHYRIPVGLLRKGDYADLII VNNLKEFRVIEVYIEGKLVAKDGKATFNVRPKSTGNTLIAKPLELNMIKI RGEGKKQKVNVIGIIPDQIVTDHLIEELETKDGYLESDQEKD…	ATGAAGATTGAAGGAAACATTGTTGACGTAGTAAATGAAGATATATTTCC TGCTGAGATTGATATTAGAGGAAATAGGATTTTAGAAATAAAGAAGGTTA ATAAAAATTTTAATCGCTTTATTCTTCCAGGTTTTGTCGATGCGCATATT CACATTGAAAGTAGCATGCTTTGCCCAAGCAGGTTTGCTGAAGTTGTTAT TCCTCATGGAACTGTATCGGTTATAGCTGATGCCCATGAAATCGCTAACG TTATGGGCATTGAAGGAATATTATTTATGATTGAGGATTCAAAAAATACT CCATTGAAAGCGTTTTTCACTGCTCCATCCTGTGTTCCTGCTACACCTTT CGAAACAAACGGTGGAACCATTTCTGAAAAAGAAGTTGAAAA…
		inosine + phosphate = D-ribose-1-phosphate + hypoxanthine	2.4.2.1	assumed
		hypoxanthine + H2O + NAD+ = H+ + NADH + xanthine	1.17.1.4	assumed
R539	rRNA_deg_GMP	1 GMP_deg + 2 H2O = 1 NH3 + 1 ribose-5-phosphate + 1 xanthine	compressed	assumed	N							3
		GMP + H2O = phosphate + guanosine	3.1.3.5	assumed
		guanosine + phosphate = D-ribose-1-phosphate + guanine	2.4.2.1	assumed
		guanine + H2O + H+ = NH4+ + xanthine	3.5.4.3	assumed
R544	xanthine_deg	1 xanthine + 5 H2O + 1 NAD + 1 O2 = 2 Proton + 1 NADH + 1 CO2 + 2 urea + 1 H2O2 + 1 glyoxylate	compressed	assumed	N							7
		xanthine + H2O + NAD+ = H+ + NADH + urate	1.14.1.4	assumed
		urate + H2O + O2 = H2O2 + 5-hydroxyisourate	1.7.3.3	assumed
		5-hydroxyisourate + H2O = H+ + 2-oxo-4-hydroxy-4-carboxy-5-ureidoimidazoline	3.5.2.17	assumed
		2-oxo-4-hydroxy-4-carboxy-5-ureidoimidazoline + H+ = CO2 + (S)-(+)-allantoin	4.1.1.97	assumed
		(S)-(+)-allantoin + H2O = H+ + allantoate	3.5.2.5	assumed
		allantoate + H2O = urea + S-ureidoglycolate	3.5.3.4	assumed
		S-ureidoglycolate = urea + glyoxylate	4.3.2.3	assumed
R553	EC_5_4_2_7	1 D-ribose-1-phosphate = 1 ribose-5-phosphate	5.4.2.7	assumed	N							1
R555	rRNA_deg_UMP	1 H2O + 1 UMP_deg = 1 Phosphate + 1 uridine	3.1.3.5	assumed	N							1
R557	uridine_deg	1 uridine + 1 Phosphate + 1 Proton + 2 H2O + 1 2-Oxoglutarate + 1 CoA = 1 D-ribose-1-phosphate + 1 NH3 + 2 CO2 + 1 L-Glutamate + 1 Acetyl-CoA	compressed	assumed	N							6
		uridine + phosphate = D-ribose-1-phosphate + uracil	2.4.2.2	assumed
		uracil + NADPH + H+ = NADP+ + 5,6-dihydrouracil	1.3.1.2	assumed
		5,6-dihydrouracil + H2O = H+ + 3-ureidopropionate	3.5.2.2	assumed
		3-ureidopropionate + 2 H+ + H2O = NH4+ + CO2 + beta-alanine	3.5.1.6	assumed
		beta-alanine + 2-oxoglutarate = L-glutamate + malonate semialdehyde	2.6.1.19	assumed
		malonate semialdehyde + NAD+ + coenzyme A = acetyl-CoA + NADH + CO2	1.2.1.-	assumed
R565	rRNA_deg_CMP	2 H2O + 1 CMP_deg = 1 Phosphate + 1 NH3 + 1 uridine	compressed	assumed	N							2
		CMP + H2O = phosphate + cytidine	3.1.3.5	assumed
		cytidine + H2O + H+ = NH4+ uridine	3.5.4.5	assumed
R569	rNA_deg_AMP_check	1 AMP_deg = 1 AMP			N							0
R571	rNA_deg_GMP_check	1 GMP_deg = 1 GMP			N							0
R573	rNA_deg_UMP_check	1 UMP_deg = 1 UMP			N							0
R575	rNA_deg_CMP_check	1 CMP_deg = 1 CMP			N							0
R577	EC_1_8_1_9	1 NADP + 1 thioredoxin_red = 1 NADPH + 1 Proton + 1 thioredoxin_ox	1.8.1.9	thioredoxin-disulfide reductase	Y	2504813320	cren1_8best_scaffolds_00004710	MARNLIIIGSGPSGYTAAIYAARALLNPLVIAGYQPGGQLMLTTLVENFP GFSKGILGPELMMEMRKQAENLGAEIIDRDATKVDFKSRPFKIWVEDELY EAWSVIIATGARPRWLGVKGEKEFVGRGVSTCAPCDAPFFKNRNVIVVGG GDSAMEEAMELSKHANSVTIVHRRDQFRASKILQERVFKNPKINIKWSHI VTEIVGDKTVQGVYLRNLKTNEDYFFKCDGVFLAIGHEPNTEIFRGQVEM DEKGYIIAKEYTKTSVEGVFVAGEATDYKYRQAISAAGDGCKAALDAINF IEDLKAKGLITE	ATGGCTAGAAATCTTATAATAATAGGTTCAGGACCTTCAGGATACACAGC TGCTATATACGCTGCAAGAGCTTTACTTAACCCCTTAGTTATTGCAGGAT ATCAGCCTGGAGGACAGCTTATGTTAACTACTTTGGTGGAGAACTTTCCA GGATTTTCGAAAGGAATACTTGGACCTGAACTTATGATGGAAATGAGAAA ACAGGCTGAAAATTTAGGTGCAGAGATAATAGATAGAGATGCCACAAAGG TTGACTTTAAAAGTAGACCTTTCAAAATTTGGGTTGAAGATGAATTATAT GAAGCATGGTCTGTAATAATAGCTACGGGTGCAAGACCAAGATGGTTAGG AGTAAAAGGGGAAAAAGAATTTGTTGGTAGAGGAGTTTCAAC…			1
		Electron Transport
R580	ETC_complex_I_EC_1_6_5_3	1 Q + 1 NADH + 5 Proton = 1 QH2 + 1 NAD + 4 proton_out	1.6.5.3	NADH:ubiquinone oxidoreductase subunit 3 (chain A)	N	2504813072	cren1_8best_scaffolds_00002230	MFEFIPLAIALIVSAIIAVAMVIINYLLVPPSPKDEIRFSPYECGEEVIG EAQVRMNVQYYVYGIAYLITDILAVIVIIWAFYQYNFTLESFVALAFLAF SMLFGVFYTIKKGLLRWV	ATGTTTGAGTTTATTCCTTTGGCAATTGCCCTAATAGTTTCGGCTATAAT AGCTGTGGCAATGGTTATAATAAATTACTTATTGGTACCACCTTCGCCGA AGGATGAAATTAGATTTTCTCCCTATGAATGTGGGGAAGAAGTAATAGGT GAGGCGCAAGTTAGAATGAATGTTCAGTATTATGTGTATGGAATAGCTTA TCTAATTACCGATATTTTAGCTGTTATTGTAATAATATGGGCATTTTATC AGTATAATTTCACATTGGAAAGTTTTGTTGCTTTGGCTTTCTTAGCTTTT TCAATGCTTTTTGGTGTGTTTTATACAATTAAAAAAGGTCTTTTAAGATG GGTATAA			1
				NADH-quinone oxidoreductase, B subunit		2504813071	cren1_8best_scaffolds_00002220	MGINNIFQDLRIKIVDPKKLSFVDKLLVWSRRNSLWLLVFGIKCCAIEDL MVPGASNYDFERFGVLPRNSPRQCDLMIITGPITHKMAQPLRTLYEQMAE PRYVIATGECSICGGPWKGMYSVVDGADQIIPVDVYIPGCPPKPESLLEG IIKLEEKILKGEVRKKFLPPSGVPKLKADWRS	ATGGGTATAAACAATATTTTCCAAGACCTTAGGATAAAAATAGTAGATCC AAAGAAATTATCATTCGTTGATAAATTGCTTGTGTGGAGCAGAAGGAATT CACTCTGGCTTCTAGTTTTTGGTATTAAGTGTTGTGCAATAGAAGATTTA ATGGTTCCTGGAGCATCAAATTACGATTTTGAAAGATTTGGAGTGCTACC AAGAAACAGTCCTAGGCAGTGTGATTTGATGATAATTACAGGTCCAATAA CGCATAAAATGGCCCAACCTTTAAGGACTTTGTATGAACAAATGGCTGAG CCAAGATATGTTATAGCTACTGGAGAGTGTTCAATCTGTGGAGGTCCTTG GAAAGGGATGTATAGCGTTGTTGATGGTGCTGATCAGATTAT…
				NADH:ubiquinone oxidoreductase 27 kD subunit		2504813070	cren1_8best_scaffolds_00002210	MPELSVDDIKKVLPYAEVYKIYKNKFYAKIPKEYWQDSAKKLKEAGFSLL VAVTGIDRQTHMEVNFICRRPEANGLIIVGTQIDRRDPRIPTLVNIWTGA HFHERETFDLLGIYFEGNPDLRRILLPEDWVGHPLRKDYKW	ATGCCTGAATTATCCGTTGATGATATAAAGAAGGTATTGCCTTATGCAGA GGTTTACAAAATATATAAGAATAAGTTTTATGCAAAGATTCCAAAAGAAT ACTGGCAAGATTCTGCCAAAAAATTGAAAGAAGCTGGTTTCTCATTGCTT GTAGCTGTGACCGGAATAGATAGACAAACACATATGGAAGTTAACTTTAT ATGTAGAAGGCCTGAAGCAAACGGGCTAATTATAGTAGGAACTCAGATAG ATAGAAGGGATCCAAGGATACCTACTTTGGTTAATATCTGGACTGGTGCT CATTTTCATGAGAGAGAAACCTTTGATTTGCTTGGTATCTACTTTGAAGG CAATCCTGACCTTAGAAGAATACTCCTTCCAGAAGATTGGGT…
				NADH:ubiquinone oxidoreductase 49 kD subunit 7		2504813069	cren1_8best_scaffolds_00002200	MVAYQKSEKKESSDIRTLTINVGPQHPSTHGPMDIVVTIEGETIIGADVK LGYIHRGIEKLCELRNYFQIPVYLNRLCYVSGMFWEYGFVKAVEEIMNQK VPERAEWLRVIACELTRIASHMIFFASFGADVGNLTLYSWGIRDRDRIID VLELMSGQRMTFGYFRVGGVRYDVPVGFEENIEKSLRYVESHLRDYERLT VENPVFIARTENIILADSSKALDLGWTGPLLRATGLKRDLRRDEPYSVYD AIDFEIPVGKRGSVLDTFYVRIEEVKQSINIIRQAVKRIPSGPFQHRALL YPPPGIGYAHVEDSRGECGYMIVSDGTPKPYRVKIRSPAYVHVMSLPYIL KGLRLADLYAVIGAIDPCLGEIDR	ATGGTAGCATATCAAAAATCTGAAAAGAAGGAATCTAGTGATATAAGAAC TCTTACTATAAATGTAGGACCTCAGCATCCGAGTACACATGGTCCTATGG ACATTGTAGTAACCATTGAAGGAGAAACAATCATAGGTGCAGACGTAAAG CTTGGCTATATACATAGAGGTATTGAGAAGCTCTGTGAATTGAGAAACTA TTTCCAAATACCCGTCTATCTTAACAGACTTTGCTATGTAAGTGGTATGT TTTGGGAGTACGGATTTGTCAAAGCGGTTGAAGAAATAATGAACCAAAAG GTCCCTGAAAGAGCAGAATGGTTAAGGGTAATAGCATGCGAATTAACAAG GATCGCAAGCCATATGATATTTTTTGCATCTTTTGGTGCAGA…
				NADH:ubiquinone oxidoreductase subunit 1 (chain H)		2504813068	cren1_8best_scaffolds_00002190	MNFNLTLDPFLYDLFRTTVAIVIAIVFVLVNVIIFIYLERKIWARSMQRM GPTYVGKWGSLQLVADLIKLIAKEIIIPSKANRIAFLLLPILVAIVSLMI AIILPYDYVVFKTLLIFMPLFPSITFLNNFIVSNSFTAGLFIIYVILGLN PILILLAGWVSNNKYTVVGGFRAAAQLLSFEIPLLIVVASVIILTNTLDL YKIVEFQQKVWLIELAPLAFVLFIIVSLAEGERTPFDIPDAESEIIAGWN TEYSAIPFGLLLMGMYARAFYSATLVAILFFGGWLGPELPGFLEPFSGPF WLMIKTYFFVILFIIIRAAFPRFRIDQLLSLNWAKLLPLSIVNLILVVIA KYIVISAGLIT	ATGAATTTCAACCTAACCTTGGATCCATTCTTATATGATCTATTCAGGAC AACGGTCGCTATTGTGATTGCAATAGTTTTCGTCCTTGTTAACGTGATAA TATTCATCTATCTAGAGAGAAAAATATGGGCAAGATCAATGCAAAGAATG GGTCCTACTTATGTAGGGAAATGGGGTAGTTTGCAATTAGTAGCAGATTT GATAAAGCTTATTGCAAAGGAAATAATAATTCCTTCAAAAGCCAATCGAA TAGCTTTTCTGCTTTTACCAATTTTAGTTGCAATTGTATCTTTGATGATA GCTATTATATTACCATACGATTATGTTGTTTTCAAAACTTTGCTAATCTT CATGCCTTTATTTCCTTCAATAACTTTCTTGAATAATTTCAT…
				Formate hydrogenlyase subunit 6/NADH:ubiquinone oxidoreductase 23 kD subunit (chain I)		2504813067	cren1_8best_scaffolds_00002180	MSKLKRYLNYIYRIVYGSLISTYAATKYLFLRRPTIEYPTQTIQFTERYR GALEVDDNLCIGCGICAKVCPNTCIFMVPYEKGNPAMIPEIDLQHCMYCG LCVDYCPPGAIYHTHVVRIVGFKRSDLYLSQDKVTKVQELEYK	ATGAGTAAACTAAAACGTTATCTTAACTACATTTATAGGATAGTATATGG ATCGTTGATTTCGACCTATGCTGCTACAAAATATTTGTTTCTGAGGAGAC CTACAATTGAATATCCTACCCAAACTATCCAATTTACTGAAAGATATAGA GGTGCTTTAGAAGTTGATGATAACTTGTGTATAGGCTGCGGAATATGTGC AAAAGTCTGCCCTAATACTTGTATATTCATGGTTCCATATGAAAAAGGAA ATCCTGCAATGATTCCTGAAATTGATTTACAACATTGCATGTACTGTGGA CTCTGTGTTGACTATTGTCCACCAGGAGCTATCTATCACACCCATGTTGT AAGAATAGTAGGTTTCAAAAGATCAGATCTTTATTTATCACA…
				NADH:ubiquinone oxidoreductase subunit 11 or 4L (chain K)		2504813065	cren1_8best_scaffolds_00002160	MIDVLIAILVILPAFAIGVFGLLARRHFIRIIISVEIALNAVILTIGVFS ALNGAMGEAIGIFILFIVAMEVAIGLAIAIQMDKVFQTVDIYATRKIKD	ATGATAGATGTGCTTATTGCAATTTTAGTTATTTTACCTGCATTTGCAAT AGGTGTATTTGGTCTTCTTGCAAGAAGACACTTTATAAGAATTATAATAT CTGTTGAAATAGCACTCAACGCAGTTATACTCACAATTGGTGTTTTCTCA GCTTTAAACGGGGCTATGGGAGAGGCTATTGGAATATTTATTTTATTTAT CGTGGCAATGGAAGTTGCTATAGGACTTGCAATAGCAATCCAAATGGATA AAGTTTTTCAAACAGTGGATATATACGCAACTAGGAAAATAAAGGATTAA
				proton-translocating NADH-quinone oxidoreductase, chain L		2504813874	cren1_8best_scaffolds_00010250	MNSLVSLAWLIILSPVIASFIIFIIGRKLYSGGAYVAIGSSIVSLLLSLY LLFNVPELSKGVVVEGYNLIPNFSVGNVTIEGISFSLFLDNLSVLTSLVV AIVSTLIFIFSIEYMRNDPGIVRYFSEITFFVGSMEGLVLANNIILLFLF WEFVGLASYLLIGFWYEREEVAAAAKKAFIVTRIADFFFLSGILLLWINL GTLPTVDQILRGNYLNTISGLGLGVIVPLLFFTGAIGKSAQFPLHVWLPD AMEGPTTVSALIHSATMVAAGAYLVARLYPLFEISYIDLLFIATIGGFTA FFAGTMAIVSKDIKRILAYSTVSQLGYMMLGLGIGIPAYAIMHLYSHAFF KALMFLSAGVIIHQLGTRNIFSMGGLSKTMRASYYGMLIGGL…	ATGAATAGTTTAGTAAGTCTAGCTTGGTTAATTATCTTATCTCCCGTCAT TGCTTCCTTCATCATATTTATTATAGGGCGTAAGTTATACTCTGGTGGAG CTTACGTTGCTATAGGTTCTTCGATAGTTTCTTTGTTATTATCATTATAC CTGCTTTTCAACGTTCCTGAGCTTTCTAAGGGAGTAGTTGTAGAAGGATA TAATCTTATTCCAAATTTTAGTGTAGGTAATGTAACAATAGAAGGAATTT CTTTTTCGTTATTTTTGGATAATCTAAGCGTACTAACAAGTCTAGTGGTA GCAATAGTAAGCACATTAATTTTTATATTTTCGATTGAATACATGCGCAA TGATCCAGGAATCGTAAGATACTTTTCTGAAATAACCTTCTT…
				proton-translocating NADH-quinone oxidoreductase, chain M		2504813873	cren1_8best_scaffolds_00010240	MNLEESLLFWIIIIPIIGGILSLVPRRKISFSIALATNLVLTFFSAYLWY NFLIYKKPIIINIEIPPFTPIKSSYYLYGDALSLSLTLLTTIIMIFVTLS SVFEIKSLVNVYNSLTLITETGILGTFLARDFIFFFIFWETVLIPMFFLI ELWGGPRRSYAAIKFLIFTHIGSVIMLLGIFVGYAYVTHSFSFDSYYSLI PYSSQFIQSLFFITFYIAFAIKMPIPPFHTWLPDAHVEAPSPISVVLAGL LLKMGGYGMLRITYPMDVNFANSIFPLISLLAAISAAYISYVAMVQRDLR XXXXXXXPMVQRDLKRMIAYSSITQMSLTLLAISTSFYILSSNAALSKLL YSASVFIMISHAFIVGSLFLLAGIILERTGTRDIPSLQGLNK…	ATGAACTTGGAAGAAAGCCTGCTATTTTGGATAATTATAATACCAATAAT AGGGGGTATCTTATCTCTAGTACCTAGGAGAAAAATATCCTTTTCGATTG CACTTGCAACAAACCTGGTATTAACGTTCTTTTCTGCATATCTTTGGTAC AATTTTCTGATCTACAAAAAACCGATAATTATTAATATTGAAATTCCTCC TTTTACCCCAATCAAATCAAGCTACTATCTTTACGGAGATGCTCTAAGCC TTTCACTCACTTTACTTACTACGATTATTATGATATTTGTTACATTATCA TCTGTATTTGAGATAAAAAGCCTAGTTAATGTTTATAATTCGCTAACTCT CATAACAGAAACGGGCATATTAGGAACATTCTTAGCAAGAGA…
				NADH:ubiquinone oxidoreductase subunit 2 (chain N)		2504813064	cren1_8best_scaffolds_00002150	MPFHNLYQLAYALLPAFTIFLFSIIAAIVGLFKKYLIAKTISYASIVISL SLIIYLISLNKTFFLYNGEIIVDRFSLIIWLSLIIGTAIALGSMELDLIS KEALPLTLISLSLAMVAIVARDLLILFLAVEGSILPTYALVAQFKKDPFS LEATVKYFIFGILATLLFVYGIAIIFGTIGSTNFAIIASKIKSSNLFLSV LGFILILLSLAIKSTLVPLHTWAVDTYQGAPTSVTVFISTTSKMLGIAVI ALLVAGPFNSMYSITTIYYVLVTFAILTLIVPNVIALTQKDTKRLLAYSS IAHAGYMSLVYVFPNQTIFILGYYLITYSIAKAASFLVVRIITGESSNSP YDALRGLFKQNSLVGLTFALSLLSLAGIPPFAGFMAKFLLFL…	ATGCCTTTTCATAATTTATATCAATTAGCTTACGCACTTTTACCAGCTTT TACAATATTTCTATTCAGTATAATTGCAGCAATCGTTGGCTTATTTAAGA AGTATTTAATCGCCAAGACTATTTCATACGCTTCAATTGTAATCTCTTTA TCTCTTATTATCTATTTGATATCGTTAAACAAAACATTCTTTCTTTATAA CGGCGAAATTATTGTTGATAGATTTTCTCTCATTATCTGGTTATCTTTAA TCATAGGTACAGCTATAGCGTTGGGTTCAATGGAATTAGATCTTATTTCA AAAGAAGCCTTACCTTTAACACTTATTTCTTTATCTTTAGCTATGGTTGC TATAGTTGCAAGGGATCTTCTCATTCTCTTTTTAGCAGTTGA…
R591	ETC_complex_III_EC_1_10_2_2	1 QH2 + 2 ferricyt_c = 1 Q + 2 ferrocyt_c + 2 proton_out	1.10.2.2	assumed	Y							1
R593	ETC_complex_IV_EC_1_10_3_10	2 QH2 + 1 O2 + 4 Proton = 2 Q + 2 H2O + 4 proton_out	1.10.3.10	Cytochrome bd-type quinol oxidase, subunit 1	N	2504814121	cren1_8best_scaffolds_00012720	MLDPVTFDRLFFALSMAFHMIFVTITMGLSILVSIYELRYIKSKKIEYKV LAKKLAKALVLSFAFGTASGTLIAFELFSLFPKFMAVASQVAILPFYVEV FAFFLETIALIMYFYFWENFKNLYAHWFLSILVIIGTASSAILITMINAF MNTPTGFNIANFISTGKITDVNPWAVFNGPSTWSEEYHVITTTYAAAGFM MLAIFSYYYKKTKDRIAEIMKNGMKTSSIFAGISILLAGISGHFTELMLL TEQPLKYAAIELNFYPATSNAPELIGGLYYNNSTYFYISIPNLQSLLAYF PSGNGYLPGLYEYPASLWPPLYIHLTFDLMVFGGILLGIFALILFVSIIF KKDIFNKRTIINGSIISGFLAMAVYDAGWVTNEVGRQPWIIY…	ATGTTAGACCCTGTTACGTTTGATAGGCTGTTCTTTGCTCTTTCAATGGC TTTTCATATGATATTTGTTACTATTACGATGGGTCTTTCGATTCTTGTCT CAATATATGAACTTAGGTATATTAAAAGTAAAAAGATAGAATATAAAGTA TTAGCTAAAAAACTTGCTAAAGCACTTGTTCTATCTTTCGCGTTTGGAAC AGCTAGCGGTACTTTGATTGCATTCGAACTATTTTCTTTATTCCCAAAAT TTATGGCTGTAGCTAGTCAAGTAGCTATATTACCTTTTTATGTAGAAGTT TTTGCGTTTTTCCTTGAAACAATAGCACTAATTATGTATTTCTATTTTTG GGAAAATTTTAAAAATTTATATGCACATTGGTTCCTTTCAAT…			1
R595	ETC_complex_IV_EC_1_9_3_1	4 ferrocyt_c + 1 O2 + 8 Proton = 4 ferricyt_c + 2 H2O + 4 proton_out	1.9.3.1	Heme/copper-type cytochrome/quinol oxidases, subunit 1	N	2504814344	cren1_8best_scaffolds_00014950	MEEHKEAKFYKSWRTLFSTTHHTDIGILYIWFAFANFVAAGLAASTMRLQ LGAFGPDAQLIPPQLYYSLVTLHGLAMVFFFIVPASVGIANYILPKMIGA PDLYWPKINALAFWMLVPSAILFWSSLLFGYPDITWTLYPPWSVMNKDLA VDVLLIGVLLNGISSVISAINFMMTVFRLRHPSIKISRLPLFVWAFVATI ILMIVALPPFALGIVMLLFDRHWGTNFFVGQGDPLLWQNIFWFMGHPEVY ILVLPAMGMVSEIIPRMAGRPIFGYKSVAMSSILIAFISYFVWVHHMFTT PVGTTVTVFFMVSTLAVAVPTGIKVFNWVATLWGGRIRVCTPMVFALGFV SIFIIGGITGVVQGLIPLDYAVHNTFYILGHFHLIVLPIAFA…	ATGGAAGAACATAAAGAAGCTAAGTTTTATAAAAGTTGGCGAACATTATT CTCAACTACGCATCATACTGATATAGGAATATTATACATTTGGTTTGCCT TCGCTAATTTCGTAGCTGCGGGATTGGCTGCATCAACGATGAGATTACAA CTTGGAGCGTTTGGTCCTGATGCACAACTAATACCTCCTCAGCTCTACTA TAGTTTAGTTACATTACATGGATTAGCGATGGTATTCTTCTTTATTGTTC CAGCTTCTGTAGGAATAGCTAATTACATACTTCCAAAGATGATCGGAGCT CCTGATTTGTATTGGCCAAAAATAAATGCTCTAGCTTTTTGGATGCTTGT TCCTTCTGCAATATTATTCTGGTCAAGTTTATTATTCGGTTA…			1
				Heme/copper-type cytochrome/quinol oxidases, subunit 2		2504814343	cren1_8best_scaffolds_00014940	MSVMKKLEWVTIIGAIAIFIYLGTIAGILTYQLNTPQVAAQGDSNDNYIT IKVIAQQFFWTFIYPNGTQSTVLHIKVNQLYKLEMQSKDVVHGFFIPSLG YQFDVFPNYITVMYIRFTQPGTYPVYCAQYCGPGHYTMTTEIVVTD	ATGAGCGTGATGAAAAAACTTGAGTGGGTAACAATCATTGGAGCAATCGC AATATTCATATATTTAGGAACAATCGCAGGAATTTTAACATATCAACTAA ATACTCCACAGGTAGCTGCACAGGGAGATAGCAATGATAATTATATAACA ATTAAAGTCATAGCGCAACAATTCTTCTGGACATTTATATATCCAAATGG TACTCAATCTACTGTTTTGCATATAAAAGTTAATCAATTATACAAGTTAG AAATGCAATCTAAGGATGTTGTGCATGGTTTCTTTATTCCTTCATTAGGC TATCAATTTGATGTATTTCCAAATTATATAACTGTTATGTATATTCGATT TACACAGCCTGGAACATATCCTGTATATTGTGCTCAGTATTG…
R598	ETC_complex_V_EC_3_6_3_14	1 ADP + 1 Phosphate + 4 proton_out = 1 ATP + 1 H2O + 3 Proton	3.6.3.14	ATP synthase archaeal, A subunit	Y	2504813815	cren1_8best_scaffolds_00009660	MSNYGRIVRVAGPVVTAEGLEGAKMFDVVKVGELNLIGEIIRIQGNKAMI QVYEDTTGLRPGDVVINTGLPLSVELGPGLISSIFDGIQRPLDVIRAKAG DFITRGILIPPLDESKKWDFKPTVKKGDEVETGSIIGEVQETPLIKHKIM IPFGLRGKIKEIYEGNFTIRDPVAILTTKEGKDVEIFMSQKWRVRIPRPF IRKLPPDIPLITGQRVIDTFFPVAKGGTACIPGPFGSGKTVTQQQLAKWS DSNVIVYVGCGERGNEMTEVLTTFPKLTDPKSKRPLMERTILVANTSNMP VAAREASIYTGITMAEYYRDMGYDVALMADSTSRWAEALREISGRLEEMP GEEGYPAYLARRLAEFYERAGKVVVLSPDQRIGSVTIVGAVS…	ATGTCAAACTACGGAAGAATTGTACGTGTTGCAGGACCTGTAGTAACTGC AGAAGGTTTGGAAGGGGCAAAAATGTTCGATGTAGTCAAAGTAGGAGAAC TCAATTTAATCGGAGAGATAATAAGAATTCAAGGAAATAAGGCAATGATT CAAGTTTATGAGGATACAACTGGTTTGAGACCTGGCGACGTTGTTATTAA TACGGGGTTGCCTTTATCTGTTGAACTTGGACCTGGATTAATTTCTTCAA TCTTTGATGGAATTCAAAGACCTTTAGACGTTATAAGGGCAAAAGCAGGA GATTTTATAACAAGGGGAATTTTAATTCCTCCCCTAGATGAAAGTAAGAA ATGGGATTTCAAGCCTACAGTTAAAAAAGGTGATGAAGTTGA…			1
				Archaeal/vacuolar-type H+-ATPase subunit B		2504813816	cren1_8best_scaffolds_00009670	MIPVSYKSISQVTGPLLFVEKVKDAAYGEIVEITNALGERLRGQVLDTRE DLAIVQVFGSTIGLDTKSTSVKFLGETLRISVSDEMLGRIFDGIGNPRDN GPPIISKHKVDIVGSGINPYAREEPSEFIQTGISGIDGMNTLVRGQKLPI FSGSGLPHNTLAAQIARQAKVLTTSESFYVVFAAIGITSEEANFFIREFQ ETGSLERTVLFLNLSSDPSMERILTPRLALTTAEFLAYELESHVLVILTD MTNYCEALREISAARNEVPGRRGYPGYMYTDLATIYERAGRIKGRKGSIT QIPILTMPADDKTHPIPDLTGYITEGQIYLSRELERAGIYPPIDVLESLS RLMNQGIGPGKTREDHRALADQLYSVYAQGKDIRALVAIVGE…	ATGATCCCCGTCTCTTACAAAAGTATTTCTCAGGTAACAGGACCACTTTT ATTTGTTGAAAAAGTAAAGGATGCAGCCTACGGTGAAATAGTTGAAATAA CGAATGCTTTGGGTGAGAGATTAAGGGGACAAGTACTTGATACAAGAGAA GATCTTGCAATAGTTCAAGTATTTGGCTCTACTATAGGTTTGGATACAAA ATCAACTTCTGTCAAATTCCTTGGAGAAACACTACGAATATCCGTATCAG ATGAAATGTTAGGAAGAATTTTTGATGGGATAGGAAATCCTAGAGACAAT GGTCCACCCATAATTTCAAAGCATAAGGTTGATATTGTAGGCTCAGGAAT AAATCCATACGCCAGAGAAGAACCTTCAGAATTCATTCAAAC…
				Archaeal/vacuolar-type H+-ATPase subunit C		2504813813	cren1_8best_scaffolds_00009640	MSSLQYASALGRLKALSLNFLTREKLISLAKVKNVNEIAVELQSTWYREE IEKASAAYKPPESVEIALNEHLMKMNRLCLNLMPYANNAIKFYLSKWDIQ NIELIIAAKYMKNPLKESEKYFISPREIPVIFEGQLIPYADLKTMIELPD IQSAVNYLVKFPHGPILMQNINEFIKTGDIGILSSALKKNYYEKLLWELR FYRGDEGVLREFIRAEITKQNLISYAKSKIFKLSPEILSKHLIEGGLVST NIFTDALSTENDEEIIKKVKDYFDLQQAFSKFHKNFDISEFEIELDKLIY NAYLPRLRSFKVSLLFIFWFIIMNEVERLNIRRILYGKYYNLDESYIISI II	ATGAGCAGTTTACAGTATGCTTCTGCTTTAGGTAGATTAAAGGCTCTCTC TCTTAATTTTTTAACAAGGGAAAAACTGATTTCCTTAGCAAAGGTTAAGA ATGTAAATGAAATAGCTGTTGAACTTCAATCTACATGGTATAGGGAGGAG ATAGAAAAAGCTTCAGCCGCATATAAACCTCCTGAATCTGTTGAAATAGC TTTGAACGAGCATCTAATGAAAATGAATAGGTTATGTCTTAATTTGATGC CCTATGCAAATAATGCTATTAAGTTCTATCTTTCAAAGTGGGATATTCAA AACATAGAACTGATAATAGCAGCAAAATATATGAAGAATCCTTTAAAAGA ATCTGAAAAGTACTTTATTTCTCCAAGAGAAATTCCTGTAAT…
				ATP synthase subunit C.		2504813811	cren1_8best_scaffolds_00009620	MPVDPLIAIAAAIVMAGGLIGTGIAQQGIGAAGMGIIAEKPEKFGQVLFF FVIPETLWIIGFVLGIILLLQIF	ATGCCCGTTGATCCTTTAATAGCGATAGCAGCTGCAATAGTAATGGCAGG AGGTCTAATAGGAACTGGAATTGCGCAACAGGGTATAGGAGCAGCAGGTA TGGGTATAATTGCTGAAAAACCTGAAAAATTCGGTCAAGTTTTATTCTTC TTTGTAATTCCAGAAACACTTTGGATAATAGGTTTCGTCCTTGGTATAAT ACTGTTGTTGCAGATATTCTAA
				H(+)-transporting ATP synthase, vacuolar type, subunit D		2504813817	cren1_8best_scaffolds_00009680	MPRVFNVKPTRMEYLRTVRRIAIARKGLKLLKLKRQALILEFFNLSKKIA ALRSELREKIIKGYEAVHKAEMLAGVLRIEYEAQRIPKLRKAKIRTKNVM GVKLPELEVEETFKEASDFILELPPSITQVIMNFRDIHKSIIEVAEKETA LRKLLIEIDKTKRRSNAIENILIPRLIATAKYIKLMFDEMERDNFVKLKF VKTKVLER	ATGCCGAGGGTATTCAACGTTAAGCCTACAAGGATGGAATATTTGAGAAC AGTAAGAAGAATTGCTATAGCAAGGAAAGGTTTAAAGCTTTTAAAATTGA AAAGGCAAGCTCTAATTCTTGAATTTTTCAATCTAAGCAAGAAGATAGCC GCATTAAGAAGTGAATTAAGGGAAAAAATAATTAAAGGTTATGAAGCTGT TCATAAAGCTGAAATGTTAGCAGGAGTTTTAAGAATTGAATATGAAGCCC AACGAATTCCTAAGCTCAGAAAAGCCAAGATTAGAACTAAGAATGTAATG GGTGTAAAGCTGCCTGAATTGGAAGTTGAGGAAACTTTTAAAGAAGCATC AGATTTTATTCTTGAACTTCCTCCTTCAATAACACAAGTTAT…
				Archaeal/vacuolar-type H+-ATPase subunit F		2504813814	cren1_8best_scaffolds_00009650	MSSQRLKQFVGNIAVVGERELVIGYRMLGVEDTYIVSKENASKIIQDLIN SGKYSLIIISGEIRKMLHQSFVEKLESLLIPLVVFLPSTKEEEEEPLAEL AKRILGVDILKRK	ATGAGTTCACAAAGACTTAAGCAATTTGTAGGAAATATCGCAGTAGTAGG TGAAAGAGAATTAGTAATAGGCTATAGAATGCTGGGTGTTGAAGATACAT ATATAGTTTCTAAGGAAAATGCATCAAAAATTATACAAGACTTAATAAAC AGCGGAAAGTATTCATTAATAATAATCAGCGGTGAGATAAGAAAGATGCT GCATCAAAGTTTTGTTGAAAAATTAGAGTCCCTTCTAATTCCTTTAGTAG TATTCTTACCATCGACAAAAGAGGAGGAAGAGGAGCCTCTTGCAGAATTG GCAAAAAGAATTTTAGGTGTTGATATATTAAAGAGGAAGTAA
				Archaeal/vacuolar-type H+-ATPase subunit I		2504813820	cren1_8best_scaffolds_00009710	MFKPEPMQKIVVIGISDFLPKTLSLLHDLKVVQIEPIKDEILKLAKLQSQ LDIGKIVAEEYLRIRALKTALPPKPVKEKRKFSNIDEVLEVCKSVNIDDV VSQIKKEQSEIQVRIEQLKNILEIAKNLSYINEDLSIFTTSSTSSFFAIL KKENFEKIKDFMKKLNANVVYNVSEEKDRLKVIFIVNNKDLEKFGSAIQK VEAKFYELNNLKGTPKEIIDNSQKEISKLLKRENELKEKLNDLADKYYSI LLIIEEQLSIEQKKIEVLTQLARTENVFIIEGWVPKKRLDLLKESIEKIF RGRVLVFEKEDKENPPTLMSNPQKLKFFESFIRFYSLPQPYEFDPTFVFS LIFPIFFGLMLGDVGYSVLIILISYWIIRRVKYGGKTIVPAW…	ATGTTCAAACCTGAGCCGATGCAAAAGATTGTAGTTATTGGAATTTCAGA TTTCTTACCAAAGACTCTATCTTTACTTCATGATCTTAAAGTAGTACAAA TAGAGCCTATAAAAGATGAAATTCTAAAGCTCGCTAAGCTACAATCGCAA CTAGATATCGGAAAAATTGTAGCTGAAGAATATCTAAGAATAAGAGCGCT TAAAACTGCTTTGCCCCCAAAGCCTGTAAAGGAAAAAAGAAAATTTTCAA ACATAGATGAGGTTCTTGAAGTATGCAAATCCGTAAACATTGATGATGTT GTATCACAGATAAAAAAAGAACAAAGTGAAATTCAAGTGAGAATAGAGCA ACTTAAAAACATATTGGAAATAGCCAAAAATCTATCGTATAT…
				hypothetical protein		2504813819	cren1_8best_scaffolds_00009700	MAQDYLKILKTIKEIEEKNKQELENLKNKLEAELNETYNKSRILIEQAKK EAEKIINDAINEAIKKAEEKEKKYLFEAEEEKKKILSKNISKEKLIEIVE KIVLESLK	ATGGCTCAAGATTATTTGAAAATTCTTAAGACGATAAAAGAAATTGAGGA GAAAAATAAGCAGGAATTAGAAAATTTAAAAAATAAACTTGAAGCTGAAC TTAACGAAACTTATAATAAGTCTAGAATTTTGATTGAACAAGCAAAAAAG GAGGCTGAAAAAATAATAAATGATGCAATAAACGAAGCTATAAAAAAAGC TGAAGAAAAGGAAAAGAAATACTTATTCGAGGCTGAAGAGGAAAAGAAAA AAATTTTATCTAAAAATATAAGCAAAGAGAAGCTCATAGAAATTGTTGAA AAGATAGTTTTAGAATCCTTAAAGTAA
		Transport / Miscellaneous
R608	peptide_synthesis	100 ATP + 5.7 L-Alanine + 0.8 L-Cysteine + 4.4 L-Aspartate + 7.4 L-Glutamate + 5 L-Phenylalanine + 5.9 Glycine + 1.4 L-Histidine + 10.6 L-Isoleucine + 8.8 L-Lysine + 10.2 L-Leucine + 1.9 L-Methionine + 5.4 L-Asparagine + 3.6 L-Proline + 2 L-Glutamine + 4.1 L-Arginine + 6.5 L-Serine + 4.2 L-Threonine + 6.3 L-Valine + 0.9 L-Tryptophan + 4.6 L-Tyrosine + 198 GTP + 199 H2O = 100 AMP + 198 GDP + 1 pep…			N							1
R610	rRNA_synthesis	0.18 ATP + 0.25 UTP + 0.32 CTP + 0.25 GTP = 1 rRNA + 1 PPi			N							1
R612	DNA_synthesis	0.34 dATP + 0.34 dTTP + 0.16 dCTP + 0.16 dGTP = 1 DNA + 1 PPi			N							1
R614	biomass_synthesis	0.065 DNA + 0.502 rRNA + 0.129 C25-C25 + 0.678 glucose-6-phosphate + 0.053 peptide_biomass + 150 Maintenance_energy = 1 kg_biomass + 0.678 Phosphate			N							1
R616	biomass_excrete	1 kg_biomass = 1 kg_biomass_EXT			N							1
R618	flavin_reductase	1 FAD + 1 NADH + 1 Proton = 1 FADH2 + 1 NAD		assumed	Y							1
R620	NADPH_NAD_oxidoreductase	1 NAD + 1 NADPH = 1 NADH + 1 NADP		assumed	Y							1
R622	proton_diffusion	1 proton_external = 1 Proton		diffusion	Y							0
R624	fdh	1 formate + 1 NAD = 1 CO2 + 1 NADH		formate dehydrogenase, alpha subunit, archaeal-type	N	2504814211	cren1_8best_scaffolds_00013620	VKVVVEDKILEAIPNETILTFLLRNNIHIPFICYQPGLDVLESCETCIVE ANGHLVRACSTKIGEGMKISISSKRVYEARKKAFDRILRDHYLYCTLCDK SSYCYLRYWVLHLGIEHQDYKSKNYPIDDSNPFYIYDPNQCILCGRCVEA CQDLVVNEVIHIDWNLNPPRVVWDRGAPINQSSCVSCGTCVTVCPVNALM EKKVLGEMGYFTGLNPKIKQGLIQITKQIEKSIDTFQPILEISEIDAKLR TLVKRTKTVCMFCGVGCSFEVWTKDNKIIKVQPSPNSPANGLATCIKGKF GWDFVNDPDRLKKPLIKENGKFREATWQEALNLIINKLKEIKEKYGPDAI GIIANCTGTNEEAYLAQKLARAVIGTNNVDNCARYCQAPATT…	GTGAAGGTTGTTGTAGAGGATAAGATTTTAGAAGCTATTCCTAACGAAAC AATCTTAACGTTTTTACTGAGAAATAATATACATATTCCTTTTATTTGTT ATCAACCAGGTCTTGATGTTCTTGAATCATGTGAAACATGTATTGTAGAG GCAAATGGTCATCTAGTAAGAGCGTGTTCAACAAAAATAGGAGAGGGAAT GAAAATATCAATCTCATCAAAGAGAGTTTATGAAGCAAGGAAAAAGGCAT TTGACAGAATATTAAGAGATCATTATTTATATTGTACTTTATGTGACAAA AGTTCATATTGTTATTTAAGATATTGGGTTTTGCATCTAGGAATAGAGCA TCAAGATTATAAAAGTAAAAACTATCCGATAGATGATTCAAA…			1
R626	formaldehyde_ox	1 formaldehyde + 1 tetrahydrofolate_B9 = 1 5-10-Methylenetetrahydrofolate + 1 H2O		assumed	Y							1
R628	carbonic_acid	H2CO3 = CO2 + H2O		equilibrium	Y							1
R630	urea_excrete	1 urea = 1 urea_ext		diffusion	N							1
R632	bicarbonate_equilibrium	1 HCO3 + 1 Proton = 1 CO2 + 1 H2O		equilibrium	Y							1
R634	Acetate_excretion	1 Acetate = 1 Acetate_ext		assumed	N							1
R635	lactate_excretion	1 Lactate_ext = 1 Lactate		assumed	N							1
R636	formaldehyde_diffusion	formaldehyde = formaldehyde_ext		assumed	N							1
R637	formate_diffusion	formate = formate_ext		assumed	N							1
R639	H2S_exchange	1 H2S = 1 H2S_ext		assumed	Y							1
R640	NH3_transport	1 NH3_ext = 1 NH3		ammonium transporter	Y	2504813199	cren1_8best_scaffolds_00003500	VLAVDVQNSYSSGDTAWQLITATLVGLQSIPGLALMYAGLVNKRHAINTA LMVFYAFSATTVVWILWAYGMAFGYPLIKDFIGFPKPYTDYISQGAQAII PSAGITANFPMAVMVYFQLVFASITIVILAGSVLERMNFKAWLIFVPLWI TFDYSFIAFWIWGGGFLFQLGALDFSGGYVIHLNAGIAAIAAALAVGPRI HSKYFQRPNNPLLVLAGAGILWLGWNGFNGGDPFAANTDAAIAILNTNLA TAIAVVTWIILDTIYYERTSLIGSVNGMIAGLVAITPAAGIVSGYSSIVI GILGSFFAWLSMNKIQRRLKVDDNLGVFSTHAIPGLTGGILTGIFAEPAY ASLFGINAVGAIYGNIYQLLIQILAAGIVIAYSFLSTLGILQ…	GTGCTAGCTGTTGATGTACAAAATTCCTATAGCTCCGGTGACACTGCATG GCAATTAATTACAGCAACCCTAGTAGGTTTACAGTCAATACCTGGTTTAG CACTGATGTATGCAGGTCTAGTAAATAAAAGGCATGCAATAAACACCGCT CTTATGGTATTTTATGCATTCTCAGCTACTACTGTAGTATGGATATTGTG GGCATATGGAATGGCCTTCGGTTATCCATTAATTAAAGATTTCATCGGAT TTCCTAAACCTTATACCGATTATATATCACAAGGAGCTCAAGCAATAATA CCTTCAGCTGGCATAACCGCAAACTTTCCCATGGCAGTAATGGTCTATTT TCAATTGGTATTTGCTTCAATAACAATCGTAATATTAGCAGG…			1
R641	O2_diffusion	1 O2_out = 1 O2		assumed	N							1
R642	phosphate_uptake	1 ATP + 1 H2O + 1 Phosphate_out = 1 ADP + 2 Phosphate + 1 Proton		phosphate ABC transporter, permease protein PstC	N	2504813453	cren1_8best_scaffolds_00006040	MRSNKVYYYYFAGCIAVSSLLFLIIISLVIASIPAFDFYGVGLFASYFPA IYGTIVVSITAILIATVLSIGSSIFIVEYVPQRIKGFFINLNDLMASFPT IVYGFWGLYELGPFLNSTLFQFLYTYLGFIPLFSTPPTAVSYLLASIVLA IMITPFASSLIREVYSKIPESMDEGIYALGLGKYHVIKIKISYIAKSILG ALTLAYGRGLGETVAVDLTIGNSFIASPSLLSTGITIPALIANQFGSAFT ELELSSLFSLALVLFIIGLVFIIAGKLLFYKRQ	ATGAGGTCTAACAAAGTTTATTATTATTATTTTGCCGGTTGTATTGCAGT CTCTTCTTTACTTTTTCTTATAATTATTTCACTAGTCATAGCATCTATTC CTGCTTTTGATTTCTATGGGGTAGGATTATTTGCATCGTATTTTCCCGCA ATATACGGGACCATAGTTGTCTCTATAACTGCGATTTTAATAGCTACTGT TTTATCCATTGGTAGCAGCATTTTTATAGTCGAATACGTCCCTCAAAGAA TTAAAGGGTTTTTCATAAACTTAAACGATTTGATGGCTTCTTTTCCCACG ATAGTTTATGGTTTCTGGGGGCTTTATGAATTGGGGCCTTTCTTAAATTC AACATTATTTCAATTTTTATACACGTATTTAGGCTTCATACC…			1
				phosphate ABC transporter, phosphate-binding protein		2504813454	cren1_8best_scaffolds_00006050	MAKRLALSKLVIGTTIVAIVIVGALLYTVYNNMTGNNPSGSKINLNSINV SIIMGGSTFINPQMQAWIQKFSSKFPNILVTYQSVGSGAGANNFISGTYD VGATDAPMPTELWQKATALKGSVITIPDIVGSEAIIFNIPGFDPSKNGNL NLTASILARIYLGQISYWDDPSIKSLNPGFNFPHQKITAVHRSDGSGTTF VFTVWLYLTSIEWKTSGVGYGYTVNWPVDKLGGLGGKGNEGVTAYVKQTE FSIGYVEVQYAIANNLETAAIENPSGKFVLPNSNSISLALLSLDITKFPQ PTQDWSNITALLLNSQDPNSYPIVTFSYLVIQKNYSDLNKAAGIYAFLNY IFTEGQSNGNIVTGYLPLPTNVQNYVLNEIKLISYNSQPVYQ…	ATGGCAAAAAGATTAGCTCTTTCAAAGCTAGTAATTGGCACAACTATAGT GGCAATAGTTATTGTAGGGGCTTTGTTGTATACAGTTTATAACAACATGA CAGGCAATAATCCTTCTGGCTCAAAAATCAATTTAAATTCAATTAACGTT TCCATTATAATGGGAGGTTCAACATTCATAAATCCCCAAATGCAAGCATG GATACAGAAATTTTCTTCAAAATTTCCTAATATATTAGTAACTTATCAAT CTGTGGGTAGTGGAGCGGGAGCAAACAACTTTATCAGTGGTACGTATGAT GTAGGTGCTACAGATGCACCAATGCCCACTGAACTTTGGCAAAAGGCTAC AGCATTAAAGGGAAGCGTAATCACTATACCAGATATTGTTGG…
R645	inorganic_pyrophosphatase	1 H2O + 1 PPi = 2 Phosphate + 1 Proton		assumed	N							1
R647	phosphate_excrete	1 Phosphate = 1 Phosphate_out		diffusion	N							1
R649	H2O2_diffusion	1 H2O2_ext = 1 H2O2		diffusion	Y							1
R651	CO2_diffusion	1 CO2 = 1 CO2_out		diffusion	Y							1
R653	CELB_transport	1 ATP + 1 CELB_out + 1 H2O = 1 ADP + 1 CELB + 1 Phosphate + 1 Proton		assumed	N							1
R655	L-Alanine_uptake	L-Alanine_ext + .33 Maintenance_energy = L-Alanine			N							1
R656	L-Cysteine_uptake	L-Cysteine_ext + .33 Maintenance_energy = L-Cysteine			N							1
R657	L-Aspartate_uptake	L-Aspartate_ext + .33 Maintenance_energy = L-Aspartate			N							1
R658	L-Glutamate_uptake	L-Glutamate_ext + .33 Maintenance_energy = L-Glutamate			N							1
R659	L-Phenylalanine_uptake	L-Phenylalanine_ext + .33 Maintenance_energy = L-Phenylalanine			N							1
R660	Glycine_uptake	Glycine_ext + .33 Maintenance_energy = Glycine			N							1
R661	L-Histidine_uptake	L-Histidine_ext + .33 Maintenance_energy = L-Histidine			N							1
R662	L-Isoleucine_uptake	L-Isoleucine_ext + .33 Maintenance_energy = L-Isoleucine			N							1
R663	L-Lysine_uptake	L-Lysine_ext + .33 Maintenance_energy = L-Lysine			N							1
R664	L-Leucine_uptake	L-Leucine_ext + .33 Maintenance_energy = L-Leucine			N							1
R665	L-Methionine_uptake	L-Methionine_ext + .33 Maintenance_energy = L-Methionine			N							1
R666	L-Asparagine_uptake	L-Asparagine_ext + .33 Maintenance_energy = L-Asparagine			N							1
R667	L-Proline_uptake	L-Proline_ext + .33 Maintenance_energy = L-Proline			N							1
R668	L-Glutamine_uptake	L-Glutamine_ext + .33 Maintenance_energy = L-Glutamine			N							1
R669	L-Arginine_uptake	L-Arginine_ext + .33 Maintenance_energy = L-Arginine			N							1
R670	L-Serine_uptake	L-Serine_ext + .33 Maintenance_energy = L-Serine			N							1
R671	L-Threonine_uptake	L-Threonine_ext + .33 Maintenance_energy = L-Threonine			N							1
R672	L-Valine_uptake	L-Valine_ext + .33 Maintenance_energy = L-Valine			N							1
R673	L-Tryptophan_uptake	L-Tryptophan_ext + .33 Maintenance_energy = L-Tryptophan			N							1
R674	L-Tyrosine_uptake	L-Tyrosine_ext + .33 Maintenance_energy = L-Tyrosine			N							1
R675	myell_protein_transport	33 ATP + 33 H2O + 1 myell_protein_ext = 33 ADP + 1 myell_protein + 33 Phosphate + 33 Proton			N							1
R677	AMP_uptake	1 AMP_ext = 1 AMP_deg			N							1
R678	GMP_uptake	1 GMP_ext = 1 GMP_deg			N							1
R679	UMP_uptake	1 UMP_ext = 1 UMP_deg			N							1
R680	CMP_uptake	1 CMP_ext = 1 CMP_deg			N							1
R681	myell_rRNA_transport	1 myell_rRNA_ext = 1 myell_rRNA			N							1
R683	Lipid_transport	1 myell_lipid_ext + 1 ATP + 1 H2O = 1 caldarchaeol_di-P + 1 ADP + 1 Phosphate + 1 Proton		transport	N							1
R685	myell_DNA_excrete	1 myell_DNA = 1 myell_DNA_EXT			N							1
R687	myell_biomass_transport	1 myell_biomass_ext = 1 myell_biomass			N							1
R689	myell_biomass_deg	1 myell_biomass + 2.145 Maintenance_energy = 0.503 myell_rRNA + 0.075 caldarchaeol_di-P + 0.321 CELB + 0.053 myell_protein + 0.065 myell_DNA			N							1
R691	Maintenance	1 ATP + 1 H2O = 1 ADP + 1 Maintenance_energy + 1 Phosphate + 1 Proton			N							1
R693	Energy_leakage	1 Maintenance_energy = 1 Maintenance_leak			N							0

## Sheet: Reactions
R4	1 CELB + 1 H2O = 2 D-glucose	N	1	;	R4	1 CELB + 1 H2O = 2 D-glucose	|	#	0	Inf	0	0	1	1	0	0.01														1;1	1;1;1;1	1;1;1;1;1;1;1;1	1;1;1;1;1;1;1;1;1;1;1;1;1;1;1;1	1;1;1;1;1;1;1;1;1;1;1;1;1;1;1;1;1;1;1;1;1;1;1;1;1;1;1;1;1;1;1;1	1;1;1;1;1;1;1;1;1;1;1;1;1;1;1;1;1;1;1;1;1;1;1;1;1;1;1;1;1;1;1;1;1;1;1;1;1;1;1;1;1;1;1;1;1;1;1;1;1;1;1;1;0;1;1;1;1;1;1;1;1;1;1;1	1;1;1;1;1;1;1;1;1;1;1;1;1;1;1;1;1;1;1;1;1;1;1;1;1;1;1;1;1;1;1;1;1;1;1;1;1;1;1;1;1;1;1;1;1;1;1;1;1;1;1;1;0;1;1;1;1;1;1;1;1;1;1;1;1;1;1;1;1;1;1;1;1;1;1;1;1;3;1;1;1;1;1;1;1;1;1;1;1;1;1;1;1;1;1;1;1;1;1;1;1;1;1;1;1;1;1;1;1;1;1;1;1;1;1;1;1;1;1;1;1;1;1;0;1;1;3;1	1;1;1;1;1;1;1;1;1;1;1;1;1;1;1;1;1;1;1;1;1;1;1;1;1;1;1;1;1;1;1;1;1;1;1;1;1;1;1;1;1;1;1;1;1;1;1;1;1;1;1;1;0;1;1;1;1;1;1;1;1;1;1;1;1;1;1;1;1;1;1;1;1;1;1;1;1;3;1;1;1;1;1;1;1;1;1;1;1;1;1;1;1;1;1;1;1;1;1;1;1;1;1;1;1;1;1;1;1;1;1;1;1;1;1;1;1;1;1;1;1;1;1;0;1;1;3;1;1;3;1;1;1;5;1;3;1;5;5;4;3;1;1;1;1;3;12;8;1;1;3;1;1;1;1;1;1;1;1;1;1;1;1;1;1;1;1;1;1;1;1;1;1;1;1;1;1;1;1;4;4;1;1;1;1;1;1;1;1;1;1;1;1;1;1;1;1;1;1;…
R6	1 ATP + 1 D-glucose = 1 ADP + 1 glucose-6-phosphate + 1 Proton	N	1		R6	1 ATP + 1 D-glucose = 1 ADP + 1 glucose-6-phosphate + 1 Proton	|	#	0	Inf	0	0	1	1	0	0.01
R8	1 glucose-6-phosphate = 1 D-fructose-6-phosphate	Y	1		R8	1 glucose-6-phosphate = 1 D-fructose-6-phosphate	|	#	-inf	Inf	0	0	1	1	0	0.01														1;1
R10	1 D-fructose-6-phosphate + 1 ATP = 1 D-fructose-1_6-bisphosphate + 1 ADP + 1 Proton	N	1		R10	1 D-fructose-6-phosphate + 1 ATP = 1 D-fructose-1_6-bisphosphate + 1 ADP + 1 Proton	|	#	0	Inf	0	0	1	1	0	0.01
R12	1 D-fructose-1_6-bisphosphate + 1 H2O = 1 D-fructose-6-phosphate + 1 Phosphate	N	1		R12	1 D-fructose-1_6-bisphosphate + 1 H2O = 1 D-fructose-6-phosphate + 1 Phosphate	|	#	0	Inf	0	0	1	1	0	0.01														1;1	1;1;1;1
R13	1 D-fructose-1_6-bisphosphate = 1 DHAP + 1 Glyceraldehyde3-phosphate	Y	1		R13	1 D-fructose-1_6-bisphosphate = 1 DHAP + 1 Glyceraldehyde3-phosphate	|	#	-inf	Inf	0	0	1	1	0	0.01
R15	1 Glyceraldehyde3-phosphate = 1 DHAP	Y	1		R15	1 Glyceraldehyde3-phosphate = 1 DHAP	|	#	-inf	Inf	0	0	1	1	0	0.01														1;1
R17	1 Glyceraldehyde3-phosphate + 1 H2O + 1 NADP = 1 3-Phosphoglycerate + 1 NADPH + 2 Proton	N	1		R17	1 Glyceraldehyde3-phosphate + 1 H2O + 1 NADP = 1 3-Phosphoglycerate + 1 NADPH + 2 Proton	|	#	0	Inf	0	0	1	1	0	0.01
R19	1 1_3-Bisphospho-D-glycerate + 1 NADH + 1 Proton = 1 Glyceraldehyde3-phosphate + 1 NAD + 1 Phosphate	Y	1		R19	1 1_3-Bisphospho-D-glycerate + 1 NADH + 1 Proton = 1 Glyceraldehyde3-phosphate + 1 NAD + 1 Phosphate	|	#	-inf	Inf	0	0	1	1	0	0.01														1;1	1;1;1;1	1;1;1;1;1;1;1;1
R21	1 3-Phosphoglycerate + 1 ATP = 1 1_3-Bisphospho-D-glycerate + 1 ADP	N	1		R21	1 3-Phosphoglycerate + 1 ATP = 1 1_3-Bisphospho-D-glycerate + 1 ADP	|	#	0	Inf	0	0	1	1	0	0.01
R23	1 3-Phosphoglycerate = 1 2-Phospho-D-glycerate	Y	1		R23	1 3-Phosphoglycerate = 1 2-Phospho-D-glycerate	|	#	-inf	Inf	0	0	1	1	0	0.01														1;1
R25	1 2-Phospho-D-glycerate = 1 H2O + 1 Phosphoenolpyruvate	Y	1		R25	1 2-Phospho-D-glycerate = 1 H2O + 1 Phosphoenolpyruvate	|	#	-inf	Inf	0	0	1	1	0	0.01
R27	1 ADP + 1 Phosphoenolpyruvate + 1 Proton = 1 ATP + 1 Pyruvate	N	1		R27	1 ADP + 1 Phosphoenolpyruvate + 1 Proton = 1 ATP + 1 Pyruvate	|	#	0	Inf	0	0	1	1	0	0.01														1;1	1;1;1;1
R29	1 ATP + 1 Phosphate + 1 Pyruvate = 1 AMP + 1 Phosphoenolpyruvate + 1 PPi + 1 Proton	N	1		R29	1 ATP + 1 Phosphate + 1 Pyruvate = 1 AMP + 1 Phosphoenolpyruvate + 1 PPi + 1 Proton	|	#	0	Inf	0	0	1	1	0	0.01
R32	1 CO2 + 1 H2O + 1 Phosphoenolpyruvate = 1 Oxaloacetate + 1 Phosphate + 1 Proton	N	1		R32	1 CO2 + 1 H2O + 1 Phosphoenolpyruvate = 1 Oxaloacetate + 1 Phosphate + 1 Proton	|	#	0	Inf	0	0	1	1	0	0.01														1;1
R34	1 L-Malate + 1 NADP = 1 CO2 + 1 NADPH + 1 Pyruvate	Y	1		R34	1 L-Malate + 1 NADP = 1 CO2 + 1 NADPH + 1 Pyruvate	|	#	-inf	Inf	0	0	1	1	0	0.01
R37	1 Proton + 1 Pyruvate + 1 TPP = 1 2-Hydroxyethyl-ThPP + 1 CO2	N	1		R37	1 Proton + 1 Pyruvate + 1 TPP = 1 2-Hydroxyethyl-ThPP + 1 CO2	|	#	0	Inf	0	0	1	1	0	0.01														1;1	1;1;1;1	1;1;1;1;1;1;1;1	1;1;1;1;1;1;1;1;1;1;1;1;1;1;1;1
R38	1 2-Hydroxyethyl-ThPP + 1 Lipoamide = 1 S-Acetyldihydrolipoamide + 1 TPP	Y	1		R38	1 2-Hydroxyethyl-ThPP + 1 Lipoamide = 1 S-Acetyldihydrolipoamide + 1 TPP	|	#	-inf	Inf	0	0	1	1	0	0.01
R41	1 CoA + 1 S-Acetyldihydrolipoamide = 1 Acetyl-CoA + 1 Dihydrolipoamide	Y	1		R41	1 CoA + 1 S-Acetyldihydrolipoamide = 1 Acetyl-CoA + 1 Dihydrolipoamide	|	#	-inf	Inf	0	0	1	1	0	0.01														1;1
R44	1 Dihydrolipoamide + 1 NAD = 1 Lipoamide + 1 NADH + 1 Proton	Y	1		R44	1 Dihydrolipoamide + 1 NAD = 1 Lipoamide + 1 NADH + 1 Proton	|	#	-inf	Inf	0	0	1	1	0	0.01
R46	1 Citrate + 1 CoA + 1 Proton = 1 Acetyl-CoA + 1 H2O + 1 Oxaloacetate	Y	1		R46	1 Citrate + 1 CoA + 1 Proton = 1 Acetyl-CoA + 1 H2O + 1 Oxaloacetate	|	#	-inf	Inf	0	0	1	1	0	0.01														1;1	1;1;1;1
R49	1 Citrate = 1 Isocitrate	Y	1		R49	1 Citrate = 1 Isocitrate	|	#	-inf	Inf	0	0	1	1	0	0.01
R51	1 Isocitrate + 1 NAD = 1 2-Oxoglutarate + 1 CO2 + 1 NADH	N	1		R51	1 Isocitrate + 1 NAD = 1 2-Oxoglutarate + 1 CO2 + 1 NADH	|	#	0	Inf	0	0	1	1	0	0.01														1;1
R53	1 2-Oxoglutarate + 1 CoA + 1 NAD = 1 CO2 + 1 NADH + 1 Succinyl-CoA	Y	1		R53	1 2-Oxoglutarate + 1 CoA + 1 NAD = 1 CO2 + 1 NADH + 1 Succinyl-CoA	|	#	-inf	Inf	0	0	1	1	0	0.01
R58	1 ADP + 1 Phosphate + 1 Succinyl-CoA = 1 ATP + 1 CoA + 1 Succinate	Y	1		R58	1 ADP + 1 Phosphate + 1 Succinyl-CoA = 1 ATP + 1 CoA + 1 Succinate	|	#	-inf	Inf	0	0	1	1	0	0.01														1;1	1;1;1;1	1;1;1;1;1;1;1;1
R61	1 Q + 1 Succinate = 1 QH2 + 1 Fumarate	Y	1		R61	1 Q + 1 Succinate = 1 QH2 + 1 Fumarate	|	#	-inf	Inf	0	0	1	1	0	0.01
R64	1 Fumarate + 1 H2O = 1 L-Malate	Y	1		R64	1 Fumarate + 1 H2O = 1 L-Malate	|	#	-inf	Inf	0	0	1	1	0	0.01														1;1
R66	1 L-Malate + 1 NAD = 1 NADH + 1 Oxaloacetate + 1 Proton	Y	1		R66	1 L-Malate + 1 NAD = 1 NADH + 1 Oxaloacetate + 1 Proton	|	#	-inf	Inf	0	0	1	1	0	0.01
R68	1 Acetyl-CoA + 1 Succinate = 1 Acetate + 1 Succinyl-CoA	Y	1		R68	1 Acetyl-CoA + 1 Succinate = 1 Acetate + 1 Succinyl-CoA	|	#	-inf	Inf	0	0	1	1	0	0.01														1;1	1;1;1;1
R70	Lactate + 2 ferricyt_c = Pyruvate + 2 ferrocyt_c + 2 Proton	N	1		R70	Lactate + 2 ferricyt_c = Pyruvate + 2 ferrocyt_c + 2 Proton	|	#	0	Inf	0	0	1	1	0	0.01
R72	1 Isocitrate = 1 glyoxylate + 1 Succinate	Y	1		R72	1 Isocitrate = 1 glyoxylate + 1 Succinate	|	#	-inf	Inf	0	0	1	1	0	0.01														1;1
R74	1 Acetyl-CoA + 1 glyoxylate + 1 H2O = 1 CoA + 1 L-Malate + 1 Proton	N	1		R74	1 Acetyl-CoA + 1 glyoxylate + 1 H2O = 1 CoA + 1 L-Malate + 1 Proton	|	#	0	Inf	0	0	1	1	0	0.01
R77	1 D-glucose + 1 NADP = 1 D-glucono-1_5-lactone + 1 NADPH + 1 Proton	Y	1		R77	1 D-glucose + 1 NADP = 1 D-glucono-1_5-lactone + 1 NADPH + 1 Proton	|	#	-inf	Inf	0	0	1	1	0	0.01														1;1	1;1;1;1	1;1;1;1;1;1;1;1	1;1;1;1;1;1;1;1;1;1;1;1;1;1;1;1	1;1;1;1;1;1;1;1;1;1;1;1;1;1;1;1;1;1;1;1;0;1;1;1;1;1;1;1;1;1;1;1
R79	1 D-glucono-1_5-lactone + 1 H2O = 1 GLCN + 1 Proton	Y	1		R79	1 D-glucono-1_5-lactone + 1 H2O = 1 GLCN + 1 Proton	|	#	-inf	Inf	0	0	1	1	0	0.01
R81	1 GLCN = 1 2-keto-3-deoxygluconate + 1 H2O	Y	1		R81	1 GLCN = 1 2-keto-3-deoxygluconate + 1 H2O	|	#	-inf	Inf	0	0	1	1	0	0.01														1;1
R83	1 2-keto-3-deoxygluconate + 1 ATP = 1 2-Keto-3-deoxy-6-phosphogluconate + 1 ADP + 1 Proton	N	1		R83	1 2-keto-3-deoxygluconate + 1 ATP = 1 2-Keto-3-deoxy-6-phosphogluconate + 1 ADP + 1 Proton	|	#	0	Inf	0	0	1	1	0	0.01
R85	1 2-Keto-3-deoxy-6-phosphogluconate = 1 Glyceraldehyde3-phosphate + 1 Pyruvate	Y	1		R85	1 2-Keto-3-deoxy-6-phosphogluconate = 1 Glyceraldehyde3-phosphate + 1 Pyruvate	|	#	-inf	Inf	0	0	1	1	0	0.01														1;1	1;1;1;1
R87	1 6-Phospho-D-gluconate = 1 2-Keto-3-deoxy-6-phosphogluconate + 1 H2O	Y	1		R87	1 6-Phospho-D-gluconate = 1 2-Keto-3-deoxy-6-phosphogluconate + 1 H2O	|	#	-inf	Inf	0	0	1	1	0	0.01
R89	1 6-Phospho-D-gluconate + 1 NADP = 1 CO2 + 1 D-Ribulose5-phosphate + 1 NADPH	N	1		R89	1 6-Phospho-D-gluconate + 1 NADP = 1 CO2 + 1 D-Ribulose5-phosphate + 1 NADPH	|	#	0	Inf	0	0	1	1	0	0.01														1;1
R91	1 ribose-5-phosphate = 1 D-Ribulose5-phosphate	Y	1		R91	1 ribose-5-phosphate = 1 D-Ribulose5-phosphate	|	#	-inf	Inf	0	0	1	1	0	0.01
R94	1 ATP + 1 ribose-5-phosphate = 1 AMP + 1 Proton + 1 PRPP	N	1		R94	1 ATP + 1 ribose-5-phosphate = 1 AMP + 1 Proton + 1 PRPP	|	#	0	Inf	0	0	1	1	0	0.01														1;1	1;1;1;1	1;1;1;1;1;1;1;1
R96	1 Glyceraldehyde3-phosphate + 1 Sedoheptulose7-phosphate = 1 D-Xylulose5-phosphate + 1 ribose-5-phosphate	Y	1		R96	1 Glyceraldehyde3-phosphate + 1 Sedoheptulose7-phosphate = 1 D-Xylulose5-phosphate + 1 ribose-5-phosphate	|	#	-inf	Inf	0	0	1	1	0	0.01
R97	1 D-fructose-6-phosphate + 1 Glyceraldehyde3-phosphate = 1 D-Erythrose4-phosphate + 1 D-Xylulose5-phosphate	Y	1		R97	1 D-fructose-6-phosphate + 1 Glyceraldehyde3-phosphate = 1 D-Erythrose4-phosphate + 1 D-Xylulose5-phosphate	|	#	-inf	Inf	0	0	1	1	0	0.01														1;1
R99	1 Phosphate + 1 Sedoheptulose7-phosphate = 1 H2O + 1 sedoheptulose-1_7-bisphosphate	Y	1		R99	1 Phosphate + 1 Sedoheptulose7-phosphate = 1 H2O + 1 sedoheptulose-1_7-bisphosphate	|	#	-inf	Inf	0	0	1	1	0	0.01
R100	1 sedoheptulose-1_7-bisphosphate = 1 D-Erythrose4-phosphate + 1 DHAP	Y	1		R100	1 sedoheptulose-1_7-bisphosphate = 1 D-Erythrose4-phosphate + 1 DHAP	|	#	-inf	Inf	0	0	1	1	0	0.01														1;1	1;1;1;1
R102	1 D-fructose-6-phosphate = 1 3-hexulose-6-phosphate	Y	1		R102	1 D-fructose-6-phosphate = 1 3-hexulose-6-phosphate	|	#	-inf	Inf	0	0	1	1	0	0.01
R104	1 3-hexulose-6-phosphate = 1 D-Ribulose5-phosphate + 1 formaldehyde	Y	1		R104	1 3-hexulose-6-phosphate = 1 D-Ribulose5-phosphate + 1 formaldehyde	|	#	-inf	Inf	0	0	1	1	0	0.01														1;1
R107	1 L-Glutamate + 1 Oxaloacetate = 1 2-Oxoglutarate + 1 L-Aspartate	Y	1		R107	1 L-Glutamate + 1 Oxaloacetate = 1 2-Oxoglutarate + 1 L-Aspartate	|	#	-inf	Inf	0	0	1	1	0	0.01
R110	1 GTP + 1 IMP + 1 L-Aspartate = 1 Adenylosuccinate + 1 GDP + 1 Phosphate + 2 Proton	N	1		R110	1 GTP + 1 IMP + 1 L-Aspartate = 1 Adenylosuccinate + 1 GDP + 1 Phosphate + 2 Proton	|	#	0	Inf	0	0	1	1	0	0.01														1;1	1;1;1;1	1;1;1;1;0;1;1;1	1;1;1;1;0;1;1;1;1;1;1;1;1;1;1;1
R112	1 Adenylosuccinate = 1 AMP + 1 Fumarate	N	1		R112	1 Adenylosuccinate = 1 AMP + 1 Fumarate	|	#	0	Inf	0	0	1	1	0	0.01
R114	1 L-Glutamate + 1 Pyruvate = 1 2-Oxoglutarate + 1 L-Alanine	Y	1		R114	1 L-Glutamate + 1 Pyruvate = 1 2-Oxoglutarate + 1 L-Alanine	|	#	-inf	Inf	0	0	1	1	0	0.01														1;1
R116	1 L-Glutamate + 1 NADH + 2 Proton = 1 H2O + 1 L-Glutamate5-semialdehyde + 1 NAD	Y	1		R116	1 L-Glutamate + 1 NADH + 2 Proton = 1 H2O + 1 L-Glutamate5-semialdehyde + 1 NAD	|	#	-inf	Inf	0	0	1	1	0	0.01
R118	1 L-Glutamate5-semialdehyde = 1 1-Pyrroline-5-carboxylate + 1 H2O + 1 Proton	Y	0		R118	1 L-Glutamate5-semialdehyde = 1 1-Pyrroline-5-carboxylate + 1 H2O + 1 Proton	|	#	-inf	Inf	0	0	1	1	0	0.01														0;1	0;1;1;1
R120	1 1-Pyrroline-5-carboxylate + 1 NADPH + 2 Proton = 1 L-Proline + 1 NADP	Y	1		R120	1 1-Pyrroline-5-carboxylate + 1 NADPH + 2 Proton = 1 L-Proline + 1 NADP	|	#	-inf	Inf	0	0	1	1	0	0.01
R122	L-Glutamate + Acetyl-CoA = N-Acetyl-L-glutamate + CoA + Proton	N	1		R122	L-Glutamate + Acetyl-CoA = N-Acetyl-L-glutamate + CoA + Proton	|	#	0	Inf	0	0	1	1	0	0.01														1;1
R124	ATP + N-Acetyl-L-glutamate = ADP + N-Acetyl-L-glutamate5-phosphate	N	1		R124	ATP + N-Acetyl-L-glutamate = ADP + N-Acetyl-L-glutamate5-phosphate	|	#	0	Inf	0	0	1	1	0	0.01
R126	N-Acetyl-L-glutamate5-semialdehyde + Phosphate + NADP = N-Acetyl-L-glutamate5-phosphate + NADPH + Proton	Y	1		R126	N-Acetyl-L-glutamate5-semialdehyde + Phosphate + NADP = N-Acetyl-L-glutamate5-phosphate + NADPH + Proton	|	#	-inf	Inf	0	0	1	1	0	0.01														1;1	1;1;1;1	1;1;1;1;1;1;1;1
R128	N-Acetylornithine + 2-Oxoglutarate = N-Acetyl-L-glutamate5-semialdehyde + L-Glutamate	Y	1		R128	N-Acetylornithine + 2-Oxoglutarate = N-Acetyl-L-glutamate5-semialdehyde + L-Glutamate	|	#	-inf	Inf	0	0	1	1	0	0.01
R130	N-Acetylornithine + H2O = Acetate + Ornithine	N	1		R130	N-Acetylornithine + H2O = Acetate + Ornithine	|	#	0	Inf	0	0	1	1	0	0.01														1;1
R132	1 ATP + 1 CO2 + 1 NH3 = 1 ADP + 1 Carbamoylphosphate + 1 Proton	N	1		R132	1 ATP + 1 CO2 + 1 NH3 = 1 ADP + 1 Carbamoylphosphate + 1 Proton	|	#	0	Inf	0	0	1	1	0	0.01
R134	1 Carbamoylphosphate + 1 Ornithine = 1 Citrulline + 1 Phosphate + 1 Proton	Y	1		R134	1 Carbamoylphosphate + 1 Ornithine = 1 Citrulline + 1 Phosphate + 1 Proton	|	#	-inf	Inf	0	0	1	1	0	0.01														1;1	1;1;1;1
R136	1 ATP + 1 Citrulline + 1 L-Aspartate = 1 AMP + 1 L-Argininosuccinate + 1 PPi + 1 Proton	Y	1		R136	1 ATP + 1 Citrulline + 1 L-Aspartate = 1 AMP + 1 L-Argininosuccinate + 1 PPi + 1 Proton	|	#	-inf	Inf	0	0	1	1	0	0.01
R138	1 L-Argininosuccinate = 1 Fumarate + 1 L-Arginine	Y	1		R138	1 L-Argininosuccinate = 1 Fumarate + 1 L-Arginine	|	#	-inf	Inf	0	0	1	1	0	0.01														1;1
R140	1 Acetyl-CoA + 1 L-Serine = 1 CoA + 1 O-Acetyl-L-serine	Y	1		R140	1 Acetyl-CoA + 1 L-Serine = 1 CoA + 1 O-Acetyl-L-serine	|	#	-inf	Inf	0	0	1	1	0	0.01
R142	1 H2S + 1 O-Acetyl-L-serine = 1 Acetate + 1 L-Cysteine + 1 Proton	N	1		R142	1 H2S + 1 O-Acetyl-L-serine = 1 Acetate + 1 L-Cysteine + 1 Proton	|	#	0	Inf	0	0	1	1	0	0.01														1;1	1;1;1;1	1;1;1;1;1;1;1;1	1;1;1;1;1;1;1;1;1;1;1;1;1;3;1;1	1;1;1;1;1;1;1;1;1;1;1;1;1;3;1;1;1;1;1;1;1;1;1;1;1;1;1;1;1;1;1;1	1;1;1;1;1;1;1;1;1;1;1;1;1;3;1;1;1;1;1;1;1;1;1;1;1;1;1;1;1;1;1;1;1;1;1;1;1;1;1;1;1;1;1;1;1;1;1;1;1;1;1;1;1;1;1;1;1;1;1;0;1;1;3;1
R144	1 ATP + 1 L-Aspartate = 1 4-Phospho-L-aspartate + 1 ADP	Y	1		R144	1 ATP + 1 L-Aspartate = 1 4-Phospho-L-aspartate + 1 ADP	|	#	-inf	Inf	0	0	1	1	0	0.01														1;1
R146	1 4-Phospho-L-aspartate + 1 NADPH + 1 Proton = 1 L-Aspartate4-semialdehyde + 1 NADP + 1 Phosphate	Y	1		R146	1 4-Phospho-L-aspartate + 1 NADPH + 1 Proton = 1 L-Aspartate4-semialdehyde + 1 NADP + 1 Phosphate	|	#	-inf	Inf	0	0	1	1	0	0.01														1;1
R148	1 L-Aspartate4-semialdehyde + 1 NADH + 1 Proton = 1 L-Homoserine + 1 NAD	Y	1		R148	1 L-Aspartate4-semialdehyde + 1 NADH + 1 Proton = 1 L-Homoserine + 1 NAD	|	#	-inf	Inf	0	0	1	1	0	0.01														1;1
R150	1 ATP + 1 L-Homoserine = 1 ADP + 1 O-Phospho-L-homoserine + 1 Proton	N	1		R150	1 ATP + 1 L-Homoserine = 1 ADP + 1 O-Phospho-L-homoserine + 1 Proton	|	#	0	Inf	0	0	1	1	0	0.01														1;1	1;1;1;1
R153	1 H2O + 1 O-Phospho-L-homoserine = 1 L-Threonine + 1 Phosphate	N	1		R153	1 H2O + 1 O-Phospho-L-homoserine = 1 L-Threonine + 1 Phosphate	|	#	0	Inf	0	0	1	1	0	0.01														1;1
R156	1 L-Threonine = 1 2-Oxobutyrate + 1 NH3 + 1 Proton	N	1		R156	1 L-Threonine = 1 2-Oxobutyrate + 1 NH3 + 1 Proton	|	#	0	Inf	0	0	1	1	0	0.01														1;1
R159	L-Cysteine + NH3 + 2-Oxobutyrate + Proton = Cystathionine + H2O	Y	1		R159	L-Cysteine + NH3 + 2-Oxobutyrate + Proton = Cystathionine + H2O	|	#	-inf	Inf	0	0	1	1	0	0.01														1;1
R160	1 H2O + 1 L-Cysteine = 1 H2S + 1 NH3 + 1 Proton + 1 Pyruvate	N	1		R160	1 H2O + 1 L-Cysteine = 1 H2S + 1 NH3 + 1 Proton + 1 Pyruvate	|	#	0	Inf	0	0	1	1	0	0.01														1;1	1;1;1;1	1;1;1;1;1;3;1;1
R162	1 Cystathionine + 1 H2O = 1 Homocysteine + 1 NH3 + 1 Proton + 1 Pyruvate	N	1		R162	1 Cystathionine + 1 H2O = 1 Homocysteine + 1 NH3 + 1 Proton + 1 Pyruvate	|	#	0	Inf	0	0	1	1	0	0.01														1;1
R164	1 5-methyl-tetrahydrofolate + 1 Homocysteine = 1 L-Methionine + 1 tetrahydrofolate_B9	Y	1		R164	1 5-methyl-tetrahydrofolate + 1 Homocysteine = 1 L-Methionine + 1 tetrahydrofolate_B9	|	#	-inf	Inf	0	0	1	1	0	0.01														1;1
R167	1 L-Serine = 1 NH3 + 1 Proton + 1 Pyruvate	N	1		R167	1 L-Serine = 1 NH3 + 1 Proton + 1 Pyruvate	|	#	0	Inf	0	0	1	1	0	0.01														1;1
R170	1 L-Serine + 1 tetrahydrofolate_B9 = 1 5-10-Methylenetetrahydrofolate + 1 Glycine + 1 H2O	Y	1		R170	1 L-Serine + 1 tetrahydrofolate_B9 = 1 5-10-Methylenetetrahydrofolate + 1 Glycine + 1 H2O	|	#	-inf	Inf	0	0	1	1	0	0.01														1;3	1;3;1;1
R173	1 3-Phosphoglycerate + 1 H2O + 1 L-Glutamate + 1 NAD = 1 2-Oxoglutarate + 1 L-Serine + 1 NADH + 1 Phosphate + 1 Proton	N	3		R173	1 3-Phosphoglycerate + 1 H2O + 1 L-Glutamate + 1 NAD = 1 2-Oxoglutarate + 1 L-Serine + 1 NADH + 1 Phosphate + 1 Proton	|	#	0	Inf	0	0	1	1	0	0.01														3;1
R179	1 ATP + 1 PRPP = 1 Phosphoribosyl-ATP + 1 PPi	Y	1		R179	1 ATP + 1 PRPP = 1 Phosphoribosyl-ATP + 1 PPi	|	#	-inf	Inf	0	0	1	1	0	0.01														1;1
R181	1 H2O + 1 Phosphoribosyl-ATP = 1 Phosphoribosyl-AMP + 1 PPi + 1 Proton	N	1		R181	1 H2O + 1 Phosphoribosyl-ATP = 1 Phosphoribosyl-AMP + 1 PPi + 1 Proton	|	#	0	Inf	0	0	1	1	0	0.01														1;1
R183	1 H2O + 1 Phosphoribosyl-AMP = 1 phosphoribosylformiminoaicar-phosphate	N	1		R183	1 H2O + 1 Phosphoribosyl-AMP = 1 phosphoribosylformiminoaicar-phosphate	|	#	0	Inf	0	0	1	1	0	0.01														1;1	1;1;1;1	1;1;1;1;1;1;1;1	1;1;1;1;1;1;1;1;1;1;1;1;1;1;1;1
R185	1 phosphoribosylformiminoaicar-phosphate = 1 phosphoribulosylformimino-AICAR-phosphate	Y	1		R185	1 phosphoribosylformiminoaicar-phosphate = 1 phosphoribulosylformimino-AICAR-phosphate	|	#	-inf	Inf	0	0	1	1	0	0.01														1;1
R187	1 L-Glutamine + 1 phosphoribulosylformimino-AICAR-phosphate = 1 AICAR + 1 D-erythro-imidazol-glycerol-phosphate + 1 L-Glutamate + 1 Proton	N	1		R187	1 L-Glutamine + 1 phosphoribulosylformimino-AICAR-phosphate = 1 AICAR + 1 D-erythro-imidazol-glycerol-phosphate + 1 L-Glutamate + 1 Proton	|	#	0	Inf	0	0	1	1	0	0.01														1;1
R190	1 D-erythro-imidazol-glycerol-phosphate = 1 H2O + 1 imidazole-acetol-phosphate	N	1		R190	1 D-erythro-imidazol-glycerol-phosphate = 1 H2O + 1 imidazole-acetol-phosphate	|	#	0	Inf	0	0	1	1	0	0.01														1;1
R192	1 imidazole-acetol-phosphate + 1 L-Glutamate = 1 2-Oxoglutarate + 1 L-histidinol-phosphate	Y	1		R192	1 imidazole-acetol-phosphate + 1 L-Glutamate = 1 2-Oxoglutarate + 1 L-histidinol-phosphate	|	#	-inf	Inf	0	0	1	1	0	0.01														1;1	1;1;1;1
R194	1 H2O + 1 L-histidinol-phosphate = 1 L-Histidinol + 1 Phosphate	N	1		R194	1 H2O + 1 L-histidinol-phosphate = 1 L-Histidinol + 1 Phosphate	|	#	0	Inf	0	0	1	1	0	0.01														1;1
R196	1 L-Histidinol + 1 NAD = 1 L-Histidinal + 1 NADH + 1 Proton	N	1		R196	1 L-Histidinol + 1 NAD = 1 L-Histidinal + 1 NADH + 1 Proton	|	#	0	Inf	0	0	1	1	0	0.01														1;1
R198	1 H2O + 1 L-Histidinal + 1 NAD = 1 L-Histidine + 1 NADH + 2 Proton	N	1		R198	1 H2O + 1 L-Histidinal + 1 NAD = 1 L-Histidine + 1 NADH + 2 Proton	|	#	0	Inf	0	0	1	1	0	0.01														1;1
R200	1 L-Aspartate4-semialdehyde + 1 Pyruvate = 1 Dihydrodipicolinate + 2 H2O + 1 Proton	N	1		R200	1 L-Aspartate4-semialdehyde + 1 Pyruvate = 1 Dihydrodipicolinate + 2 H2O + 1 Proton	|	#	0	Inf	0	0	1	1	0	0.01														1;1	1;1;1;1	1;1;1;1;1;1;1;1
R203	1 Dihydrodipicolinate + 1 NADH + 1 Proton = 1 NAD + 1 tetrahydrodipicolinate	N	1		R203	1 Dihydrodipicolinate + 1 NADH + 1 Proton = 1 NAD + 1 tetrahydrodipicolinate	|	#	0	Inf	0	0	1	1	0	0.01														1;1
R205	1 H2O + 1 L-Glutamate + 1 Proton + 1 tetrahydrodipicolinate = 1 2-Oxoglutarate + 1 LL-2_6-Diaminopimelate	N	1		R205	1 H2O + 1 L-Glutamate + 1 Proton + 1 tetrahydrodipicolinate = 1 2-Oxoglutarate + 1 LL-2_6-Diaminopimelate	|	#	0	Inf	0	0	1	1	0	0.01														1;1
R207	1 LL-2_6-Diaminopimelate = 1 meso-2_6-Diaminopimelate	N	1		R207	1 LL-2_6-Diaminopimelate = 1 meso-2_6-Diaminopimelate	|	#	0	Inf	0	0	1	1	0	0.01														1;1
R209	1 meso-2_6-Diaminopimelate + 1 Proton = 1 CO2 + 1 L-Lysine	N	1		R209	1 meso-2_6-Diaminopimelate + 1 Proton = 1 CO2 + 1 L-Lysine	|	#	0	Inf	0	0	1	1	0	0.01														1;1	1;1;1;1
R211	1 D-Erythrose4-phosphate + 1 H2O + 1 Phosphoenolpyruvate = 1 DAHP + 1 Phosphate	N	1		R211	1 D-Erythrose4-phosphate + 1 H2O + 1 Phosphoenolpyruvate = 1 DAHP + 1 Phosphate	|	#	0	Inf	0	0	1	1	0	0.01														1;1
R213	1 DAHP = 1 5-Dehydroquinate + 1 Phosphate	N	1		R213	1 DAHP = 1 5-Dehydroquinate + 1 Phosphate	|	#	0	Inf	0	0	1	1	0	0.01														1;1
R215	1 5-Dehydroquinate = 1 3-Dehydroshikimate + 1 H2O	N	1		R215	1 5-Dehydroquinate = 1 3-Dehydroshikimate + 1 H2O	|	#	0	Inf	0	0	1	1	0	0.01														1;1
R217	1 3-Dehydroshikimate + 1 NADPH + 1 Proton = 1 NADP + 1 Shikimate	N	1		R217	1 3-Dehydroshikimate + 1 NADPH + 1 Proton = 1 NADP + 1 Shikimate	|	#	0	Inf	0	0	1	1	0	0.01														1;1	1;1;1;1	1;1;1;1;1;1;1;1	1;1;1;1;1;1;1;1;1;1;1;1;1;1;1;1	1;1;1;1;1;1;1;1;1;1;1;1;1;1;1;1;1;1;1;1;1;1;1;1;1;1;1;0;1;1;3;1
R219	1 ATP + 1 Shikimate = 1 3-phosphoshikimate + 1 ADP + 1 Proton	N	1		R219	1 ATP + 1 Shikimate = 1 3-phosphoshikimate + 1 ADP + 1 Proton	|	#	0	Inf	0	0	1	1	0	0.01														1;1
R221	1 3-phosphoshikimate + 1 Phosphoenolpyruvate = 1 5-O--1-Carboxyvinyl-3-phosphoshikimate + 1 Phosphate	N	1		R221	1 3-phosphoshikimate + 1 Phosphoenolpyruvate = 1 5-O--1-Carboxyvinyl-3-phosphoshikimate + 1 Phosphate	|	#	0	Inf	0	0	1	1	0	0.01														1;1
R223	1 5-O--1-Carboxyvinyl-3-phosphoshikimate = 1 Chorismate + 1 Phosphate	N	1		R223	1 5-O--1-Carboxyvinyl-3-phosphoshikimate = 1 Chorismate + 1 Phosphate	|	#	0	Inf	0	0	1	1	0	0.01														1;1
R225	1 Chorismate + 1 NH3 = 1 Anthranilate + 1 H2O + 1 Pyruvate	N	1		R225	1 Chorismate + 1 NH3 = 1 Anthranilate + 1 H2O + 1 Pyruvate	|	#	0	Inf	0	0	1	1	0	0.01														1;1	1;1;1;1
R227	1 Anthranilate + 1 PRPP = 1 N-5-phosphoribosyl-anthranilate + 1 PPi	N	1		R227	1 Anthranilate + 1 PRPP = 1 N-5-phosphoribosyl-anthranilate + 1 PPi	|	#	0	Inf	0	0	1	1	0	0.01														1;1
R229	1 N-5-phosphoribosyl-anthranilate = 1 1-2-carboxyphenylamino-1-deoxyribulose-5-phosphate	N	1		R229	1 N-5-phosphoribosyl-anthranilate = 1 1-2-carboxyphenylamino-1-deoxyribulose-5-phosphate	|	#	0	Inf	0	0	1	1	0	0.01														1;1
R231	1 1-2-carboxyphenylamino-1-deoxyribulose-5-phosphate + 1 Proton = 1 CO2 + 1 H2O + 1 Indoleglycerol-phosphate	N	1		R231	1 1-2-carboxyphenylamino-1-deoxyribulose-5-phosphate + 1 Proton = 1 CO2 + 1 H2O + 1 Indoleglycerol-phosphate	|	#	0	Inf	0	0	1	1	0	0.01														1;1
R233	1 Indoleglycerol-phosphate = 1 Glyceraldehyde3-phosphate + 1 indol	N	1		R233	1 Indoleglycerol-phosphate = 1 Glyceraldehyde3-phosphate + 1 indol	|	#	0	Inf	0	0	1	1	0	0.01														1;1	1;1;1;1	1;1;1;1;1;1;1;1
R235	1 indol + 1 L-Serine = 1 H2O + 1 L-Tryptophan	N	1		R235	1 indol + 1 L-Serine = 1 H2O + 1 L-Tryptophan	|	#	0	Inf	0	0	1	1	0	0.01														1;1
R238	1 Chorismate = 1 Prephenate	N	1		R238	1 Chorismate = 1 Prephenate	|	#	0	Inf	0	0	1	1	0	0.01														1;1
R240	1 Prephenate + 1 Proton = 1 CO2 + 1 H2O + 1 Phenylpyruvate	N	1		R240	1 Prephenate + 1 Proton = 1 CO2 + 1 H2O + 1 Phenylpyruvate	|	#	0	Inf	0	0	1	1	0	0.01														1;1
R242	1 L-Glutamate + 1 Phenylpyruvate = 1 2-Oxoglutarate + 1 L-Phenylalanine	Y	1		R242	1 L-Glutamate + 1 Phenylpyruvate = 1 2-Oxoglutarate + 1 L-Phenylalanine	|	#	-inf	Inf	0	0	1	1	0	0.01														1;1	1;1;1;1
R245	1 NAD + 1 Prephenate = 1 CO2 + 1 NADH + 1 p-hydroxyphenylpyruvate	N	1		R245	1 NAD + 1 Prephenate = 1 CO2 + 1 NADH + 1 p-hydroxyphenylpyruvate	|	#	0	Inf	0	0	1	1	0	0.01														1;1
R247	1 L-Glutamate + 1 p-hydroxyphenylpyruvate = 1 2-Oxoglutarate + 1 L-Tyrosine	Y	1		R247	1 L-Glutamate + 1 p-hydroxyphenylpyruvate = 1 2-Oxoglutarate + 1 L-Tyrosine	|	#	-inf	Inf	0	0	1	1	0	0.01														1;1
R250	1 2-Hydroxyethyl-ThPP + 1 2-Oxobutyrate = 1 2-Aceto-2-hydroxybutanoate + 1 TPP	N	1		R250	1 2-Hydroxyethyl-ThPP + 1 2-Oxobutyrate = 1 2-Aceto-2-hydroxybutanoate + 1 TPP	|	#	0	Inf	0	0	1	1	0	0.01														1;1
R254	1 2-Aceto-2-hydroxybutanoate + 1 NADPH + 1 Proton = 1 2_3-Dihydroxy-3-methylvalerate + 1 NADP	N	1		R254	1 2-Aceto-2-hydroxybutanoate + 1 NADPH + 1 Proton = 1 2_3-Dihydroxy-3-methylvalerate + 1 NADP	|	#	0	Inf	0	0	1	1	0	0.01														1;1	1;1;1;1	1;1;1;1;1;1;1;1	1;1;1;1;1;1;1;1;1;1;1;0;1;1;3;1
R256	1 2_3-Dihydroxy-3-methylvalerate = 1 3MOP + 1 H2O	N	1		R256	1 2_3-Dihydroxy-3-methylvalerate = 1 3MOP + 1 H2O	|	#	0	Inf	0	0	1	1	0	0.01														1;1
R258	1 3MOP + 1 NADH + 1 NH3 + 2 Proton = 1 H2O + 1 L-Isoleucine + 1 NAD	Y	1		R258	1 3MOP + 1 NADH + 1 NH3 + 2 Proton = 1 H2O + 1 L-Isoleucine + 1 NAD	|	#	-inf	Inf	0	0	1	1	0	0.01														1;1
R262	1 2-Hydroxyethyl-ThPP + 1 Pyruvate = 1 ALCTT + 1 TPP	N	1		R262	1 2-Hydroxyethyl-ThPP + 1 Pyruvate = 1 ALCTT + 1 TPP	|	#	0	Inf	0	0	1	1	0	0.01														1;1
R266	1 ALCTT + 1 NADPH + 1 Proton = 1 2_3-Dihydroxy-isovalerate + 1 NADP	N	1		R266	1 ALCTT + 1 NADPH + 1 Proton = 1 2_3-Dihydroxy-isovalerate + 1 NADP	|	#	0	Inf	0	0	1	1	0	0.01														1;1	1;1;1;1
R268	1 2_3-Dihydroxy-isovalerate = 1 3-Methyl-2-oxobutanoate + 1 H2O	N	1		R268	1 2_3-Dihydroxy-isovalerate = 1 3-Methyl-2-oxobutanoate + 1 H2O	|	#	0	Inf	0	0	1	1	0	0.01														1;1
R270	1 3-Methyl-2-oxobutanoate + 1 NADH + 1 NH3 + 2 Proton = 1 H2O + 1 L-Valine + 1 NAD	Y	1		R270	1 3-Methyl-2-oxobutanoate + 1 NADH + 1 NH3 + 2 Proton = 1 H2O + 1 L-Valine + 1 NAD	|	#	-inf	Inf	0	0	1	1	0	0.01														1;1
R274	1 3-Methyl-2-oxobutanoate + 1 Acetyl-CoA + 1 H2O = 1 2-Isopropylmalate + 1 CoA + 1 Proton	N	1		R274	1 3-Methyl-2-oxobutanoate + 1 Acetyl-CoA + 1 H2O = 1 2-Isopropylmalate + 1 CoA + 1 Proton	|	#	0	Inf	0	0	1	1	0	0.01														1;1
R277	1 2-Isopropylmalate = 1 2-Isopropylmaleate + 1 H2O	N	1		R277	1 2-Isopropylmalate = 1 2-Isopropylmaleate + 1 H2O	|	#	0	Inf	0	0	1	1	0	0.01														1;1	1;1;1;0	1;1;1;0;1;1;3;1
R278	1 2-Isopropylmaleate + 1 H2O = 1 3-Isopropylmalate	N	1		R278	1 2-Isopropylmaleate + 1 H2O = 1 3-Isopropylmalate	|	#	0	Inf	0	0	1	1	0	0.01														1;1
R280	1 3-Isopropylmalate + 1 NAD = 1 2-isopropyl-3-oxosuccinate + 1 NADH + 1 Proton	N	1		R280	1 3-Isopropylmalate + 1 NAD = 1 2-isopropyl-3-oxosuccinate + 1 NADH + 1 Proton	|	#	0	Inf	0	0	1	1	0	0.01														1;0
R282	1 2-isopropyl-3-oxosuccinate + 1 Proton = 1 4MOP + 1 CO2	N	0		R282	1 2-isopropyl-3-oxosuccinate + 1 Proton = 1 4MOP + 1 CO2	|	#	0	Inf	0	0	1	1	0	0.01														0;1
R284	1 4MOP + 1 NADH + 1 NH3 + 2 Proton = 1 H2O + 1 L-Leucine + 1 NAD	Y	1		R284	1 4MOP + 1 NADH + 1 NH3 + 2 Proton = 1 H2O + 1 L-Leucine + 1 NAD	|	#	-inf	Inf	0	0	1	1	0	0.01														1;1	1;1;3;1
R288	1 ATP + 1 L-Glutamate + 1 NH3 = 1 ADP + 1 L-Glutamine + 1 Phosphate	N	1		R288	1 ATP + 1 L-Glutamate + 1 NH3 = 1 ADP + 1 L-Glutamine + 1 Phosphate	|	#	0	Inf	0	0	1	1	0	0.01														1;3
R290	2 ATP + 2 H2O + 1 L-Aspartate + 1 L-Glutamine = 1 ADP + 1 AMP + 1 L-Asparagine + 1 L-Glutamate + 1 Phosphate + 1 PPi + 2 Proton	N	3		R290	2 ATP + 2 H2O + 1 L-Aspartate + 1 L-Glutamine = 1 ADP + 1 AMP + 1 L-Asparagine + 1 L-Glutamate + 1 Phosphate + 1 PPi + 2 Proton	|	#	0	Inf	0	0	1	1	0	0.01														3;1
R294	L-Arginine + H2O = Ornithine + urea	N	1		R294	L-Arginine + H2O = Ornithine + urea	|	#	0	Inf	0	0	1	1	0	0.01														1;1
R296	1 Ornithine = 1 L-Proline + 1 NH3 + 1 Proton	N	1		R296	1 Ornithine = 1 L-Proline + 1 NH3 + 1 Proton	|	#	0	Inf	0	0	1	1	0	0.01														1;3	1;3;1;1	1;3;1;1;1;5;1;3	1;3;1;1;1;5;1;3;1;5;5;4;3;1;1;1	1;3;1;1;1;5;1;3;1;5;5;4;3;1;1;1;1;3;12;8;1;1;3;1;1;1;1;1;1;1;1;1	1;3;1;1;1;5;1;3;1;5;5;4;3;1;1;1;1;3;12;8;1;1;3;1;1;1;1;1;1;1;1;1;1;1;1;1;1;1;1;1;1;1;1;1;1;1;1;1;1;1;1;4;4;1;1;1;1;1;1;1;1;1;1;1	1;3;1;1;1;5;1;3;1;5;5;4;3;1;1;1;1;3;12;8;1;1;3;1;1;1;1;1;1;1;1;1;1;1;1;1;1;1;1;1;1;1;1;1;1;1;1;1;1;1;1;4;4;1;1;1;1;1;1;1;1;1;1;1;1;1;1;1;1;1;1;1;1;1;1;1;1;1;1;1;1;1;1;1;1;1;1;1;4;3;7;1;1;6;2;0;0;0;0;1;1;1;1;1;1;1;1;1;1;1;1;1;0;1;1;1;1;1;1;1;1;1;1;1;1;1;1;1
R298	1 H2O + 1 L-Asparagine = 1 L-Aspartate + 1 NH3 + 1 Proton	N	3		R298	1 H2O + 1 L-Asparagine = 1 L-Aspartate + 1 NH3 + 1 Proton	|	#	0	Inf	0	0	1	1	0	0.01														3;1
R300	1 2-Oxoglutarate + 1 NADH + 1 NH3 + 2 Proton = 1 H2O + 1 L-Glutamate + 1 NAD	Y	1		R300	1 2-Oxoglutarate + 1 NADH + 1 NH3 + 2 Proton = 1 H2O + 1 L-Glutamate + 1 NAD	|	#	-inf	Inf	0	0	1	1	0	0.01														1;1
R302	L-Glutamine + 2-Oxoglutarate + NADPH + Proton = NADP + 2 L-Glutamate	N	1		R302	L-Glutamine + 2-Oxoglutarate + NADPH + Proton = NADP + 2 L-Glutamate	|	#	0	Inf	0	0	1	1	0	0.01														1;1
R304	4 H2O + 1 L-Histidine = 1 formate + 1 L-Glutamate + 2 NH3 + 2 Proton	N	1		R304	4 H2O + 1 L-Histidine = 1 formate + 1 L-Glutamate + 2 NH3 + 2 Proton	|	#	0	Inf	0	0	1	1	0	0.01														1;5	1;5;1;3
R306	2 CoA + 1 FAD + 1 H2O + 1 3MOP + 2 NAD = 1 Acetyl-CoA + 1 CO2 + 1 FADH2 + 2 NADH + 1 propanoyl-CoA + 1 Proton	N	5		R306	2 CoA + 1 FAD + 1 H2O + 1 3MOP + 2 NAD = 1 Acetyl-CoA + 1 CO2 + 1 FADH2 + 2 NADH + 1 propanoyl-CoA + 1 Proton	|	#	0	Inf	0	0	1	1	0	0.01														5;1
R313	1 4MOP + 1 CoA + 1 NAD = 1 Isovaleryl-CoA + 1 CO2 + 1 NADH	N	1		R313	1 4MOP + 1 CoA + 1 NAD = 1 Isovaleryl-CoA + 1 CO2 + 1 NADH	|	#	0	Inf	0	0	1	1	0	0.01														1;3
R315	1 ATP + 1 FAD + 1 H2O + 1 HCO3 + 1 Isovaleryl-CoA = 1 3-Hydroxy-3-methylglutaryl-CoA + 1 ADP + 1 FADH2 + 1 Phosphate + 1 Proton	N	3		R315	1 ATP + 1 FAD + 1 H2O + 1 HCO3 + 1 Isovaleryl-CoA = 1 3-Hydroxy-3-methylglutaryl-CoA + 1 ADP + 1 FADH2 + 1 Phosphate + 1 Proton	|	#	0	Inf	0	0	1	1	0	0.01														3;1
R320	1 3-Methyl-2-oxobutanoate + 1 NAD + 1 CoA = 1 NADH + 1 CO2 + 1 isobutyryl-CoA	N	1		R320	1 3-Methyl-2-oxobutanoate + 1 NAD + 1 CoA = 1 NADH + 1 CO2 + 1 isobutyryl-CoA	|	#	0	Inf	0	0	1	1	0	0.01														1;5	1;5;5;4	1;5;5;4;3;1;1;1
R322	isobutyryl-CoA + FAD + 3 H2O + 2 NAD = 2 NADH + FADH2 + 3 Proton + propanoyl-CoA + HCO3	N	5		R322	isobutyryl-CoA + FAD + 3 H2O + 2 NAD = 2 NADH + FADH2 + 3 Proton + propanoyl-CoA + HCO3	|	#	0	Inf	0	0	1	1	0	0.01														5;5
R329	1 2-Oxoglutarate + 1 ATP + 1 CoA + 1 H2O + 1 L-Lysine + 1 NADP + 1 O2 = 1 ADP + 1 CO2 + 1 glutaryl-coA + 1 L-Glutamate + 1 NADPH + 1 NH3 + 1 Phosphate + 3 Proton	N	5		R329	1 2-Oxoglutarate + 1 ATP + 1 CoA + 1 H2O + 1 L-Lysine + 1 NADP + 1 O2 = 1 ADP + 1 CO2 + 1 glutaryl-coA + 1 L-Glutamate + 1 NADPH + 1 NH3 + 1 Phosphate + 3 Proton	|	#	0	Inf	0	0	1	1	0	0.01														5;4
R336	1 FAD + 1 glutaryl-coA + 1 H2O + 1 NAD = Acetoacetyl-CoA + 1 CO2 + 1 FADH2 + 1 NADH	N	4		R336	1 FAD + 1 glutaryl-coA + 1 H2O + 1 NAD = Acetoacetyl-CoA + 1 CO2 + 1 FADH2 + 1 NADH	|	#	0	Inf	0	0	1	1	0	0.01														4;3
R342	1 H2O + 1 L-Methionine = 1 2-Oxobutyrate + 1 methanethiol + 1 NH3 + 1 Proton	N	3		R342	1 H2O + 1 L-Methionine = 1 2-Oxobutyrate + 1 methanethiol + 1 NH3 + 1 Proton	|	#	0	Inf	0	0	1	1	0	0.01														3;1	3;1;1;1
R347	1 2-Oxobutyrate + 1 CoA + 1 NAD = 1 CO2 + 1 NADH + 1 propanoyl-CoA	N	1		R347	1 2-Oxobutyrate + 1 CoA + 1 NAD = 1 CO2 + 1 NADH + 1 propanoyl-CoA	|	#	0	Inf	0	0	1	1	0	0.01														1;1
R349	1 propanoyl-CoA + 1 Succinate = 1 propionate + 1 Succinyl-CoA	N	1		R349	1 propanoyl-CoA + 1 Succinate = 1 propionate + 1 Succinyl-CoA	|	#	0	Inf	0	0	1	1	0	0.01														1;1
R351	1 methanethiol + 1 O2 + 1 H2O = 1 formaldehyde + 1 H2S + 1 H2O2	N	1		R351	1 methanethiol + 1 O2 + 1 H2O = 1 formaldehyde + 1 H2S + 1 H2O2	|	#	0	Inf	0	0	1	1	0	0.01														1;1
R353	1 ATP + 1 CoA + 1 propionate = 1 ADP + 1 Phosphate + 1 propanoyl-CoA	N	1		R353	1 ATP + 1 CoA + 1 propionate = 1 ADP + 1 Phosphate + 1 propanoyl-CoA	|	#	0	Inf	0	0	1	1	0	0.01														1;3	1;3;12;8	1;3;12;8;1;1;3;1	1;3;12;8;1;1;3;1;1;1;1;1;1;1;1;1
R355	1 L-Phenylalanine + 1 NADH + 1 O2 + 1 Proton = 1 H2O + 1 L-Tyrosine + 1 NAD	N	3		R355	1 L-Phenylalanine + 1 NADH + 1 O2 + 1 Proton = 1 H2O + 1 L-Tyrosine + 1 NAD	|	#	0	Inf	0	0	1	1	0	0.01														3;12
R357	1 CoA + 1 FADH2 + 4 H2O + 1 L-Tryptophan + 2 NAD + 3 O2 = 1 Acetyl-CoA + 2 CO2 + 1 FAD + 1 formate + 1 L-Alanine + 2 NADH + 1 NH3 + 4 Proton + 1 Pyruvate	N	12		R357	1 CoA + 1 FADH2 + 4 H2O + 1 L-Tryptophan + 2 NAD + 3 O2 = 1 Acetyl-CoA + 2 CO2 + 1 FAD + 1 formate + 1 L-Alanine + 2 NADH + 1 NH3 + 4 Proton + 1 Pyruvate	|	#	0	Inf	0	0	1	1	0	0.01														12;8
R371	1 4-hydroxyphenylacetate + 1 FADH2 + 2 H2O + 1 NAD + 1 NADP + 2 O2 = 1 CO2 + 1 FAD + 1 NADH + 1 NADPH + 4 Proton + 1 Pyruvate + 1 Succinate	N	8		R371	1 4-hydroxyphenylacetate + 1 FADH2 + 2 H2O + 1 NAD + 1 NADP + 2 O2 = 1 CO2 + 1 FAD + 1 NADH + 1 NADPH + 4 Proton + 1 Pyruvate + 1 Succinate	|	#	0	Inf	0	0	1	1	0	0.01														8;1
R381	1 O2 + 1 p-hydroxyphenylpyruvate + 1 Proton + NADH = 1 4-hydroxyphenylacetate + 1 CO2 + 1 H2O + NAD	N	1		R381	1 O2 + 1 p-hydroxyphenylpyruvate + 1 Proton + NADH = 1 4-hydroxyphenylacetate + 1 CO2 + 1 H2O + NAD	|	#	0	Inf	0	0	1	1	0	0.01														1;1	1;1;3;1
R383	1 10-Formyltetrahydrofolate + 1 H2O = 1 formate + 1 Proton + 1 tetrahydrofolate_B9	N	1		R383	1 10-Formyltetrahydrofolate + 1 H2O = 1 formate + 1 Proton + 1 tetrahydrofolate_B9	|	#	0	Inf	0	0	1	1	0	0.01														1;3
R385	1 Glycine + 1 NAD + 1 tetrahydrofolate_B9 = 1 5-10-Methylenetetrahydrofolate + 1 CO2 + 1 NADH + 1 NH3 + 1 Proton	N	3		R385	1 Glycine + 1 NAD + 1 tetrahydrofolate_B9 = 1 5-10-Methylenetetrahydrofolate + 1 CO2 + 1 NADH + 1 NH3 + 1 Proton	|	#	0	Inf	0	0	1	1	0	0.01														3;1
R387	1 5-10-Methylenetetrahydrofolate + 1 NADH + 1 Proton = 1 5-methyl-tetrahydrofolate + 1 NAD	N	1		R387	1 5-10-Methylenetetrahydrofolate + 1 NADH + 1 Proton = 1 5-methyl-tetrahydrofolate + 1 NAD	|	#	0	Inf	0	0	1	1	0	0.01														1;1
R389	1 methenyl-THF + 1 NADH = 1 5-10-Methylenetetrahydrofolate + 1 NAD	Y	1		R389	1 methenyl-THF + 1 NADH = 1 5-10-Methylenetetrahydrofolate + 1 NAD	|	#	-inf	Inf	0	0	1	1	0	0.01														1;1	1;1;1;1	1;1;1;1;1;1;1;1
R391	1 H2O + 1 methenyl-THF = 1 10-Formyltetrahydrofolate + 1 Proton	Y	1		R391	1 H2O + 1 methenyl-THF = 1 10-Formyltetrahydrofolate + 1 Proton	|	#	-inf	Inf	0	0	1	1	0	0.01														1;1
R393	1 myell_protein + 99 H2O = 6 L-Alanine + 0.7 L-Cysteine + 4.6 L-Aspartate + 7.2 L-Glutamate + 4.2 L-Phenylalanine + 7.5 Glycine + 1.5 L-Histidine + 6.5 L-Isoleucine + 6.1 L-Lysine + 11 L-Leucine + 2.4 L-Methionine + 3.6 L-Asparagine + 4.3 L-Proline + 2.3 L-Glutamine + 6.3 L-Arginine + 7 L-Serine + 4.9 L-Threonine + 9.1 L-Valine + 1.2 L-Tryptophan + 3.9 L-Tyrosine	N	1		R393	1 myell_protein + 99 H2O = 6 L-Alanine + 0.7 L-Cysteine + 4.6 L-Aspartate + 7.2 L-Glutamate + 4.2 L-Phenylalanine + 7.5 Glycine + 1.5 L-Histidine + 6.5 L-Isoleucine + 6.1 L-Lysine + 11 L-Leucine + 2.4 L-Methionine + 3.6 L-Asparagine + 4.3 L-Proline + 2.3 L-Glutamine + 6.3 L-Arginine + 7 L-Serine + 4.9 L-Threonine + 9.1 L-Valine + 1.2 L-Tryptophan + 3.9 L-Tyrosine	|	#	0	Inf	0	0	1	1	0	0.01														1;1
R396	2 Acetyl-CoA = 1 Acetoacetyl-CoA + 1 CoA	Y	1		R396	2 Acetyl-CoA = 1 Acetoacetyl-CoA + 1 CoA	|	#	-inf	Inf	0	0	1	1	0	0.01														1;1
R398	1 Acetoacetyl-CoA + 1 Acetyl-CoA + 1 H2O = 1 3-Hydroxy-3-methylglutaryl-CoA + 1 CoA + 1 Proton	Y	1		R398	1 Acetoacetyl-CoA + 1 Acetyl-CoA + 1 H2O = 1 3-Hydroxy-3-methylglutaryl-CoA + 1 CoA + 1 Proton	|	#	-inf	Inf	0	0	1	1	0	0.01														1;1	1;1;1;1
R400	1 3-Hydroxy-3-methylglutaryl-CoA + 2 NADPH + 2 Proton = 1 CoA + 1 Mevalonate + 2 NADP	Y	1		R400	1 3-Hydroxy-3-methylglutaryl-CoA + 2 NADPH + 2 Proton = 1 CoA + 1 Mevalonate + 2 NADP	|	#	-inf	Inf	0	0	1	1	0	0.01														1;1
R402	1 ATP + 1 Mevalonate = 1 5-phosphomevalonate + 1 ADP + 1 Proton	N	1		R402	1 ATP + 1 Mevalonate = 1 5-phosphomevalonate + 1 ADP + 1 Proton	|	#	0	Inf	0	0	1	1	0	0.01														1;1
R404	1 5-phosphomevalonate + 1 ATP = 1 CO2 + 1 Phosphate + 1 ADP + 1 isopentenyl-phosphate	N	1		R404	1 5-phosphomevalonate + 1 ATP = 1 CO2 + 1 Phosphate + 1 ADP + 1 isopentenyl-phosphate	|	#	0	Inf	0	0	1	1	0	0.01														1;1
R406	1 ATP + 1 isopentenyl-phosphate = 1 ADP + 1 isopentenyl-diphosphate	N	1		R406	1 ATP + 1 isopentenyl-phosphate = 1 ADP + 1 isopentenyl-diphosphate	|	#	0	Inf	0	0	1	1	0	0.01														1;1	1;1;1;1	1;1;1;1;1;1;1;1	1;1;1;1;1;1;1;1;1;1;1;1;1;1;1;1	1;1;1;1;1;1;1;1;1;1;1;1;1;1;1;1;1;1;1;4;4;1;1;1;1;1;1;1;1;1;1;1
R408	1 isopentenyl-diphosphate = 1 dimethylallyl-diphosphate	Y	1		R408	1 isopentenyl-diphosphate = 1 dimethylallyl-diphosphate	|	#	-inf	Inf	0	0	1	1	0	0.01														1;1
R410	1 dimethylallyl-diphosphate + 1 isopentenyl-diphosphate = 1 geranyl-diphosphate + 1 PPi	N	1		R410	1 dimethylallyl-diphosphate + 1 isopentenyl-diphosphate = 1 geranyl-diphosphate + 1 PPi	|	#	0	Inf	0	0	1	1	0	0.01														1;1
R412	1 geranyl-diphosphate + 1 isopentenyl-diphosphate = 1 farnesyl-diphosphate + 1 PPi	N	1		R412	1 geranyl-diphosphate + 1 isopentenyl-diphosphate = 1 farnesyl-diphosphate + 1 PPi	|	#	0	Inf	0	0	1	1	0	0.01														1;1
R414	1 farnesyl-diphosphate + 1 isopentenyl-diphosphate = 1 geranyl-geranyl-diphosphate + 1 PPi	N	1		R414	1 farnesyl-diphosphate + 1 isopentenyl-diphosphate = 1 geranyl-geranyl-diphosphate + 1 PPi	|	#	0	Inf	0	0	1	1	0	0.01														1;1	1;1;1;1
R416	1 geranyl-geranyl-diphosphate + 1 isopentenyl-diphosphate = 1 farnesyl-geranyl-diphosphate + 1 PPi	N	1		R416	1 geranyl-geranyl-diphosphate + 1 isopentenyl-diphosphate = 1 farnesyl-geranyl-diphosphate + 1 PPi	|	#	0	Inf	0	0	1	1	0	0.01														1;1
R418	1 farnesyl-geranyl-diphosphate + 1 sn-glycerol-1-P = 1 C25 + 1 PPi	N	1		R418	1 farnesyl-geranyl-diphosphate + 1 sn-glycerol-1-P = 1 C25 + 1 PPi	|	#	0	Inf	0	0	1	1	0	0.01														1;1
R420	1 C25 + 1 farnesyl-geranyl-diphosphate = 1 C25-C25 + 1 PPi	N	1		R420	1 C25 + 1 farnesyl-geranyl-diphosphate = 1 C25-C25 + 1 PPi	|	#	0	Inf	0	0	1	1	0	0.01														1;1
R422	1 DHAP + 1 NADH + 1 Proton = 1 NAD + 1 sn-glycerol-1-P	Y	1		R422	1 DHAP + 1 NADH + 1 Proton = 1 NAD + 1 sn-glycerol-1-P	|	#	-inf	Inf	0	0	1	1	0	0.01														1;1	1;1;1;1	1;1;1;1;1;1;1;1
R424	caldarchaeol_di-P + 2 NADH + 2 Proton = 2 2_3-bis-O-phytanyl-sn-glycerol_1-phosphate + 2 NAD	N	1		R424	caldarchaeol_di-P + 2 NADH + 2 Proton = 2 2_3-bis-O-phytanyl-sn-glycerol_1-phosphate + 2 NAD	|	#	0	Inf	0	0	1	1	0	0.01														1;1
R426	2_3-bis-O-phytanyl-sn-glycerol_1-phosphate + 2 tetrahydrobiopterin + 2 O2 = 2 6_7_8-dihydrobiopterin + 2 H2O + 1 sn-glycerol-1-P + 2 phytanal	N	1		R426	2_3-bis-O-phytanyl-sn-glycerol_1-phosphate + 2 tetrahydrobiopterin + 2 O2 = 2 6_7_8-dihydrobiopterin + 2 H2O + 1 sn-glycerol-1-P + 2 phytanal	|	#	0	Inf	0	0	1	1	0	0.01														1;1
R428	6_7_8-dihydrobiopterin + NADH + Proton = NAD + tetrahydrobiopterin	N	1		R428	6_7_8-dihydrobiopterin + NADH + Proton = NAD + tetrahydrobiopterin	|	#	0	Inf	0	0	1	1	0	0.01														1;1
R430	phytanal + H2O + NAD = NADH + 2 Proton + phytanic_acid	N	1		R430	phytanal + H2O + NAD = NADH + 2 Proton + phytanic_acid	|	#	0	Inf	0	0	1	1	0	0.01														1;1	1;1;1;1
R432	phytanic_acid + ATP + CoA = PPi + AMP + phytanoyl_CoA	N	1		R432	phytanic_acid + ATP + CoA = PPi + AMP + phytanoyl_CoA	|	#	0	Inf	0	0	1	1	0	0.01														1;1
R434	phytanoyl_CoA + O2 + 2-Oxoglutarate = CO2 + Succinate + 2-hydroxyphytanoyl-CoA	N	1		R434	phytanoyl_CoA + O2 + 2-Oxoglutarate = CO2 + Succinate + 2-hydroxyphytanoyl-CoA	|	#	0	Inf	0	0	1	1	0	0.01														1;1
R436	2-hydroxyphytanoyl-CoA = formyl-CoA + pristanal	N	1		R436	2-hydroxyphytanoyl-CoA = formyl-CoA + pristanal	|	#	0	Inf	0	0	1	1	0	0.01														1;1
R438	formyl-CoA + H2O = Proton + CoA + formate	N	1		R438	formyl-CoA + H2O = Proton + CoA + formate	|	#	0	Inf	0	0	1	1	0	0.01														1;1	1;1;1;4	1;1;1;4;4;1;1;1	1;1;1;4;4;1;1;1;1;1;1;1;1;1;1;1
R440	pristanal + H2O + NAD = 2 Proton + NADH + pristanic_acid	N	1		R440	pristanal + H2O + NAD = 2 Proton + NADH + pristanic_acid	|	#	0	Inf	0	0	1	1	0	0.01														1;1
R442	pristanic_acid + ATP + CoA = pristanoyl_CoA + AMP + PPi	N	1		R442	pristanic_acid + ATP + CoA = pristanoyl_CoA + AMP + PPi	|	#	0	Inf	0	0	1	1	0	0.01														1;4
R444	pristanoyl_CoA + 6 FAD + 6 H2O + 6 NAD + 6 CoA = 3 propanoyl-CoA + 3 Acetyl-CoA + isobutyryl-CoA + 6 NADH + 6 FADH2 + 6 Proton	N	4		R444	pristanoyl_CoA + 6 FAD + 6 H2O + 6 NAD + 6 CoA = 3 propanoyl-CoA + 3 Acetyl-CoA + isobutyryl-CoA + 6 NADH + 6 FADH2 + 6 Proton	|	#	0	Inf	0	0	1	1	0	0.01														4;4
R450	1 H2O + 1 Oxaloacetate + 1 propanoyl-CoA = 1 CoA + 1 Proton + 1 Pyruvate + 1 Succinate	N	4		R450	1 H2O + 1 Oxaloacetate + 1 propanoyl-CoA = 1 CoA + 1 Proton + 1 Pyruvate + 1 Succinate	|	#	0	Inf	0	0	1	1	0	0.01														4;1	4;1;1;1
R457	1 Carbamoylphosphate + 1 L-Aspartate = 1 N-Carbamoyl-L-aspartate + 1 Phosphate + 1 Proton	N	1		R457	1 Carbamoylphosphate + 1 L-Aspartate = 1 N-Carbamoyl-L-aspartate + 1 Phosphate + 1 Proton	|	#	0	Inf	0	0	1	1	0	0.01														1;1
R460	1 N-Carbamoyl-L-aspartate + 1 Proton = 1 H2O + 1 S-Dihydroorotate	N	1		R460	1 N-Carbamoyl-L-aspartate + 1 Proton = 1 H2O + 1 S-Dihydroorotate	|	#	0	Inf	0	0	1	1	0	0.01														1;1
R463	1 O2 + 1 S-Dihydroorotate = 1 H2O2 + 1 Orotate	N	1		R463	1 O2 + 1 S-Dihydroorotate = 1 H2O2 + 1 Orotate	|	#	0	Inf	0	0	1	1	0	0.01														1;1
R465	1 Orotate + 1 PRPP = 1 Orotidylic-acid + 1 PPi	N	1		R465	1 Orotate + 1 PRPP = 1 Orotidylic-acid + 1 PPi	|	#	0	Inf	0	0	1	1	0	0.01														1;1	1;1;1;1	1;1;1;1;1;1;1;1
R467	1 Orotidylic-acid + 1 Proton = 1 CO2 + 1 UMP	N	1		R467	1 Orotidylic-acid + 1 Proton = 1 CO2 + 1 UMP	|	#	0	Inf	0	0	1	1	0	0.01														1;1
R469	1 ATP + 1 UMP = 1 ADP + 1 UDP	N	1		R469	1 ATP + 1 UMP = 1 ADP + 1 UDP	|	#	0	Inf	0	0	1	1	0	0.01														1;1
R471	1 ATP + 1 UDP = 1 ADP + 1 UTP	N	1		R471	1 ATP + 1 UDP = 1 ADP + 1 UTP	|	#	0	Inf	0	0	1	1	0	0.01														1;1
R473	1 ATP + 1 NH3 + 1 UTP = 1 ADP + 1 CTP + 1 Phosphate + 1 Proton	N	1		R473	1 ATP + 1 NH3 + 1 UTP = 1 ADP + 1 CTP + 1 Phosphate + 1 Proton	|	#	0	Inf	0	0	1	1	0	0.01														1;1	1;1;1;1
R475	1 CTP + 1 thioredoxin_red = 1 dCTP + 1 H2O + 1 thioredoxin_ox	N	1		R475	1 CTP + 1 thioredoxin_red = 1 dCTP + 1 H2O + 1 thioredoxin_ox	|	#	0	Inf	0	0	1	1	0	0.01														1;1
R477	1 dCTP + 1 H2O = 1 dUTP + 1 NH3	N	1		R477	1 dCTP + 1 H2O = 1 dUTP + 1 NH3	|	#	0	Inf	0	0	1	1	0	0.01														1;1
R479	1 dUTP + 1 H2O = 1 dUMP + 1 PPi + 1 Proton	N	1		R479	1 dUTP + 1 H2O = 1 dUMP + 1 PPi + 1 Proton	|	#	0	Inf	0	0	1	1	0	0.01														1;1
R481	1 5-10-Methylenetetrahydrofolate + 1 dUMP + 1 FADH2 = 1 dTMP + 1 FAD + 1 tetrahydrofolate_B9	N	1		R481	1 5-10-Methylenetetrahydrofolate + 1 dUMP + 1 FADH2 = 1 dTMP + 1 FAD + 1 tetrahydrofolate_B9	|	#	0	Inf	0	0	1	1	0	0.01														1;1	1;1;1;1	1;1;1;1;1;1;1;1	1;1;1;1;1;1;1;1;1;1;1;1;1;1;1;1	1;1;1;1;1;1;1;1;1;1;1;1;1;1;1;1;1;1;1;1;1;1;1;1;4;3;7;1;1;6;2;0	1;1;1;1;1;1;1;1;1;1;1;1;1;1;1;1;1;1;1;1;1;1;1;1;4;3;7;1;1;6;2;0;0;0;0;1;1;1;1;1;1;1;1;1;1;1;1;1;0;1;1;1;1;1;1;1;1;1;1;1;1;1;1;1
R483	1 ATP + 1 dTMP = 1 ADP + 1 dTDP	N	1		R483	1 ATP + 1 dTMP = 1 ADP + 1 dTDP	|	#	0	Inf	0	0	1	1	0	0.01														1;1
R485	1 ATP + 1 dTDP = 1 ADP + 1 dTTP	N	1		R485	1 ATP + 1 dTDP = 1 ADP + 1 dTTP	|	#	0	Inf	0	0	1	1	0	0.01														1;1
R487	1 thioredoxin_red + 1 UTP = 1 dUTP + 1 H2O + 1 thioredoxin_ox	N	1		R487	1 thioredoxin_red + 1 UTP = 1 dUTP + 1 H2O + 1 thioredoxin_ox	|	#	0	Inf	0	0	1	1	0	0.01														1;1
R489	1 H2O + 1 L-Glutamine + 1 PRPP = 1 5-Phosphoribosylamine + 1 L-Glutamate + 1 PPi	Y	1		R489	1 H2O + 1 L-Glutamine + 1 PRPP = 1 5-Phosphoribosylamine + 1 L-Glutamate + 1 PPi	|	#	-inf	Inf	0	0	1	1	0	0.01														1;1	1;1;1;1
R491	1 5-Phosphoribosylamine + 1 ATP + 1 Glycine = 1 ADP + 1 GAR + 1 Phosphate + 1 Proton	N	1		R491	1 5-Phosphoribosylamine + 1 ATP + 1 Glycine = 1 ADP + 1 GAR + 1 Phosphate + 1 Proton	|	#	0	Inf	0	0	1	1	0	0.01														1;1
R493	1 10-Formyltetrahydrofolate + 1 GAR = 1 N-Formyl-GAR + 1 Proton + 1 tetrahydrofolate_B9	N	1		R493	1 10-Formyltetrahydrofolate + 1 GAR = 1 N-Formyl-GAR + 1 Proton + 1 tetrahydrofolate_B9	|	#	0	Inf	0	0	1	1	0	0.01														1;1
R496	1 ATP + 1 H2O + 1 L-Glutamine + 1 N-Formyl-GAR = 1 ADP + 1 FGAM + 1 L-Glutamate + 1 Phosphate + 1 Proton	N	1		R496	1 ATP + 1 H2O + 1 L-Glutamine + 1 N-Formyl-GAR = 1 ADP + 1 FGAM + 1 L-Glutamate + 1 Phosphate + 1 Proton	|	#	0	Inf	0	0	1	1	0	0.01														1;1
R499	1 ATP + 1 FGAM = 1 ADP + 1 AIR + 1 Phosphate + 1 Proton	N	1		R499	1 ATP + 1 FGAM = 1 ADP + 1 AIR + 1 Phosphate + 1 Proton	|	#	0	Inf	0	0	1	1	0	0.01														1;1	1;1;1;1	1;1;1;1;1;1;1;1
R501	1 AIR + 1 CO2 = 1 CAIR + 2 Proton	N	1		R501	1 AIR + 1 CO2 = 1 CAIR + 2 Proton	|	#	0	Inf	0	0	1	1	0	0.01														1;1
R504	1 ATP + 1 CAIR + 1 L-Aspartate = 1 ADP + 1 Phosphate + 1 Proton + 1 SAICAR	N	1		R504	1 ATP + 1 CAIR + 1 L-Aspartate = 1 ADP + 1 Phosphate + 1 Proton + 1 SAICAR	|	#	0	Inf	0	0	1	1	0	0.01														1;1
R506	1 SAICAR = 1 AICAR + 1 Fumarate	N	1		R506	1 SAICAR = 1 AICAR + 1 Fumarate	|	#	0	Inf	0	0	1	1	0	0.01														1;1
R508	1 10-Formyltetrahydrofolate + 1 AICAR = 1 FAICAR + 1 tetrahydrofolate_B9	N	1		R508	1 10-Formyltetrahydrofolate + 1 AICAR = 1 FAICAR + 1 tetrahydrofolate_B9	|	#	0	Inf	0	0	1	1	0	0.01														1;1	1;1;1;1
R510	1 FAICAR = 1 H2O + 1 IMP	N	1		R510	1 FAICAR = 1 H2O + 1 IMP	|	#	0	Inf	0	0	1	1	0	0.01														1;1
R512	1 H2O + 1 IMP + 1 NAD = 1 NADH + 1 Proton + 1 XMP	N	1		R512	1 H2O + 1 IMP + 1 NAD = 1 NADH + 1 Proton + 1 XMP	|	#	0	Inf	0	0	1	1	0	0.01														1;1
R514	1 ATP + 1 H2O + 1 L-Glutamine + 1 XMP = 1 AMP + 1 GMP + 1 L-Glutamate + 1 PPi + 2 Proton	N	1		R514	1 ATP + 1 H2O + 1 L-Glutamine + 1 XMP = 1 AMP + 1 GMP + 1 L-Glutamate + 1 PPi + 2 Proton	|	#	0	Inf	0	0	1	1	0	0.01														1;1
R517	1 AMP + 1 ATP = 2 ADP	N	1		R517	1 AMP + 1 ATP = 2 ADP	|	#	0	Inf	0	0	1	1	0	0.01														1;1	1;1;1;1	1;1;1;1;1;1;1;1	1;1;1;1;1;1;1;1;4;3;7;1;1;6;2;0
R519	1 ATP + 1 GMP = 1 ADP + 1 GDP	N	1		R519	1 ATP + 1 GMP = 1 ADP + 1 GDP	|	#	0	Inf	0	0	1	1	0	0.01														1;1
R521	1 ATP + 1 GDP = 1 ADP + 1 GTP	N	1		R521	1 ATP + 1 GDP = 1 ADP + 1 GTP	|	#	0	Inf	0	0	1	1	0	0.01														1;1
R523	2 ATP + 1 CMP = 2 ADP + 1 CTP	N	1		R523	2 ATP + 1 CMP = 2 ADP + 1 CTP	|	#	0	Inf	0	0	1	1	0	0.01														1;1
R525	1 ADP + 1 thioredoxin_red = 1 dADP + 1 H2O + 1 thioredoxin_ox	N	1		R525	1 ADP + 1 thioredoxin_red = 1 dADP + 1 H2O + 1 thioredoxin_ox	|	#	0	Inf	0	0	1	1	0	0.01														1;1	1;1;1;1
R527	1 GTP + 1 thioredoxin_red = 1 dGTP + 1 H2O + 1 thioredoxin_ox	N	1		R527	1 GTP + 1 thioredoxin_red = 1 dGTP + 1 H2O + 1 thioredoxin_ox	|	#	0	Inf	0	0	1	1	0	0.01														1;1
R529	1 ATP + 1 dADP = 1 ADP + 1 dATP	N	1		R529	1 ATP + 1 dADP = 1 ADP + 1 dATP	|	#	0	Inf	0	0	1	1	0	0.01														1;1
R531	1 myell_rRNA + 1 H2O = 0.16 AMP_deg + 0.22 UMP_deg + 0.35 CMP_deg + 0.27 GMP_deg	N	1		R531	1 myell_rRNA + 1 H2O = 0.16 AMP_deg + 0.22 UMP_deg + 0.35 CMP_deg + 0.27 GMP_deg	|	#	0	Inf	0	0	1	1	0	0.01														1;4
R533	1 AMP_deg + 3 H2O + 1 NAD = 1 Proton + 1 NADH + 1 NH3 + 1 ribose-5-phosphate + 1 xanthine	N	4		R533	1 AMP_deg + 3 H2O + 1 NAD = 1 Proton + 1 NADH + 1 NH3 + 1 ribose-5-phosphate + 1 xanthine	|	#	0	Inf	0	0	1	1	0	0.01														4;3	4;3;7;1	4;3;7;1;1;6;2;0
R539	1 GMP_deg + 2 H2O = 1 NH3 + 1 ribose-5-phosphate + 1 xanthine	N	3		R539	1 GMP_deg + 2 H2O = 1 NH3 + 1 ribose-5-phosphate + 1 xanthine	|	#	0	Inf	0	0	1	1	0	0.01														3;7
R544	1 xanthine + 5 H2O + 1 NAD + 1 O2 = 2 Proton + 1 NADH + 1 CO2 + 2 urea + 1 H2O2 + 1 glyoxylate	N	7		R544	1 xanthine + 5 H2O + 1 NAD + 1 O2 = 2 Proton + 1 NADH + 1 CO2 + 2 urea + 1 H2O2 + 1 glyoxylate	|	#	0	Inf	0	0	1	1	0	0.01														7;1
R553	1 D-ribose-1-phosphate = 1 ribose-5-phosphate	N	1		R553	1 D-ribose-1-phosphate = 1 ribose-5-phosphate	|	#	0	Inf	0	0	1	1	0	0.01														1;1
R555	1 H2O + 1 UMP_deg = 1 Phosphate + 1 uridine	N	1		R555	1 H2O + 1 UMP_deg = 1 Phosphate + 1 uridine	|	#	0	Inf	0	0	1	1	0	0.01														1;6	1;6;2;0
R557	1 uridine + 1 Phosphate + 1 Proton + 2 H2O + 1 2-Oxoglutarate + 1 CoA = 1 D-ribose-1-phosphate + 1 NH3 + 2 CO2 + 1 L-Glutamate + 1 Acetyl-CoA	N	6		R557	1 uridine + 1 Phosphate + 1 Proton + 2 H2O + 1 2-Oxoglutarate + 1 CoA = 1 D-ribose-1-phosphate + 1 NH3 + 2 CO2 + 1 L-Glutamate + 1 Acetyl-CoA	|	#	0	Inf	0	0	1	1	0	0.01														6;2
R565	2 H2O + 1 CMP_deg = 1 Phosphate + 1 NH3 + 1 uridine	N	2		R565	2 H2O + 1 CMP_deg = 1 Phosphate + 1 NH3 + 1 uridine	|	#	0	Inf	0	0	1	1	0	0.01														2;0
R569	1 AMP_deg = 1 AMP	N	0		R569	1 AMP_deg = 1 AMP	|	#	0	Inf	0	0	1	1	0	0.01														0;0
R571	1 GMP_deg = 1 GMP	N	0		R571	1 GMP_deg = 1 GMP	|	#	0	Inf	0	0	1	1	0	0.01														0;0	0;0;0;1	0;0;0;1;1;1;1;1	0;0;0;1;1;1;1;1;1;1;1;1;1;1;1;1	0;0;0;1;1;1;1;1;1;1;1;1;1;1;1;1;0;1;1;1;1;1;1;1;1;1;1;1;1;1;1;1
R573	1 UMP_deg = 1 UMP	N	0		R573	1 UMP_deg = 1 UMP	|	#	0	Inf	0	0	1	1	0	0.01														0;0
R575	1 CMP_deg = 1 CMP	N	0		R575	1 CMP_deg = 1 CMP	|	#	0	Inf	0	0	1	1	0	0.01														0;1
R577	1 NADP + 1 thioredoxin_red = 1 NADPH + 1 Proton + 1 thioredoxin_ox	Y	1		R577	1 NADP + 1 thioredoxin_red = 1 NADPH + 1 Proton + 1 thioredoxin_ox	|	#	-inf	Inf	0	0	1	1	0	0.01														1;1
R580	1 Q + 1 NADH + 5 Proton = 1 QH2 + 1 NAD + 4 proton_out	N	1		R580	1 Q + 1 NADH + 5 Proton = 1 QH2 + 1 NAD + 4 proton_out	|	#	0	Inf	0	0	1	1	0	0.01														1;1	1;1;1;1
R591	1 QH2 + 2 ferricyt_c = 1 Q + 2 ferrocyt_c + 2 proton_out	Y	1		R591	1 QH2 + 2 ferricyt_c = 1 Q + 2 ferrocyt_c + 2 proton_out	|	#	-inf	Inf	0	0	1	1	0	0.01														1;1
R593	2 QH2 + 1 O2 + 4 Proton = 2 Q + 2 H2O + 4 proton_out	N	1		R593	2 QH2 + 1 O2 + 4 Proton = 2 Q + 2 H2O + 4 proton_out	|	#	0	Inf	0	0	1	1	0	0.01														1;1
R595	4 ferrocyt_c + 1 O2 + 8 Proton = 4 ferricyt_c + 2 H2O + 4 proton_out	N	1		R595	4 ferrocyt_c + 1 O2 + 8 Proton = 4 ferricyt_c + 2 H2O + 4 proton_out	|	#	0	Inf	0	0	1	1	0	0.01														1;1
R598	1 ADP + 1 Phosphate + 4 proton_out = 1 ATP + 1 H2O + 3 Proton	Y	1		R598	1 ADP + 1 Phosphate + 4 proton_out = 1 ATP + 1 H2O + 3 Proton	|	#	-inf	Inf	0	0	1	1	0	0.01														1;1	1;1;1;1	1;1;1;1;1;1;1;1
R608	100 ATP + 5.7 L-Alanine + 0.8 L-Cysteine + 4.4 L-Aspartate + 7.4 L-Glutamate + 5 L-Phenylalanine + 5.9 Glycine + 1.4 L-Histidine + 10.6 L-Isoleucine + 8.8 L-Lysine + 10.2 L-Leucine + 1.9 L-Methionine + 5.4 L-Asparagine + 3.6 L-Proline + 2 L-Glutamine + 4.1 L-Arginine + 6.5 L-Serine + 4.2 L-Threonine + 6.3 L-Valine + 0.9 L-Tryptophan + 4.6 L-Tyrosine + 198 GTP + 199 H2O = 100 AMP + 198 GDP + 1 pep…	N	1		R608	100 ATP + 5.7 L-Alanine + 0.8 L-Cysteine + 4.4 L-Aspartate + 7.4 L-Glutamate + 5 L-Phenylalanine + 5.9 Glycine + 1.4 L-Histidine + 10.6 L-Isoleucine + 8.8 L-Lysine + 10.2 L-Leucine + 1.9 L-Methionine + 5.4 L-Asparagine + 3.6 L-Proline + 2 L-Glutamine + 4.1 L-Arginine + 6.5 L-Serine + 4.2 L-Threonine + 6.3 L-Valine + 0.9 L-Tryptophan + 4.6 L-Tyrosine + 198 GTP + 199 H2O = 100 AMP + 198 GDP + 1 pep…	|	#	0	Inf	0	0	1	1	0	0.01														1;1
R610	0.18 ATP + 0.25 UTP + 0.32 CTP + 0.25 GTP = 1 rRNA + 1 PPi	N	1		R610	0.18 ATP + 0.25 UTP + 0.32 CTP + 0.25 GTP = 1 rRNA + 1 PPi	|	#	0	Inf	0	0	1	1	0	0.01														1;1
R612	0.34 dATP + 0.34 dTTP + 0.16 dCTP + 0.16 dGTP = 1 DNA + 1 PPi	N	1		R612	0.34 dATP + 0.34 dTTP + 0.16 dCTP + 0.16 dGTP = 1 DNA + 1 PPi	|	#	0	Inf	0	0	1	1	0	0.01														1;1
R614	0.065 DNA + 0.502 rRNA + 0.129 C25-C25 + 0.678 glucose-6-phosphate + 0.053 peptide_biomass + 150 Maintenance_energy = 1 kg_biomass + 0.678 Phosphate	N	1		R614	0.065 DNA + 0.502 rRNA + 0.129 C25-C25 + 0.678 glucose-6-phosphate + 0.053 peptide_biomass + 150 Maintenance_energy = 1 kg_biomass + 0.678 Phosphate	|	#	0	Inf	0	0	1	1	0	0.01														1;1	1;1;1;1
R616	1 kg_biomass = 1 kg_biomass_EXT	N	1		R616	1 kg_biomass = 1 kg_biomass_EXT	|	#	0	Inf	0	0	1	1	0	0.01														1;1
R618	1 FAD + 1 NADH + 1 Proton = 1 FADH2 + 1 NAD	Y	1		R618	1 FAD + 1 NADH + 1 Proton = 1 FADH2 + 1 NAD	|	#	-inf	Inf	0	0	1	1	0	0.01														1;1
R620	1 NAD + 1 NADPH = 1 NADH + 1 NADP	Y	1		R620	1 NAD + 1 NADPH = 1 NADH + 1 NADP	|	#	-inf	Inf	0	0	1	1	0	0.01														1;0
R622	1 proton_external = 1 Proton	Y	0		R622	1 proton_external = 1 Proton	|	#	-inf	Inf	0	0	1	1	0	0.01														0;1	0;1;1;1	0;1;1;1;1;1;1;1	0;1;1;1;1;1;1;1;1;1;1;1;1;1;1;1
R624	1 formate + 1 NAD = 1 CO2 + 1 NADH	N	1		R624	1 formate + 1 NAD = 1 CO2 + 1 NADH	|	#	0	Inf	0	0	1	1	0	0.01														1;1
R626	1 formaldehyde + 1 tetrahydrofolate_B9 = 1 5-10-Methylenetetrahydrofolate + 1 H2O	Y	1		R626	1 formaldehyde + 1 tetrahydrofolate_B9 = 1 5-10-Methylenetetrahydrofolate + 1 H2O	|	#	-inf	Inf	0	0	1	1	0	0.01														1;1
R628	H2CO3 = CO2 + H2O	Y	1		R628	H2CO3 = CO2 + H2O	|	#	-inf	Inf	0	0	1	1	0	0.01														1;1
R630	1 urea = 1 urea_ext	N	1		R630	1 urea = 1 urea_ext	|	#	0	Inf	0	0	1	1	0	0.01														1;1	1;1;1;1
R632	1 HCO3 + 1 Proton = 1 CO2 + 1 H2O	Y	1		R632	1 HCO3 + 1 Proton = 1 CO2 + 1 H2O	|	#	-inf	Inf	0	0	1	1	0	0.01														1;1
R634	1 Acetate = 1 Acetate_ext	N	1		R634	1 Acetate = 1 Acetate_ext	|	#	0	Inf	0	0	1	1	0	0.01														1;1
R635	1 Lactate_ext = 1 Lactate	N	1		R635	1 Lactate_ext = 1 Lactate	|	#	0	Inf	0	0	1	1	0	0.01														1;1
R636	formaldehyde = formaldehyde_ext	N	1		R636	formaldehyde = formaldehyde_ext	|	#	0	Inf	0	0	1	1	0	0.01														1;1	1;1;1;1	1;1;1;1;1;1;1;1
R637	formate = formate_ext	N	1		R637	formate = formate_ext	|	#	0	Inf	0	0	1	1	0	0.01														1;1
R639	1 H2S = 1 H2S_ext	Y	1		R639	1 H2S = 1 H2S_ext	|	#	-inf	Inf	0	0	1	1	0	0.01														1;1
R640	1 NH3_ext = 1 NH3	Y	1		R640	1 NH3_ext = 1 NH3	|	#	-inf	Inf	0	0	1	1	0	0.01														1;1
R641	1 O2_out = 1 O2	N	1		R641	1 O2_out = 1 O2	|	#	0	Inf	0	0	1	1	0	0.01														1;1	1;1;1;1
R642	1 ATP + 1 H2O + 1 Phosphate_out = 1 ADP + 2 Phosphate + 1 Proton	N	1		R642	1 ATP + 1 H2O + 1 Phosphate_out = 1 ADP + 2 Phosphate + 1 Proton	|	#	0	Inf	0	0	1	1	0	0.01														1;1
R645	1 H2O + 1 PPi = 2 Phosphate + 1 Proton	N	1		R645	1 H2O + 1 PPi = 2 Phosphate + 1 Proton	|	#	0	Inf	0	0	1	1	0	0.01														1;1
R647	1 Phosphate = 1 Phosphate_out	N	1		R647	1 Phosphate = 1 Phosphate_out	|	#	0	Inf	0	0	1	1	0	0.01														1;1
R649	1 H2O2_ext = 1 H2O2	Y	1		R649	1 H2O2_ext = 1 H2O2	|	#	-inf	Inf	0	0	1	1	0	0.01														1;1	1;1;1;1	1;1;1;1;1;1;1;1	1;1;1;1;1;1;1;1;1;1;1;1;1;1;1;1	1;1;1;1;1;1;1;1;1;1;1;1;1;1;1;1;1;1;1;1;1;1;1;1;1;1;1;1;1;1;1;1;1;1;0	1;1;1;1;1;1;1;1;1;1;1;1;1;1;1;1;1;1;1;1;1;1;1;1;1;1;1;1;1;1;1;1;1;1;0	1;1;1;1;1;1;1;1;1;1;1;1;1;1;1;1;1;1;1;1;1;1;1;1;1;1;1;1;1;1;1;1;1;1;0
R651	1 CO2 = 1 CO2_out	Y	1		R651	1 CO2 = 1 CO2_out	|	#	-inf	Inf	0	0	1	1	0	0.01														1;1
R653	1 ATP + 1 CELB_out + 1 H2O = 1 ADP + 1 CELB + 1 Phosphate + 1 Proton	N	1		R653	1 ATP + 1 CELB_out + 1 H2O = 1 ADP + 1 CELB + 1 Phosphate + 1 Proton	|	#	0	Inf	0	0	1	1	0	0.01														1;1
R655	L-Alanine_ext + .33 Maintenance_energy = L-Alanine	N	1		R655	L-Alanine_ext + .33 Maintenance_energy = L-Alanine	|	#	0	Inf	0	0	1	1	0	0.01														1;1
R656	L-Cysteine_ext + .33 Maintenance_energy = L-Cysteine	N	1		R656	L-Cysteine_ext + .33 Maintenance_energy = L-Cysteine	|	#	0	Inf	0	0	1	1	0	0.01														1;1	1;1;1;1
R657	L-Aspartate_ext + .33 Maintenance_energy = L-Aspartate	N	1		R657	L-Aspartate_ext + .33 Maintenance_energy = L-Aspartate	|	#	0	Inf	0	0	1	1	0	0.01														1;1
R658	L-Glutamate_ext + .33 Maintenance_energy = L-Glutamate	N	1		R658	L-Glutamate_ext + .33 Maintenance_energy = L-Glutamate	|	#	0	Inf	0	0	1	1	0	0.01														1;1
R659	L-Phenylalanine_ext + .33 Maintenance_energy = L-Phenylalanine	N	1		R659	L-Phenylalanine_ext + .33 Maintenance_energy = L-Phenylalanine	|	#	0	Inf	0	0	1	1	0	0.01														1;1
R660	Glycine_ext + .33 Maintenance_energy = Glycine	N	1		R660	Glycine_ext + .33 Maintenance_energy = Glycine	|	#	0	Inf	0	0	1	1	0	0.01														1;1	1;1;1;1	1;1;1;1;1;1;1;1
R661	L-Histidine_ext + .33 Maintenance_energy = L-Histidine	N	1		R661	L-Histidine_ext + .33 Maintenance_energy = L-Histidine	|	#	0	Inf	0	0	1	1	0	0.01														1;1
R662	L-Isoleucine_ext + .33 Maintenance_energy = L-Isoleucine	N	1		R662	L-Isoleucine_ext + .33 Maintenance_energy = L-Isoleucine	|	#	0	Inf	0	0	1	1	0	0.01														1;1
R663	L-Lysine_ext + .33 Maintenance_energy = L-Lysine	N	1		R663	L-Lysine_ext + .33 Maintenance_energy = L-Lysine	|	#	0	Inf	0	0	1	1	0	0.01														1;1
R664	L-Leucine_ext + .33 Maintenance_energy = L-Leucine	N	1		R664	L-Leucine_ext + .33 Maintenance_energy = L-Leucine	|	#	0	Inf	0	0	1	1	0	0.01														1;1	1;1;1;1
R665	L-Methionine_ext + .33 Maintenance_energy = L-Methionine	N	1		R665	L-Methionine_ext + .33 Maintenance_energy = L-Methionine	|	#	0	Inf	0	0	1	1	0	0.01														1;1
R666	L-Asparagine_ext + .33 Maintenance_energy = L-Asparagine	N	1		R666	L-Asparagine_ext + .33 Maintenance_energy = L-Asparagine	|	#	0	Inf	0	0	1	1	0	0.01														1;1
R667	L-Proline_ext + .33 Maintenance_energy = L-Proline	N	1		R667	L-Proline_ext + .33 Maintenance_energy = L-Proline	|	#	0	Inf	0	0	1	1	0	0.01														1;1
R668	L-Glutamine_ext + .33 Maintenance_energy = L-Glutamine	N	1		R668	L-Glutamine_ext + .33 Maintenance_energy = L-Glutamine	|	#	0	Inf	0	0	1	1	0	0.01														1;1	1;1;1;1	1;1;1;1;1;1;1;1	1;1;1;1;1;1;1;1;1;1;1;1;1;1;1;1;1;1;0
R669	L-Arginine_ext + .33 Maintenance_energy = L-Arginine	N	1		R669	L-Arginine_ext + .33 Maintenance_energy = L-Arginine	|	#	0	Inf	0	0	1	1	0	0.01														1;1
R670	L-Serine_ext + .33 Maintenance_energy = L-Serine	N	1		R670	L-Serine_ext + .33 Maintenance_energy = L-Serine	|	#	0	Inf	0	0	1	1	0	0.01														1;1
R671	L-Threonine_ext + .33 Maintenance_energy = L-Threonine	N	1		R671	L-Threonine_ext + .33 Maintenance_energy = L-Threonine	|	#	0	Inf	0	0	1	1	0	0.01														1;1
R672	L-Valine_ext + .33 Maintenance_energy = L-Valine	N	1		R672	L-Valine_ext + .33 Maintenance_energy = L-Valine	|	#	0	Inf	0	0	1	1	0	0.01														1;1	1;1;1;1
R673	L-Tryptophan_ext + .33 Maintenance_energy = L-Tryptophan	N	1		R673	L-Tryptophan_ext + .33 Maintenance_energy = L-Tryptophan	|	#	0	Inf	0	0	1	1	0	0.01														1;1
R674	L-Tyrosine_ext + .33 Maintenance_energy = L-Tyrosine	N	1		R674	L-Tyrosine_ext + .33 Maintenance_energy = L-Tyrosine	|	#	0	Inf	0	0	1	1	0	0.01														1;1
R675	33 ATP + 33 H2O + 1 myell_protein_ext = 33 ADP + 1 myell_protein + 33 Phosphate + 33 Proton	N	1		R675	33 ATP + 33 H2O + 1 myell_protein_ext = 33 ADP + 1 myell_protein + 33 Phosphate + 33 Proton	|	#	0	Inf	0	0	1	1	0	0.01														1;1
R677	1 AMP_ext = 1 AMP_deg	N	1		R677	1 AMP_ext = 1 AMP_deg	|	#	0	Inf	0	0	1	1	0	0.01														1;1	1;1;1;1	1;1;1;1;1;1;1;1;1;1;0
R678	1 GMP_ext = 1 GMP_deg	N	1		R678	1 GMP_ext = 1 GMP_deg	|	#	0	Inf	0	0	1	1	0	0.01														1;1
R679	1 UMP_ext = 1 UMP_deg	N	1		R679	1 UMP_ext = 1 UMP_deg	|	#	0	Inf	0	0	1	1	0	0.01														1;1
R680	1 CMP_ext = 1 CMP_deg	N	1		R680	1 CMP_ext = 1 CMP_deg	|	#	0	Inf	0	0	1	1	0	0.01														1;1
R681	1 myell_rRNA_ext = 1 myell_rRNA	N	1		R681	1 myell_rRNA_ext = 1 myell_rRNA	|	#	0	Inf	0	0	1	1	0	0.01														1;1	1;1;1;1
R683	1 myell_lipid_ext + 1 ATP + 1 H2O = 1 caldarchaeol_di-P + 1 ADP + 1 Phosphate + 1 Proton	N	1		R683	1 myell_lipid_ext + 1 ATP + 1 H2O = 1 caldarchaeol_di-P + 1 ADP + 1 Phosphate + 1 Proton	|	#	0	Inf	0	0	1	1	0	0.01														1;1
R685	1 myell_DNA = 1 myell_DNA_EXT	N	1		R685	1 myell_DNA = 1 myell_DNA_EXT	|	#	0	Inf	0	0	1	1	0	0.01														1;1
R687	1 myell_biomass_ext = 1 myell_biomass	N	1		R687	1 myell_biomass_ext = 1 myell_biomass	|	#	0	Inf	0	0	1	1	0	0.01														1;1
R689	1 myell_biomass + 2.145 Maintenance_energy = 0.503 myell_rRNA + 0.075 caldarchaeol_di-P + 0.321 CELB + 0.053 myell_protein + 0.065 myell_DNA	N	1		R689	1 myell_biomass + 2.145 Maintenance_energy = 0.503 myell_rRNA + 0.075 caldarchaeol_di-P + 0.321 CELB + 0.053 myell_protein + 0.065 myell_DNA	|	#	0	Inf	0	0	1	1	0	0.01														1;1	1;1;0
R691	1 ATP + 1 H2O = 1 ADP + 1 Maintenance_energy + 1 Phosphate + 1 Proton	N	1		R691	1 ATP + 1 H2O = 1 ADP + 1 Maintenance_energy + 1 Phosphate + 1 Proton	|	#	0	Inf	0	0	1	1	0	0.01														1;0
R693	1 Maintenance_energy = 1 Maintenance_leak	N	0		R693	1 Maintenance_energy = 1 Maintenance_leak	|	#	0	Inf	0	0	1	1	0	0.01														0

## Sheet: Metabolites
			0		formula	C	H	N	O	P	S	e- avail. (NH3 ref)	γ (° of red., NH3 ref)		SMILES	Minus Charge	Plus Charge	Total Charge
1_3-Bisphospho-D-glycerate	1_3-Bisphospho-D-glycerate	0	0		C3H4O10P2	3	4		10	2		10	3.33333	3.33333	C(C(O)C(OP(=O)([O-])[O-])=O)OP(=O)([O-])[O-]	4	0	-4
10-Formyltetrahydrofolate	10-Formyltetrahydrofolate	0	0		C20H21N7O7	20	21	7	7			68	3.4	4.45	C(=O)N(CC1(CNC2(NC(N)=NC(=O)C(N1)=2)))C3(=CC=C(C=C3)C(=O)NC(CCC(=O)[O-])C(=O)[O-])	2	0	-2
1-2-carboxyphenylamino-1-deoxyribulose-5-phosphate	1-2-carboxyphenylamino-1-deoxyribulose-5-phosphate	0	0		C12H13NO9P	12	13	1	9	1		48	4	4.25	C(=O)([O-])C1(C=CC=CC(NCC(=O)C(O)C(O)COP(=O)([O-])[O-])=1)	3	0	-3
1-Pyrroline-5-carboxylate	1-Pyrroline-5-carboxylate	0	0		C5H6NO2	5	6	1	2			20	4	4.6	C1(CCC(N=1)C(=O)[O-])	1	0	-1
2_3-bis-O-phytanyl-sn-glycerol_1-phosphate	2_3-bis-O-phytanyl-sn-glycerol_1-phosphate	0	0		C43H87O6P	43	87		6	1		254	5.90698	5.90698	CC(C)CCCC(C)CCCC(C)CCCC(C)CCOCC(COP([O-])([O-])=O)OCCC(C)CCCC(C)CCCC(C)CCCC(C)C	2	0	-2
2_3-Dihydroxy-3-methylvalerate	2_3-Dihydroxy-3-methylvalerate	0	0		C6H11O4	6	11		4			28	4.66667	4.66667	CC(CC)(O)C(C([O-])=O)O	1	0	-1
2_3-Dihydroxy-isovalerate	2_3-Dihydroxy-isovalerate	0	0		C5H9O4	5	9		4			22	4.4	4.4	CC(C)(O)C(O)C(=O)[O-]	1	0	-1
2-Aceto-2-hydroxybutanoate	2-Aceto-2-hydroxybutanoate	0	0		C6H9O4	6	9		4			26	4.33333	4.33333	CC(C(CC)(O)C(=O)[O-])=O	1	0	-1
2-Hydroxyethyl-ThPP	2-Hydroxyethyl-ThPP	0	0		C14H20N4O8P2S	14	20	4	8	2	1	58	4.14286	5	CC2(=C(SC(C(C)O)=[N+](CC1(C=NC(C)=NC(N)=1))2)CCOP(=O)([O-])OP(=O)([O-])[O-])	3	1	-2
2-hydroxyphytanoyl-CoA	2-hydroxyphytanoyl-CoA	0	0		C41H70N7O18P3S	41	70	7	18	3	1	194	4.73171	5.2439	CC(C)CCCC(C)CCCC(C)CCCC(C)C(O)C(=O)SCCNC(=O)CCNC(=O)C(O)C(C)(C)COP(=O)(OP(=O)(OCC1(C(OP([O-])(=O)[O-])C(O)C(O1)N3(C2(=C(C(N)=NC=N2)N=C3))))[O-])[O-]	4	0	-4
2-isopropyl-3-oxosuccinate	2-isopropyl-3-oxosuccinate	0	0		C7H8O5	7	8		5			28	4	4	C(=O)([O-])C(C(C)C)C(=O)C(=O)[O-]	2	0	-2
2-Isopropylmalate	2-Isopropylmalate	0	0		C7H10O5	7	10		5			30	4.28571	4.28571	CC(C(O)(CC(=O)[O-])C([O-])=O)C	2	0	-2
2-Isopropylmaleate	2-Isopropylmaleate	0	0		C7H8O4	7	8		4			30	4.28571	4.28571	CC(C(C(=O)[O-])=CC(=O)[O-])C	2	0	-2
2-Keto-3-deoxy-6-phosphogluconate	2-Keto-3-deoxy-6-phosphogluconate	0	0		C6H8O9P	6	8		9	1		22	3.66667	3.66667	C(=O)([O-])C(=O)CC(O)C(O)COP(=O)([O-])[O-]	3	0	-3
2-keto-3-deoxygluconate	2-keto-3-deoxygluconate	0	0		C6H9O6	6	9		6			22	3.66667	3.66667	C(=O)([O-])C(=O)CC(O)C(O)CO	1	0	-1
2-Oxobutyrate	2-Oxobutyrate	0	0		C4H5O3	4	5		3			16	4	4	C(C(CC)=O)([O-])=O	1	0	-1
2-Oxoglutarate	2-Oxoglutarate	0	0		C5H4O5	5	4		5			16	3.2	3.2	C(CC(=O)C([O-])=O)C([O-])=O	2	0	-2
2-Phospho-D-glycerate	2-Phospho-D-glycerate	0	0		C3H4O7P	3	4		7	1		10	3.33333	3.33333	C(=O)([O-])C(OP(=O)([O-])[O-])CO	3	0	-3
3-Dehydroshikimate	3-Dehydroshikimate	0	0		C7H7O5	7	7		5			26	3.71429	3.71429	C([O-])(=O)C1(=CC(=O)C(O)C(O)C1)	1	0	-1
3-hexulose-6-phosphate	3-hexulose-6-phosphate	0	0		C6H11O9P	6	11		9	1		24	4	4	C(OP([O-])([O-])=O)C(O)C(O)C(=O)C(O)CO	2	0	-2
3-Hydroxy-3-methylglutaryl-CoA	3-Hydroxy-3-methylglutaryl-CoA	0	0		C27H39N7O20P3S	27	39	7	20	3	1	104	3.85185	4.62963	C3(N(C1(C(O)C(C(COP(=O)(OP([O-])(OCC(C(O)C(=O)NCCC(=O)NCCSC(=O)CC(C)(O)CC(=O)[O-])(C)C)=O)[O-])O1)OP([O-])(=O)[O-]))C2(N=CN=C(N)C=2N=3))	5	0	-5
3-Isopropylmalate	3-Isopropylmalate	0	0		C7H10O5	7	10		5			30	4.28571	4.28571	CC(C)C(C([O-])=O)C(C([O-])=O)O	2	0	-2
3-Methyl-2-oxobutanoate	3-Methyl-2-oxobutanoate	0	0		C5H7O3	5	7		3			22	4.4	4.4	CC(C(C([O-])=O)=O)C	1	0	-1
3MOP	3MOP	0	0		C6H9O3	6	9		3			28	4.66667	4.66667	CCC(C(C([O-])=O)=O)C	1	0	-1
3-Phosphoglycerate	3-Phosphoglycerate	0	0		C3H4O7P	3	4		7	1		10	3.33333	3.33333	C(OP(=O)([O-])[O-])C(O)C(=O)[O-]	3	0	-3
3-phosphoshikimate	3-phosphoshikimate	0	0		C7H8O8P	7	8		8	1		28	4	4	C(=O)([O-])C1(=CC(OP(=O)([O-])[O-])C(O)C(O)C1)	3	0	-3
4-hydroxyphenylacetate	4-hydroxyphenylacetate	0	0		C8H7O3	8	7		3			34	4.25	4.25	C1(C=C(O)C=CC=1CC(=O)[O-])	1	0	-1
4MOP	4MOP	0	0		C6H9O3	6	9		3			28	4.66667	4.66667	CC(C)CC(C([O-])=O)=O	1	0	-1
4-Phospho-L-aspartate	4-Phospho-L-aspartate	0	0		C4H6NO7P	4	6	1	7	1		12	3	3.75	C(CC(=O)OP([O-])(=O)[O-])([N+])C(=O)[O-]	3	1	-2
5-10-Methylenetetrahydrofolate	5-10-Methylenetetrahydrofolate	0	0		C20H21N7O6	20	21	7	6			70	3.5	4.55	C2(N(CN1(C3(C(=O)NC(N)=NC(NC[CH]12)=3)))C4(=CC=C(C=C4)C(=O)NC(CCC([O-])=O)C([O-])=O))	2	0	-2
5-Dehydroquinate	5-Dehydroquinate	0	0		C7H9O6	7	9		6			26	3.71429	3.71429	C1(O)(C([O-])=O)(CC(=O)C(O)C(O)C1)	1	0	-1
5-methyl-tetrahydrofolate	5-methyl-tetrahydrofolate	0	0		C20H23N7O6	20	23	7	6			72	3.6	4.65	CN2(C(CNC1(=C(C(=O)NC(N)=N1)2))CNC3(C=CC(C(=O)NC(C(=O)[O-])CCC([O-])=O)=CC=3))	2	0	-2
5-O--1-Carboxyvinyl-3-phosphoshikimate	5-O--1-Carboxyvinyl-3-phosphoshikimate	0	0		C10H9O10P	10	9		10	1		38	3.8	3.8	C(=O)([O-])C1(=CC(OP(=O)([O-])[O-])C(O)C(OC(=C)C(=O)[O-])C1)	4	0	-4
5-phosphomevalonate	5-phosphomevalonate	0	0		C6H10O7P	6	10		7	1		28	4.66667	4.66667	CC(O)(CCOP(=O)([O-])[O-])CC(=O)[O-]	3	0	-3
5-Phosphoribosylamine	5-Phosphoribosylamine	0	0		C5H11NO7P	5	11	1	7	1		20	4	4.6	C(C1(OC([N+])C(O)C(O)1))OP([O-])([O-])=O	2	1	-1
6_7_8-dihydrobiopterin	6_7_8-dihydrobiopterin	0	0		C9H13N5O3	9	13	5	3			28	3.11111	4.77778	CC(O)C(O)C2(CNC1(N=C(NC(C=1N=2)=O)N))	0	0	0
6-Phospho-D-gluconate	6-Phospho-D-gluconate	0	0		C6H10O10P	6	10		10	1		22	3.66667	3.66667	C(C(C(C(C(C([O-])=O)O)O)O)O)OP([O-])([O-])=O	3	0	-3
Acetate	Acetate	0	0		C2H3O2	2	3		2			8	4	4	CC([O-])=O	1	0	-1
Acetate_ext	acetate_ext	0	1		C2H3O2	2	3		2			8	4	4	CC([O-])=O	1	0	-1
Acetoacetyl-CoA	Acetoacetyl-CoA	0	0		C25H36N7O18P3S	25	36	7	18	3	1	96	3.84	4.68	CC(=O)CC(=O)SCCNC(=O)CCNC(=O)C(O)C(C)(C)COP(=O)([O-])OP(=O)([O-])OCC3(OC(N2(C=NC1(C(N)=NC=NC=12)))C(O)C(OP(=O)([O-])[O-])3)	4	0	-4
Acetyl-CoA	Acetyl-CoA	0	0		C23H34N7O17P3S	23	34	7	17	3	1	88	3.82609	4.73913	CC(=O)SCCNC(=O)CCNC(=O)C(O)C(C)(C)COP(=O)(OP(=O)(OCC1(C(OP([O-])(=O)[O-])C(O)C(O1)N3(C2(=C(C(N)=NC=N2)N=C3))))[O-])[O-]	4	0	-4
Adenylosuccinate	Adenylosuccinate	0	0		C14H14N5O11P	14	14	5	11	1		42	3	4.07143	C1(N=C(NC(CC(=O)[O-])C(=O)[O-])C2(N=CN(C(N=1)=2)C3(OC(COP(=O)([O-])[O-])C(O)C(O)3)))	4	0	-4
ADP	ADP	0	0		C10H12N5O10P2	10	12	5	10	2		30	3	4.5	C3(N(C1(C(C(C(O1)COP(OP(=O)([O-])[O-])([O-])=O)O)O))C2(=C(C(=NC=N2)N)N=3))	3	0	-3
AICAR	AICAR	0	0		C9H13N4O8P	9	13	4	8	1		28	3.11111	4.44444	C1(N(C(N)=C(N=1)C(N)=O)C2(OC(C(O)C(O)2)COP(=O)([O-])[O-]))	2	0	-2
AIR	AIR	0	0		C8H13N3O7P	8	13	3	7	1		28	3.5	4.625	C2(=[N+]C=C(N)N(C1(OC(COP([O-])(=O)[O-])C(O)C(O)1))2)	2	1	-1
ALCTT	ALCTT	0	0		C5H7O4	5	7		4			20	4	4	CC(=O)C(C)(O)C(=O)[O-]	1	0	-1
AMP	AMP	0	0		C10H12N5O7P	10	12	5	7	1		30	3	4.5	C3(N(C1(C(C(C(O1)COP([O-])([O-])=O)O)O))C2(=C(C(=NC=N2)N)N=3))	2	0	-2
AMP_deg	AMP_deg	0	0		C10H12N5O7P	10	12	5	7	1		30	3	4.5	C3(N(C1(C(C(C(O1)COP([O-])([O-])=O)O)O))C2(=C(C(=NC=N2)N)N=3))	2	0	-2
AMP_ext	AMP_ext	0	0		C10H12N5O7P	10	12	5	7	1		30	3	4.5	C3(N(C1(C(C(C(O1)COP([O-])([O-])=O)O)O))C2(=C(C(=NC=N2)N)N=3))	2	0	-2
Anthranilate	Anthranilate	0	0		C7H6NO2	7	6	1	2			28	4	4.42857	C(C1(=C(C=CC=C1)N))(=O)[O-]	1	0	-1
ATP	ATP	0	0		C10H12N5O13P3	10	12	5	13	3		30	3	4.5	C3(N(C1(C(C(C(O1)COP(OP(=O)([O-])OP(=O)([O-])[O-])([O-])=O)O)O))C2(=C(C(=NC=N2)N)N=3))	4	0	-4
C25	C25	0	0			28	47	0	6	1	0	154	5.5	5.5	-2	1	0	-2
C25-C25	C25-C25	0	0			53	87	0	6	1	0	294	5.54717	5.54717		0	0	-2
CAIR	CAIR	0	0		C9H11N3O9P	9	11	3	9	1		28	3.11111	4.11111	C(OP([O-])([O-])=O)C2(C(O)C(O)C(N1(C=NC(C([O-])=O)=C(N)1))O2)	3	0	-3
caldarchaeol_di-P	caldarchaeol_di-P	0	0			86	170		12	2		504	5.86047	5.86047	----	4	0	-4
Carbamoylphosphate	Carbamoylphosphate	0	0		CH2NO5P	1	2	1	5	1		0	0	3	C(N)(OP([O-])(=O)[O-])=O	2	0	-2
CELB	CELB	0	0		C12H22O11	12	22		11			48	4	4	C(C1(C(C(C(C(O1)O)O)O)OC2(C(C(C(C(O2)CO)O)O)O)))O	0	0	0
CELB_out	CELB_out	0	0		C12H22O11	12	22		11			48	4	4	C(C1(C(C(C(C(O1)O)O)O)OC2(C(C(C(C(O2)CO)O)O)O)))O	0	0	0
Chorismate	Chorismate	0	0		C10H8O6	10	8		6			38	3.8	3.8	C([O-])(=O)C1(C=CC(O)C(OC(=C)C(=O)[O-])C=1)	2	0	-2
Citrate	Citrate	0	0		C6H5O7	6	5		7			18	3	3	C(=O)([O-])CC(C(=O)[O-])(O)CC(=O)[O-]	3	0	-3
Citrulline	Citrulline	0	0		C6H13N3O3	6	13	3	3			22	3.66667	5.16667	C(NC(N)=O)CCC([N+])C([O-])=O	1	1	0
CMP	CMP	0	0		C9H12N3O8P	9	12	3	8	1		30	3.33333	4.33333	C(C2(C(C(C(N1(C(N=C(C=C1)N)=O))O2)O)O))OP([O-])([O-])=O	2	0	-2
CMP_deg	CMP_deg	0	0		C9H12N3O8P	9	12	3	8	1		30	3.33333	4.33333	C(C2(C(C(C(N1(C(N=C(C=C1)N)=O))O2)O)O))OP([O-])([O-])=O	2	0	-2
CMP_ext	CMP_ext	0	0		C9H12N3O8P	9	12	3	8	1		30	3.33333	4.33333	C(C2(C(C(C(N1(C(N=C(C=C1)N)=O))O2)O)O))OP([O-])([O-])=O	2	0	-2
CO2	CO2	0	0		CO2	1			2			0	0	0	C(=O)=O	0	0	0
CO2_out	CO2_out	0	1		CO2	1			2			0	0	0	C(=O)=O	0	0	0
CoA	CoA	0	0		C21H32N7O16P3S	21	32	7	16	3	1	80	3.80952	4.80952	C1(N=C(N)C2(=C(N=1)N(C=N2)C3(OC(COP(=O)(OP(=O)(OCC(C)(C)C(O)C(=O)NCCC(=O)NCCS)[O-])[O-])C(OP([O-])(=O)[O-])C(O)3)))	4	0	-4
CTP	CTP	0	0		C9H12N3O14P3	9	12	3	14	3		30	3.33333	4.33333	C(OP(=O)([O-])OP(=O)([O-])OP(=O)([O-])[O-])C1(OC(C(O)C(O)1)N2(C=CC(N)=NC(=O)2))	4	0	-4
Cystathionine	Cystathionine	0	0		C7H14N2O4S	7	14	2	4		1	26	3.71429	4.57143	C(SCC(C([O-])=O)[N+])CC([N+])C(=O)[O-]	2	2	0
dADP	dADP	0	0		C10H12N5O9P2	10	12	5	9	2		32	3.2	4.7	C3(N(C1(CC(C(O1)COP(OP([O-])([O-])=O)([O-])=O)O))C2(=C(C(=NC=N2)N)N=3))	3	0	-3
DAHP	DAHP	0	0		C7H10O10P	7	10		10	1		26	3.71429	3.71429	C(=O)([O-])C(=O)CC(O)C(O)C(O)COP([O-])(=O)[O-]	3	0	-3
dATP	dATP	0	0		C10H12N5O12P3	10	12	5	12	3		32	3.2	4.7	C3(N(C1(CC(C(O1)COP(OP(OP(=O)([O-])[O-])([O-])=O)([O-])=O)O))C2(=C(C(=NC=N2)N)N=3))	4	0	-4
dCTP	dCTP	0	0		C9H12N3O13P3	9	12	3	13	3		32	3.55556	4.55556	C(C2(C(CC(N1(C(N=C(C=C1)N)=O))O2)O))OP(OP(OP([O-])([O-])=O)([O-])=O)([O-])=O	4	0	-4
D-erythro-imidazol-glycerol-phosphate	D-erythro-imidazol-glycerol-phosphate	0	0		C6H9N2O6P	6	9	2	6	1		22	3.66667	4.66667	C(OP(=O)([O-])[O-])C(C(C1(N=CNC=1))O)O	2	0	-2
D-Erythrose4-phosphate	D-Erythrose4-phosphate	0	0		C4H7O7P	4	7		7	1		16	4	4	C(C(C(COP([O-])([O-])=O)O)O)=O	2	0	-2
D-fructose-1_6-bisphosphate	D-fructose-1_6-bisphosphate	0	0		C6H10O12P2	6	10		12	2		24	4	4	C(C1(C(C(C(O1)(COP([O-])([O-])=O)O)O)O))OP([O-])([O-])=O	4	0	-4
D-fructose-6-phosphate	D-fructose-6-phosphate	0	0		C6H11O9P	6	11		9	1		24	4	4	C(OP(=O)([O-])[O-])C1(OC(O)(CO)C(O)C(O)1)	2	0	-2
D-glucono-1_5-lactone	D-glucono-1_5-lactone	0	0		C6H10O6	6	10		6			22	3.66667	3.66667	C(O)C1(OC(C(C(C1O)O)O)=O)	0	0	0
D-glucose	D-glucose	0	0		C6H12O6	6	12		6			24	4	4	C(C1(C(C(C(C(O1)O)O)O)O))O	0	0	0
dGTP	dGTP	0	0		C10H12N5O13P3	10	12	5	13	3		30	3	4.5	C2(=NC1(C(=O)NC(N)=NC=1N2C3(CC(O)C(COP(=O)([O-])OP(=O)([O-])OP(=O)([O-])[O-])O3)))	4	0	-4
DHAP	DHAP	0	0		C3H5O6P	3	5		6	1		12	4	4	C(C(=O)CO)OP([O-])([O-])=O	2	0	-2
Dihydrodipicolinate	Dihydrodipicolinate	0	0		C7H5NO4	7	5	1	4			24	3.42857	3.85714	C1(C(=NC(CC=1)C(=O)[O-])C(=O)[O-])	2	0	-2
Dihydrolipoamide	Dihydrolipoamide	0	0		C8H17NOS2	8	17	1	1		2	40	5	5.375	C(S)CC(S)CCCCC(N)=O	0	0	0
dimethylallyl-diphosphate	dimethylallyl-diphosphate	0	0		C5H9O7P2	5	9		7	2		28	5.6	5.6	CC(C)=CCOP(=O)([O-])OP(=O)([O-])[O-]	3	0	-3
DNA	DNA	0	0			9.84	11.34	3.66	6	1	0	33.72	3.3252	4.44106		0	0	0
D-ribose-1-phosphate	D-ribose-1-phosphate	0	0		C5H9O8P	5	9		8	1		20	4	4	C(O)C1(C(O)C(O)C(OP(=O)([O-])[O-])O1)	2	0	-2
D-Ribulose5-phosphate	D-Ribulose5-phosphate	0	0		C5H9O8P	5	9		8	1		20	4	4	C(C(C(C(CO)=O)O)O)OP([O-])([O-])=O	2	0	-2
dTDP	dTDP	0	0		C10H13N2O11P2	10	13	2	11	2		38	3.8	4.4	CC1(=CN(C(=O)NC(=O)1)C2(CC(O)C(COP(=O)([O-])OP(=O)([O-])[O-])O2))	3	0	-3
dTMP	dTMP	0	0		C10H13N2O8P	10	13	2	8	1		38	3.8	4.4	CC1(=CN(C(=O)NC(=O)1)C2(CC(O)C(COP(=O)([O-])[O-])O2))	2	0	-2
dTTP	dTTP	0	0		C10H13N2O14P3	10	13	2	14	3		38	3.8	4.4	CC1(=CN(C(=O)NC(=O)1)C2(CC(O)C(COP(=O)([O-])OP(=O)([O-])OP(=O)([O-])[O-])O2))	4	0	-4
dUMP	dUMP	0	0		C9H11N2O8P	9	11	2	8	1		32	3.55556	4.22222	C(OP(=O)([O-])[O-])C1(OC(CC(O)1)N2(C=CC(=O)NC(=O)2))	2	0	-2
dUTP	dUTP	0	0		C9H11N2O14P3	9	11	2	14	3		32	3.55556	4.22222	C(OP(=O)([O-])OP(=O)([O-])OP(=O)([O-])[O-])C1(OC(CC(O)1)N2(C=CC(=O)NC(=O)2))	4	0	-4
D-Xylulose5-phosphate	D-Xylulose5-phosphate	0	0		C5H9O8P	5	9		8	1		20	4	4	C(OP([O-])(=O)[O-])C(O)C(O)C(=O)CO	2	0	-2
FAD	FAD	0	0		C27H31N9O15P2	27	31	9	15	2		94	3.48148	4.48148	C(C(O)C(C(O)CN2(C3(C=C(C(C)=CC(N=C1(C(=O)NC(=O)N=C12))=3)C)))O)OP(OP([O-])(OCC6(C(O)C(O)C(N5(C=NC4(C(N)=NC=NC=45)))O6))=O)([O-])=O	2	0	-2
FADH2	FADH2	0	0		C27H33N9O15P2	27	33	9	15	2		96	3.55556	4.55556	CC4(C(=CC5(NC6(=C(N(CC(O)C(O)C(COP(=O)([O-])OP(=O)(OCC1(C(O)C(C(O1)N2(C3(N=CN=C(C(N=C2)=3)N)))O))[O-])O)C(C=4)=5)NC(NC6=O)=O)))C)	2	0	-2
FAICAR	FAICAR	0	0		C10H13N4O9P	10	13	4	9	1		30	3	4.2	C(NC1(N(C=NC=1C(=O)N)C2(C(O)C(C(COP([O-])(=O)[O-])O2)O)))=O	2	0	-2
farnesyl-diphosphate	farnesyl-diphosphate	0	0		C15H25O7P2	15	25		7	2		84	5.6	5.6	CC(=CCCC(=CCCC(=CCOP(OP([O-])(=O)[O-])(=O)[O-])C)C)C	3	0	-3
farnesyl-geranyl-diphosphate	farnesyl-geranyl-diphosphate	0	0		C25H41O7P2	25	41		7	2		140	5.6	5.6	CC(C)=CCCC(C)=CCCC(C)=CCCC(C)=CCCC(C)=CCOP(=O)([O-])OP(=O)([O-])[O-]	3	0	-3
ferricyt_c	ferricyt_c	0	0		x							-1	-1	-1		0	0	1
ferrocyt_c	ferrocyt_c	0	0		x							0	0	0		0	0	0
FGAM	FGAM	0	0		C8H15N3O8P	8	15	3	8	1		28	3.5	4.625	C(NCC(NC1(C(C(C(COP([O-])(=O)[O-])O1)O)O))=[N+])=O	2	1	-1
formaldehyde	formaldehyde	0	0		CH2O	1	2		1			4	4	4	C=O	0	0	0
formaldehyde_ext	formaldehyde_ext	0	1		CH2O	1	2		1			4	4	4	C=O	0	0	0
formate	formate	0	0		CHO2	1	1		2			2	2	2	[CH]([O-])=O	1	0	-1
formate_ext	formate_ext	0	1		CHO2	1	1		2			2	2	2	[CH]([O-])=O	1	0	-1
formyl-CoA	formyl-CoA	0	0		C22H32N7O17P3S	22	32	7	17	3	1	82	3.72727	4.68182	CC(C)(C(O)C(=O)NCCC(=O)NCCS[CH]=O)COP(=O)(OP(=O)(OCC1(C(OP([O-])(=O)[O-])C(O)C(O1)N3(C2(=C(C(N)=NC=N2)N=C3))))[O-])[O-]	4	0	-4
Fumarate	Fumarate	0	0		C4H2O4	4	2		4			12	3	3	C([O-])(C=CC(=O)[O-])=O	2	0	-2
GAR	GAR	0	0		C7H14N2O8P	7	14	2	8	1		26	3.71429	4.57143	C(NC1(OC(C(O)C1O)COP([O-])([O-])=O))(C[N+])=O	2	1	-1
GDP	GDP	0	0		C10H12N5O11P2	10	12	5	11	2		28	2.8	4.3	C2(=NC1(C(=O)NC(N)=NC=1N2C3(OC(COP(=O)([O-])OP(=O)([O-])[O-])C(O)C(O)3)))	3	0	-3
geranyl-diphosphate	geranyl-diphosphate	0	0		C10H17O7P2	10	17		7	2		56	5.6	5.6	C(C=C(C)CCC=C(C)C)OP([O-])(OP(=O)([O-])[O-])=O	3	0	-3
geranyl-geranyl-diphosphate	geranyl-geranyl-diphosphate	0	0		C20H33O7P2	20	33		7	2		112	5.6	5.6	CC(=CCCC(C)=CCCC(C)=CCCC(C)=CCOP(=O)([O-])OP(=O)([O-])[O-])C	3	0	-3
GLCN	GLCN	0	0		C6H11O7	6	11		7			22	3.66667	3.66667	C(O)C(O)C(O)C(O)C(O)C(=O)[O-]	1	0	-1
glucose-6-phosphate	glucose-6-phosphate	0	0		C6H11O9P	6	11		9	1		24	4	4	C(C1(OC(C(C(C1O)O)O)O))OP([O-])([O-])=	2	0	-2
glutaryl-coA	glutaryl-coA	0	0		C26H37N7O19P3S	26	37	7	19	3	1	100	3.84615	4.65385	CC(COP(=O)([O-])OP([O-])(=O)OCC3(C(C(C(N2(C=NC1(C(=NC=NC=12)N)))O3)O)OP(=O)([O-])[O-]))(C)C(C(NCCC(=O)NCCSC(CCCC(=O)[O-])=O)=O)O	5	0	-5
Glyceraldehyde3-phosphate	Glyceraldehyde3-phosphate	0	0		C3H5O6P	3	5		6	1		12	4	4	C(OP(=O)([O-])[O-])C(O)C=O	2	0	-2
Glycine	Glycine	0	0		C2H5NO2	2	5	1	2			6	3	4.5	C(=O)([O-])C[N+]	1	1	0
Glycine_ext	Glycine_ext	0	0		C2H5NO2	2	5	1	2			6	3	4.5	C(=O)([O-])C[N+]	1	1	0
glyoxylate	glyoxylate	0	0		C2HO3	2	1		3			4	2	2	C(C(=O)[O-])=O	1	0	-1
GMP	GMP	0	0		C10H12N5O8P	10	12	5	8	1		28	2.8	4.3	C2(=NC1(C(=O)NC(N)=NC=1N2C3(OC(COP([O-])(=O)[O-])C(O)C(O)3)))	2	0	-2
GMP_deg	GMP_deg	0	0		C10H12N5O8P	10	12	5	8	1		28	2.8	4.3	C2(=NC1(C(=O)NC(N)=NC=1N2C3(OC(COP([O-])(=O)[O-])C(O)C(O)3)))	2	0	-2
GMP_ext	GMP_ext	0	0		C10H12N5O8P	10	12	5	8	1		28	2.8	4.3	C2(=NC1(C(=O)NC(N)=NC=1N2C3(OC(COP([O-])(=O)[O-])C(O)C(O)3)))	2	0	-2
GTP	GTP	0	0		C10H12N5O14P3	10	12	5	14	3		28	2.8	4.3	C2(=NC1(C(=O)NC(N)=NC=1N2C3(OC(COP(=O)([O-])OP(=O)([O-])OP(=O)([O-])[O-])C(O)C(O)3)))	4	0	-4
H2CO3	H2CO3	0	0		CH2O3	1	2		3			0	0	0	C(O)(=O)O	0	0	0
H2O	H2O	0	1		H2O		2		1			0	0	0	[OH2]	0	0	0
H2O2	H2O2	0	0		H2O2		2		2			-2	-2	-2	OO	0	0	0
H2O2_ext	H2O2_ext	0	1		H2O2		2		2			-2	-2	-2	OO	0	0	0
H2S	H2S	0	0		H2S		2				1	0	0	0	S	0	0	0
H2S_ext	H2S_ext	0	1		H2S		2				1	0	0	0	S	0	0	0
HCO3	HCO3	0	0		HCO3	1	1		3			0	0	0	C([O-])(=O)O	1	0	-1
Homocysteine	Homocysteine	0	0		C4H9NO2S	4	9	1	2		1	16	4	4.75	C(C(CCS)[N+])(=O)[O-]	1	1	0
imidazole-acetol-phosphate	imidazole-acetol-phosphate	0	0		C6H7N2O5P	6	7	2	5	1		22	3.66667	4.66667	C1(NC=NC=1CC(COP([O-])(=O)[O-])=O)	2	0	-2
IMP	IMP	0	0		C10H11N4O8P	10	11	4	8	1		30	3	4.2	C3(=NC1(=C(N=CN1C2(OC(COP(=O)([O-])[O-])C(O)C(O)2))C(=O)N3))	2	0	-2
indol	indol	0	0		C8H7N	8	7	1				36	4.5	4.875	C2(C1(=C(NC=C1)C=CC=2))	0	0	0
Indoleglycerol-phosphate	Indoleglycerol-phosphate	0	0		C11H12NO6P	11	12	1	6	1		48	4.36364	4.63636	C2(=C(C1(C=CC=CC=1N2))C(C(COP([O-])(=O)[O-])O)O)	2	0	-2
isobutyryl-CoA	isobutyryl-CoA	0	0		C25H38N7O17P3S	25	38	7	17	3	1	100	4	4.84	CC(C(SCCNC(=O)CCNC(=O)C(O)C(C)(C)COP(=O)(OP(=O)(OCC1(C(OP([O-])(=O)[O-])C(O)C(O1)N3(C2(=C(C(N)=NC=N2)N=C3))))[O-])[O-])=O)C	4	0	-4
Isocitrate	Isocitrate	0	0		C6H5O7	6	5		7			18	3	3	C(=O)(C(CC([O-])=O)C(O)C([O-])=O)[O-]	3	0	-3
isopentenyl-diphosphate	isopentenyl-diphosphate	0	0		C5H9O7P2	5	9		7	2		28	5.6	5.6	CC(=C)CCOP([O-])(=O)OP([O-])(=O)[O-]	3	0	-3
isopentenyl-phosphate	isopentenyl-phosphate	0	0		C5H9O4P	5	9		4	1		28	5.6	5.6	CC(=C)CCOP(=O)([O-])[O-]	2	0	-2
Isovaleryl-CoA	Isovaleryl-CoA	0	0		C26H40N7O17P3S	26	40	7	17	3	1	106	4.07692	4.88462	CC(CC(=O)SCCNC(=O)CCNC(C(O)C(COP([O-])(=O)OP([O-])(=O)OCC3(C(C(C(N2(C=NC1(C(=NC=NC=12)N)))O3)O)OP([O-])(=O)[O-]))(C)C)=O)C	4	0	-4
kg_biomass	kg_biomass	0	0			43.8226	67.7874	9.04082	15.8782	0.696	0.1431	188.212	4.27617	4.89508		0	0	0
kg_biomass_EXT	kg_biomass_EXT	0	1			43.8226	67.7874	9.04082	15.8782	0.696	0.1431	188.212	4.27617	4.89508		0	0	0
Lactate	Lactate	0	0		C3H5O3	3	5		3			12	4	4	CC(C([O-])=O)O	1	0	-1
Lactate_ext	Lactate_ext	0	0		C3H5O3	3	5		3			12	4	4	CC(C([O-])=O)O	1	0	-1
L-Alanine	L-Alanine	0	0		C3H7NO2	3	7	1	2			12	4	5	C(=O)([O-])C([N+])C	1	1	0
L-Alanine_ext	L-Alanine_ext	0	0		C3H7NO2	3	7	1	2			12	4	5	C(=O)([O-])C([N+])C	1	1	0
L-Arginine	L-Arginine	0	0		C6H15N4O2	6	15	4	2			22	3.66667	5.66667	C(NC(=[N+])N)CCC([N+])C(=O)[O-]	1	2	1
L-Arginine_ext	L-Arginine_ext	0	0		C6H15N4O2	6	15	4	2			22	3.66667	5.66667	C(NC(=[N+])N)CCC([N+])C(=O)[O-]	1	2	1
L-Argininosuccinate	L-Argininosuccinate	0	0		C10H17N4O6	10	17	4	6			34	3.4	4.6	C(NC(=[N+])NC(CC(=O)[O-])C(=O)[O-])CCC(C(=O)[O-])[N+]	3	2	-1
L-Asparagine	L-Asparagine	0	0		C4H8N2O3	4	8	2	3			12	3	4.5	C(=O)([O-])C([N+])CC(=O)N	1	1	0
L-Asparagine_ext	L-Asparagine_ext	0	0		C4H8N2O3	4	8	2	3			12	3	4.5	C(=O)([O-])C([N+])CC(=O)N	1	1	0
L-Aspartate	L-Aspartate	0	0		C4H6NO4	4	6	1	4			12	3	3.75	C(C(CC([O-])=O)[N+])([O-])=O	2	1	-1
L-Aspartate_ext	L-Aspartate_ext	0	0		C4H6NO4	4	6	1	4			12	3	3.75	C(C(CC([O-])=O)[N+])([O-])=O	2	1	-1
L-Aspartate4-semialdehyde	L-Aspartate4-semialdehyde	0	0		C4H7NO3	4	7	1	3			14	3.5	4.25	C(C=O)C([N+])C(=O)[O-]	1	1	0
L-Cysteine	L-Cysteine	0	0		C3H7NO2S	3	7	1	2		1	10	3.33333	4.33333	C(C(C([O-])=O)[N+])S	1	1	0
L-Cysteine_ext	L-Cysteine_ext	0	0		C3H7NO2S	3	7	1	2		1	10	3.33333	4.33333	C(C(C([O-])=O)[N+])S	1	1	0
L-Glutamate	L-Glutamate	0	0		C5H8NO4	5	8	1	4			18	3.6	4.2	C(=O)([O-])C([N+])CCC(=O)[O-]	2	1	-1
L-Glutamate_ext	L-Glutamate_ext	0	0		C5H8NO4	5	8	1	4			18	3.6	4.2	C(=O)([O-])C([N+])CCC(=O)[O-]	2	1	-1
L-Glutamate5-semialdehyde	L-Glutamate5-semialdehyde	0	0		C5H9NO3	5	9	1	3			20	4	4.6	C(C([N+])C(=O)[O-])CC=O	1	1	0
L-Glutamine	L-Glutamine	0	0		C5H10N2O3	5	10	2	3			18	3.6	4.8	C(=O)([O-])C([N+])CCC(=O)N	1	1	0
L-Glutamine_ext	L-Glutamine_ext	0	0		C5H10N2O3	5	10	2	3			18	3.6	4.8	C(=O)([O-])C([N+])CCC(=O)N	1	1	0
L-Histidinal	L-Histidinal	0	0		C6H10N3O	6	10	3	1			22	3.66667	5.16667	C1(=NC(=CN1)CC(C=O)[N+])	0	1	1
L-Histidine	L-Histidine	0	0		C6H9N3O2	6	9	3	2			20	3.33333	4.83333	C(C(CC1(=CNC=N1))[N+])([O-])=O	1	1	0
L-Histidine_ext	L-Histidine_ext	0	0		C6H9N3O2	6	9	3	2			20	3.33333	4.83333	C(C(CC1(=CNC=N1))[N+])([O-])=O	1	1	0
L-Histidinol	L-Histidinol	0	0		C6H12N3O	6	12	3	1			24	4	5.5	C1(=NC(=CN1)CC(CO)[N+])	0	1	1
L-histidinol-phosphate	L-histidinol-phosphate	0	0		C6H11N3O4P	6	11	3	4	1		24	4	5.5	C1(NC=C(CC([N+])COP(=O)([O-])[O-])N=1)	2	1	-1
L-Homoserine	L-Homoserine	0	0		C4H9NO3	4	9	1	3			16	4	4.75	C(=O)([O-])C([N+])CCO	1	1	0
Lipoamide	Lipoamide	0	0		C8H15NOS2	8	15	1	1		2	38	4.75	5.125	C1(CC(CCCCC(N)=O)SS1)	0	0	0
L-Isoleucine	L-Isoleucine	0	0		C6H13NO2	6	13	1	2			30	5	5.5	C(=O)([O-])C([N+])C(C)CC	1	1	0
L-Isoleucine_ext	L-Isoleucine_ext	0	0		C6H13NO2	6	13	1	2			30	5	5.5	C(=O)([O-])C([N+])C(C)CC	1	1	0
LL-2_6-Diaminopimelate	LL-2_6-Diaminopimelate	0	0		C7H14N2O4	7	14	2	4			28	4	4.85714	C(C(CCCC(C([O-])=O)[N+])[N+])([O-])=O	2	2	0
L-Leucine	L-Leucine	0	0		C6H13NO2	6	13	1	2			30	5	5.5	C(=O)([O-])C([N+])CC(C)C	1	1	0
L-Leucine_ext	L-Leucine_ext	0	0		C6H13NO2	6	13	1	2			30	5	5.5	C(=O)([O-])C([N+])CC(C)C	1	1	0
L-Lysine	L-Lysine	0	0		C6H15N2O2	6	15	2	2			28	4.66667	5.66667	C(=O)([O-])C([N+])CCCC[N+]	1	2	1
L-Lysine_ext	L-Lysine_ext	0	0		C6H15N2O2	6	15	2	2			28	4.66667	5.66667	C(=O)([O-])C([N+])CCCC[N+]	1	2	1
L-Malate	L-Malate	0	0		C4H4O5	4	4		5			12	3	3	C(=O)([O-])CC(O)C([O-])=O	2	0	-2
L-Methionine	L-Methionine	0	0		C5H11NO2S	5	11	1	2		1	22	4.4	5	C(=O)([O-])C([N+])CCSC	1	1	0
L-Methionine_ext	L-Methionine_ext	0	0		C5H11NO2S	5	11	1	2		1	22	4.4	5	C(=O)([O-])C([N+])CCSC	1	1	0
L-Phenylalanine	L-Phenylalanine	0	0		C9H11NO2	9	11	1	2			40	4.44444	4.77778	C(=O)([O-])C([N+])CC1(C=CC=CC=1)	1	1	0
L-Phenylalanine_ext	L-Phenylalanine_ext	0	0		C9H11NO2	9	11	1	2			40	4.44444	4.77778	C(=O)([O-])C([N+])CC1(C=CC=CC=1)	1	1	0
L-Proline	L-Proline	0	0		C5H9NO2	5	9	1	2			22	4.4	5	C(=O)([O-])C1([N+]CCC1)	1	1	0
L-Proline_ext	L-Proline_ext	0	0		C5H9NO2	5	9	1	2			22	4.4	5	C(=O)([O-])C1([N+]CCC1)	1	1	0
L-Serine	L-Serine	0	0		C3H7NO3	3	7	1	3			10	3.33333	4.33333	C(=O)([O-])C([N+])CO	1	1	0
L-Serine_ext	L-Serine_ext	0	0		C3H7NO3	3	7	1	3			10	3.33333	4.33333	C(=O)([O-])C([N+])CO	1	1	0
L-Threonine	L-Threonine	0	0		C4H9NO3	4	9	1	3			16	4	4.75	CC(O)C([N+])C(=O)[O-]	1	1	0
L-Threonine_ext	L-Threonine_ext	0	0		C4H9NO3	4	9	1	3			16	4	4.75	CC(O)C([N+])C(=O)[O-]	1	1	0
L-Tryptophan	L-Tryptophan	0	0		C11H12N2O2	11	12	2	2			46	4.18182	4.72727	C2(NC1(C=CC=CC=1C(CC([N+])C([O-])=O)=2))	1	1	0
L-Tryptophan_ext	L-Tryptophan_ext	0	0		C11H12N2O2	11	12	2	2			46	4.18182	4.72727	C2(NC1(C=CC=CC=1C(CC([N+])C([O-])=O)=2))	1	1	0
L-Tyrosine	L-Tyrosine	0	0		C9H11NO3	9	11	1	3			38	4.22222	4.55556	C(C(CC1(C=CC(O)=CC=1))[N+])([O-])=O	1	1	0
L-Tyrosine_ext	L-Tyrosine_ext	0	0		C9H11NO3	9	11	1	3			38	4.22222	4.55556	C(C(CC1(C=CC(O)=CC=1))[N+])([O-])=O	1	1	0
L-Valine	L-Valine	0	0		C5H11NO2	5	11	1	2			24	4.8	5.4	CC(C)C([N+])C([O-])=O	1	1	0
L-Valine_ext	L-Valine_ext	0	0		C5H11NO2	5	11	1	2			24	4.8	5.4	CC(C)C([N+])C([O-])=O	1	1	0
Maintenance_energy	Maintenance_energy	0	0		0	0	0	0	0			0	0	0		0	0	0
Maintenance_leak	Maintenance_leak	0	1		0	0	0	0	0			0	0	0		0	0	0
meso-2_6-Diaminopimelate	meso-2_6-Diaminopimelate	0	0		C7H14N2O4	7	14	2	4			28	4	4.85714	C(C(CCCC(C([O-])=O)[N+])[N+])([O-])=O	2	2	0
methanethiol	methanethiol	0	0		CH4S	1	4				1	6	6	6	CS	0	0	0
methenyl-THF	methenyl-THF	0	0		C20H20N7O6	20	20	7	6			68	3.4	4.45	C2(C4([N+](C1(C(N=C(NC=1N2)N)=O))=CN(C3(=CC=C(C(NC(C([O-])=O)CCC([O-])=O)=O)C=C3))C4))	2	1	-1
Mevalonate	Mevalonate	0	0		C6H11O4	6	11		4			28	4.66667	4.66667	CC(O)(CCO)CC(=O)[O-]	1	0	-1
myell_biomass	myell_biomass	0	0			42.6832	68.4448	9.25022	16.1579	0.718	0.1643	184.051	4.2727	4.92286		0	0	0
myell_biomass_ext	myell_biomass_ext	0	1			42.6832	68.4448	9.25022	16.1579	0.718	0.1643	184.051	4.2727	4.92286		0	0	0
myell_DNA	myell_DNA	0	0			9.76	10.26	3.74	6	1	0	37.3		4.33402
myell_DNA_EXT	myell_DNA_EXT	0	1			9.76	10.26	3.74	6	1	0	37.3		4.33402
myell_lipid_ext	myell_lipid_ext	0	0			86	170		12	2		504	5.86047	5.86047	----	4	0	-4
myell_protein	myell_protein	0	0			509.5	812.2	135.4	146.9	0	3.1	2143.4	4.20805	5.0053		0	0
myell_protein_ext	myell_protein_ext	0	0			509.5	812.2	135.4	146.9	0	3.1	2143.4	4.20805	5.0053		0	0
myell_rRNA	myell_rRNA	0	0			9.43	9.78	3.64	7.06	1	0	29.46	2.91198	4.06999		0	0
myell_rRNA_ext	myell_rRNA_ext	0	0			9.43	9.78	3.64	7.06	1	0	29.46	2.91198	4.06999		0	0
N-5-phosphoribosyl-anthranilate	N-5-phosphoribosyl-anthranilate	0	0		C12H13NO9P	12	13	1	9	1		48	4	4.25	C2(C(NC1(C(C(C(O1)COP(=O)([O-])[O-])O)O))=C(C(=O)[O-])C=CC=2)	3	0	-3
N-Acetyl-L-glutamate	N-Acetyl-L-glutamate	0	0		C7H9NO5	7	9	1	5			26	3.71429	4.14286	CC(=O)NC(C([O-])=O)CCC(=O)[O-]	2	0	-2
N-Acetyl-L-glutamate5-phosphate	N-Acetyl-L-glutamate5-phosphate	0	0		C7H9NO8P	7	9	1	8	1		26	3.71429	4.14286	CC(=O)NC(C([O-])=O)CCC(=O)OP([O-])(=O)[O-]	3	0	-3
N-Acetyl-L-glutamate5-semialdehyde	N-Acetyl-L-glutamate5-semialdehyde	0	0		C7H10NO4	7	10	1	4			28	4	4.42857	CC(=O)NC(C([O-])=O)CC[CH]=O	1	0	-1
N-Acetylornithine	N-Acetylornithine	0	0		C7H14N2O3	7	14	2	3			30	4.28571	5.14286	CC(=O)NC(CCC[N+])C(=O)[O-]	1	1	0
NAD	NAD	0	0		C21H26N7O14P2	21	26	7	14	2		72	3.42857	4.42857	C1(N=C(N)C2(N=CN(C(N=1)=2)C5(OC(COP(=O)([O-])OP(=O)([O-])OCC3(OC(C(O)C(O)3)[N+]4(C=CC=C(C=4)C(N)=O)))C(O)C(O)5)))	2	1	-1
NADH	NADH	0	0		C21H27N7O14P2	21	27	7	14	2		74	3.52381	4.52381	C1(N=C(N)C2(N=CN(C(N=1)=2)C5(OC(COP(=O)([O-])OP(=O)([O-])OCC3(OC(C(O)C(O)3)N4(C=CCC(=C4)C(N)=O)))C(O)C(O)5)))	2	0	-2
NADP	NADP	0	0		C21H25N7O17P3	21	25	7	17	3		72	3.42857	4.42857	C5(N(C1(C(C(C(O1)COP(OP(=O)([O-])OCC2(C(C(C(O2)[N+]3(=CC(=CC=C3)C(=O)N))O)O))([O-])=O)O)OP([O-])([O-])=O))C4(=C(C(=NC=N4)N)N=5))	4	1	-3
NADPH	NADPH	0	0		C21H26N7O17P3	21	26	7	17	3		74	3.52381	4.52381	C5(N(C1(C(C(C(O1)COP(OP(=O)([O-])OCC2(C(C(C(O2)N3(C=C(CC=C3)C(=O)N))O)O))([O-])=O)O)OP([O-])([O-])=O))C4(=C(C(=NC=N4)N)N=5))	4	0	-4
N-Carbamoyl-L-aspartate	N-Carbamoyl-L-aspartate	0	0		C5H6N2O5	5	6	2	5			12	2.4	3.6	C(CC(C(=O)[O-])NC(=O)N)(=O)[O-]	2	0	-2
N-Formyl-GAR	N-Formyl-GAR	0	0		C8H13N2O9P	8	13	2	9	1		28	3.5	4.25	C(=O)NCC(NC1(C(C(C(COP([O-])(=O)[O-])O1)O)O))=O	2	0	-2
NH3	NH3	0	0		H3N		3	1				0	0	3	[NH3]	0	0	0
NH3_ext	NH3_ext	0	1		H3N		3	1				0	0	3	[NH3]	0	0	0
O2	O2	0	0		O2				2			-4	-4	-4	O=O	0	0	0
O2_out	O2_out	0	1		O2				2			-4	-4	-4	O=O	0	0	0
O-Acetyl-L-serine	O-Acetyl-L-serine	0	0		C5H9NO4	5	9	1	4			18	3.6	4.2	CC(OCC([N+])C(=O)[O-])=O	1	1	0
O-Phospho-L-homoserine	O-Phospho-L-homoserine	0	0		C4H8NO6P	4	8	1	6	1		16	4	4.75	C(OP([O-])(=O)[O-])CC([N+])C(=O)[O-]	3	1	-2
Ornithine	Ornithine	0	0		C5H13N2O2	5	13	2	2			22	4.4	5.6	C([N+])CCC([N+])C(=O)[O-]	1	2	1
Orotate	Orotate	0	0		C5H3N2O4	5	3	2	4			10	2	3.2	C([O-])(=O)C1(=CC(=O)NC(N1)=O)	1	0	-1
Orotidylic-acid	Orotidylic-acid	0	0		C10H10N2O11P	10	10	2	11	1		30	3	3.6	C1(=C(C(=O)[O-])N(C(NC(=O)1)=O)C2(C(O)C(C(COP([O-])([O-])=O)O2)O))	3	0	-3
Oxaloacetate	Oxaloacetate	0	0		C4H2O5	4	2		5			10	2.5	2.5	C(C([O-])=O)C(=O)C([O-])=O	2	0	-2
peptide_biomass	peptide_biomass	0	0			519.7	823.6	131.9	146.7	0	2.7	2207.8	4.24841	5.00981		0	0	0
Phenylpyruvate	Phenylpyruvate	0	0		C9H7O3	9	7		3			38	4.22222	4.22222	C(=O)([O-])C(CC1(=CC=CC=C1))=O	1	0	-1
Phosphate	Phosphate	0	0		HO4P		1		4	1		0	0	0	P([O-])([O-])(O)=O	2	0	-2
Phosphate_out	Phosphate_out	0	1		HO4P		1		4	1		0	0	0	P([O-])([O-])(O)=O	2	0	-2
Phosphoenolpyruvate	Phosphoenolpyruvate	0	0		C3H2O6P	3	2		6	1		10	3.33333	3.33333	C=C(OP([O-])([O-])=O)C([O-])=O	3	0	-3
Phosphoribosyl-AMP	Phosphoribosyl-AMP	0	0		C15H19N5O14P2	15	19	5	14	2		50	3.33333	4.33333	C4(N(C1(C(C(C(O1)COP([O-])([O-])=O)O)O))C2(=C(C(N(C=N2)C3(OC(C(C3O)O)COP([O-])([O-])=O))=N)N=4))	4	0	-4
Phosphoribosyl-ATP	Phosphoribosyl-ATP	0	0		C15H19N5O20P4	15	19	5	20	4		50	3.33333	4.33333	C4(N(C1(C(C(C(O1)COP(OP(=O)([O-])OP(=O)([O-])[O-])([O-])=O)O)O))C2(=C(C(N(C=N2)C3(OC(C(C3O)O)COP([O-])([O-])=O))=N)N=4))	6	0	-6
phosphoribosylformiminoaicar-phosphate	phosphoribosylformiminoaicar-phosphate	0	0		C15H21N5O15P2	15	21	5	15	2		50	3.33333	4.33333	C(NC1(OC(COP(=O)([O-])[O-])C(O)C(O)1))=NC3(=C(C(N)=O)N=CN(C2(OC(COP(=O)([O-])[O-])C(O)C(O)2))3)	4	0	-4
phosphoribulosylformimino-AICAR-phosphate	phosphoribulosylformimino-AICAR-phosphate	0	0		C15H21N5O15P2	15	21	5	15	2		50	3.33333	4.33333	C1(C(O)C(C(COP(=O)([O-])[O-])O1)O)N2(C=NC(C(=O)N)=C(NC=NCC(=O)C(O)C(O)COP(=O)([O-])[O-])2)	4	0	-4
p-hydroxyphenylpyruvate	p-hydroxyphenylpyruvate	0	0		C9H7O4	9	7		4			36	4	4	C1(C(CC(C([O-])=O)=O)=CC=C(C=1)O)	1	0	-1
phytanal	phytanal	0	0		C20H40O	20	40		1			118	5.9	5.9	CC(C)CCCC(C)CCCC(C)CCCC(C)=C[CH]=O	0	0	0
phytanic_acid	phytanic_acid	0	0		C20H39O2	20	39		2			116	5.8	5.8	CC(C)CCCC(C)CCCC(C)CCCC(C)CC(=O)[O-]	1	0	-1
phytanoyl_CoA	phytanoyl_CoA	0	0		C41H70N7O17P3S	41	70	7	17	3	1	196	4.78049	5.29268	CC(C)CCCC(C)CCCC(C)CCCC(C)CC(SCCNC(=O)CCNC(=O)C(O)C(C)(C)COP(=O)(OP(=O)(OCC1(C(OP([O-])(=O)[O-])C(O)C(O1)N3(C2(=C(C(N)=NC=N2)N=C3))))[O-])[O-])=O	4	0	-4
PPi	PPi	0	0		HO7P2		1		7	2		0	0	0	O(P([O-])([O-])=O)P(=O)(O)[O-]	3	0	-3
Prephenate	Prephenate	0	0		C10H8O6	10	8		6			38	3.8	3.8	C(=O)([O-])C1(CC(=O)C([O-])=O)(C=CC(O)C=C1)	2	0	-2
pristanal	pristanal	0	0		C19H38O	19	38		1			112	5.89474	5.89474	CC(C)CCCC(C)CCCC(C)CCCC(C)[CH]=O	0	0	0
pristanic_acid	pristanic_acid	0	0		C19H37O2	19	37		2			110	5.78947	5.78947	CC(CCCC(CCCC(C)CCCC(C([O-])=O)C)C)C	1	0	-1
pristanoyl_CoA	pristanoyl_CoA	0	0		C40H68N7O17P3S	40	68	7	17	3	1	190	4.75	5.275	CC(C)CCCC(C)CCCC(C)CCCC(C)C(=O)SCCNC(=O)CCNC(=O)C(O)C(C)(C)COP(=O)(OP(=O)(OCC1(C(OP([O-])(=O)[O-])C(O)C(O1)N3(C2(=C(C(N)=NC=N2)N=C3))))[O-])[O-]	4	0	-4
propanoyl-CoA	propanoyl-CoA	0	0		C24H36N7O17P3S	24	36	7	17	3	1	94	3.91667	4.79167	C2(N(C1(C(O)C(C(COP([O-])(=O)OP([O-])(=O)OCC(C)(C)C(C(NCCC(=O)NCCSC(=O)CC)=O)O)O1)OP([O-])(=O)[O-]))C3(N=CN=C(C(N=2)=3)N))	4	0	-4
propionate	propionate	0	0		C3H5O2	3	5		2			14	4.66667	4.66667	CCC(=O)[O-]	1	0	-1
Proton	Proton	0	0		H+	0	1					0	0	0	[H+]	0	1	1
proton_external	proton_external	0	1		H+		1					0	0	0	[H+]	0	1	1
proton_out	proton_out	0	0		H+		1					0	0	0	[H+]	0	1	1
PRPP	PRPP	0	0		C5H8O14P3	5	8		14	3		20	4	4	C(OP(=O)([O-])[O-])C1(OC(OP(=O)([O-])OP(=O)([O-])[O-])C(O)C(O)1)	5	0	-5
Pyruvate	Pyruvate	0	0		C3H3O3	3	3		3			10	3.33333	3.33333	CC(=O)C(=O)[O-]	1	0	-1
Q	carrier_ox	0	0		x							0	0	0		0	0	0
QH2	carrier_red	0	0		x		2					2	2	2		0	0	0
ribose-5-phosphate	ribose-5-phosphate	0	0		C5H9O8P	5	9		8	1		20	4	4	C(OP([O-])(=O)[O-])C1(C(O)C(O)C(O)O1)	2	0	-2
rRNA	rRNA	0	0			9.43	10.75	3.61	7.07	1	0	29.5	3.02227	4.17073		0	0	0
S-Acetyldihydrolipoamide	S-Acetyldihydrolipoamide	0	0		C10H19NO2S2	10	19	1	2		2	48	4.8	5.1	C(CC(CCCCC(N)=O)SC(=O)C)S	0	0	0
SAICAR	SAICAR	0	0		C13H15N4O12P	13	15	4	12	1		40	3.07692	4	C(OP([O-])([O-])=O)C2(C(O)C(O)C(N1(C(N)=C(C(=O)NC(C([O-])=O)CC([O-])=O)N=C1))O2)	4	0	-4
S-Dihydroorotate	S-Dihydroorotate	0	0		C5H5N2O4	5	5	2	4			12	2.4	3.6	C1(C(=O)NC(=O)NC(C(=O)[O-])1)	1	0	-1
sedoheptulose-1_7-bisphosphate	sedoheptulose-1_7-bisphosphate	0	0		C7H12O13P2	7	12		13	2		28	4	4	C(C(C(C(C(O)C(O)COP([O-])([O-])=O)O)O)=O)OP([O-])(=O)[O-]	4	0	-4
Sedoheptulose7-phosphate	Sedoheptulose7-phosphate	0	0		C7H13O10P	7	13		10	1		28	4	4	C(O)C(C(O)C(C(O)C(COP(=O)([O-])[O-])O)O)=O	2	0	-2
Shikimate	Shikimate	0	0		C7H9O5	7	9		5			28	4	4	C1(CC(C(O)C(O)C=1)O)(C(=O)[O-])	1	0	-1
sn-glycerol-1-P	sn-glycerol-1-P	0	0		C3H7O6P	3	7		6	1		14	4.66667	4.66667	C(OP(=O)([O-])[O-])C(O)CO	2	0	-2
Succinate	Succinate	0	0		C4H4O4	4	4		4			14	3.5	3.5	C(C([O-])=O)CC([O-])=O	2	0	-2
Succinyl-CoA	Succinyl-CoA	0	0		C25H35N7O19P3S	25	35	7	19	3	1	94	3.76	4.6	CC(COP(=O)([O-])OP(=O)([O-])OCC3(C(C(C(N2(C=NC1(C(=NC=NC=12)N)))O3)O)OP([O-])([O-])=O))(C)C(C(NCCC(=O)NCCSC(CCC(=O)[O-])=O)=O)O	5	0	-5
tetrahydrobiopterin	tetrahydrobiopterin	0	0		C9H15N5O3	9	15	5	3			30	3.33333	5	CC(O)C(O)[CH]1(CNC2(N=C(N)NC(C(N1)=2)=O))	0	0	0
tetrahydrodipicolinate	tetrahydrodipicolinate	0	0		C7H7NO4	7	7	1	4			26	3.71429	4.14286	C1(N=C(CCC1)C([O-])=O)C([O-])=O	2	0	-2
tetrahydrofolate_B9	tetrahydrofolate_B9	0	0		C19H21N7O6	19	21	7	6			66	3.47368	4.57895	C1(NC3(N=C(N)NC(=O)C(NC1CNC2(=CC=C(C=C2)C(=O)NC(CCC(=O)[O-])C(=O)[O-]))=3))	2	0	-2
thioredoxin_ox	thioredoxin_ox	0	0									0	0	0	C1(=O)(NC([R1])C(=O)NC([R2])C(=O)NC(CSSCC1N[a thioredoxin])C(=O)N[a thioredoxin])	0	0	0
thioredoxin_red	thioredoxin_red	0	0				2					2	2	2	C(=O)(NC([R1])C(=O)NC([R2])C(=O)NC(CS)C(=O)N[a thioredoxin])C(CS)N[a thioredoxin]	0	0	0
TPP	TPP	0	0		C12H16N4O7P2S	12	16	4	7	2	1	48	4	5	C([N+]1(C(=C(CCOP([O-])(=O)OP([O-])([O-])=O)SC=1)C))C2(=C(N)N=C(N=C2)C)	3	1	-2
UDP	UDP	0	0		C9H11N2O12P2	9	11	2	12	2		30	3.33333	4	C(OP(=O)([O-])OP(=O)([O-])[O-])C1(OC(C(O)C(O)1)N2(C=CC(=O)NC(=O)2))	3	0	-3
UMP	UMP	0	0		C9H11N2O9P	9	11	2	9	1		30	3.33333	4	C(OP(=O)([O-])[O-])C1(OC(C(O)C(O)1)N2(C=CC(=O)NC(=O)2))	2	0	-2
UMP_deg	UMP_deg	0	0		C9H11N2O9P	9	11	2	9	1		30	3.33333	4	C(OP(=O)([O-])[O-])C1(OC(C(O)C(O)1)N2(C=CC(=O)NC(=O)2))	2	0	-2
UMP_ext	UMP_ext	0	0		C9H11N2O9P	9	11	2	9	1		30	3.33333	4	C(OP(=O)([O-])[O-])C1(OC(C(O)C(O)1)N2(C=CC(=O)NC(=O)2))	2	0	-2
urea	urea	0	0		CH4N2O	1	4	2	1			0	0	6	C(=O)(N)N	0	0	0
urea_ext	urea_ext	0	1		CH4N2O	1	4	2	1			0	0	6	C(=O)(N)N	0	0	0
uridine	uridine	0	0		C9H12N2O6	9	12	2	6			30	3.33333	4	C(O)C1(OC(C(O)C(O)1)N2(C=CC(=O)NC(=O)2))	0	0	0
UTP	UTP	0	0		C9H11N2O15P3	9	11	2	15	3		30	3.33333	4	C(OP(=O)([O-])OP(=O)([O-])OP(=O)([O-])[O-])C1(OC(C(O)C(O)1)N2(C=CC(=O)NC(=O)2))	4	0	-4
xanthine	xanthine	0	0		C5H4N4O2	5	4	4	2			8	1.6	4	C12(NC(=O)NC(C=1N=CN2)=O)	0	0	0
XMP	XMP	0	0		C10H11N4O9P	10	11	4	9	1		28	2.8	4	C2(=NC1(C(=O)NC(=O)NC=1N2C3(OC(COP(=O)([O-])[O-])C(O)C(O)3)))	2	0	-2

## Sheet: BIOMASS_Myell
Unit	Species	formula	C	H	N	O	P	S	E	g/mol	mol/unit	g/unit	C	H	N	O	P	S	E
DNA	dAMP	C10H12N5O6P	10	12	5	6	1	0	40	329.216	0.26	85.5962	2.6	3.12	1.3	1.56	0.26	0	10.4	dATP	1	H2O
	dTMP	C10H13N2O8P	10	13	2	8	1	0	37	320.194	0.26	83.2504	2.6	3.38	0.52	2.08	0.26	0	9.62	dTTP	1	DNA	1 myell_rRNA
	dCMP	C9H12N3O7P	9	12	3	7	1	0	34	305.186	0.24	73.2446	2.16	2.88	0.72	1.68	0.24	0	8.16	dCTP	1	PPi
	dGMP	C10H12N5O7P	10	12	5	7	1	0	38	345.216	0.24	82.8518	2.4	2.88	1.2	1.68	0.24	0	9.12	dGTP	1	Proton	1 myell_rRNA + 1 H2O = 0.16 AMP_deg + 0.22 UMP_deg + 0.35 CMP_deg + 0.27 GMP_deg
		H2O		2		1				18.016	-1	-18.016	0	-2	0	-1	0	0	0
											1	306.927	9.76	10.26	3.74	6	1	0	37.3
rRNA	AMP	C10H12N5O7P	10	12	5	7	1	0	30	345.216	0.16	55.2346	1.6	1.92	0.8	1.12	0.16	0	4.8	AMP_deg
	UMP	C9H11N2O9P	9	11	2	9	1	0	30	322.168	0.22	70.877	1.98	2.42	0.44	1.98	0.22	0	6.6	UMP_deg
	CMP	C9H12N3O8P	9	12	3	8	1	0	30	321.186	0.35	112.415	3.15	4.2	1.05	2.8	0.35	0	10.5	CMP_deg
	GMP	C10H12N5O8P	10	12	5	8	1	0	28	361.216	0.27	97.5283	2.7	3.24	1.35	2.16	0.27	0	7.56	GMP_deg
		H2O		2		1				18.016	-1	-18.016	0	-2	0	-1	0	0	0
											1	318.039	9.43	9.78	3.64	7.06	1	0	29.46
Lipid	caldarchaeol_di-P		86	170	0	12	2	0	504	1458.16	1	1458.16	86	170	0	12	2	0	504
Polysacch.	CELB	C12H22O11	12	22	0	11	0	0	48	342.296	1	342.296	12	22	0	11	0	0	48
Amino acid	L-Alanine	C3H7NO2	3	7	1	2	0	0	12	89.096	6	534.576	18	42	6	12	0	0	72	L-Alanine	100	ATP
	L-Cysteine	C3H7NO2S	3	7	1	2	0	1	10	121.166	0.7	84.8162	2.1	4.9	0.7	1.4	0	0.7	7	L-Cysteine	198	GTP	1 myell_protein + 99 H2O = 6 L-Alanine + 0.7 L-Cysteine + 4.6 L-Aspartate + 7.2 L-Glutamate + 4.2 L-Phenylalanine + 7.5 Glycine + 1.5 L-Histidine + 6.5 L-Isoleucine + 6.1 L-Lysine + 11 L-Leucine + 2.4 L-Methionine + 3.6 L-Asparagine + 4.3 L-Proline + 2.3 L-Glutamine + 6.3 L-Arginine + 7 L-Serine + 4.9 L-Threonine + 9.1 L-Valine + 1.2 L-Tryptophan + 3.9 L-Tyrosine
	L-Aspartate	C4H6NO4	4	6	1	4	0	0	12	132.098	4.6	607.651	18.4	27.6	4.6	18.4	0	0	55.2	L-Aspartate	199	H2O
	L-Glutamate	C5H8NO4	5	8	1	4	0	0	18	146.124	7.2	1052.09	36	57.6	7.2	28.8	0	0	129.6	L-Glutamate	100	AMP
	L-Phenylalanine	C9H11NO2	9	11	1	2	0	0	40	165.188	4.2	693.79	37.8	46.2	4.2	8.4	0	0	168	L-Phenylalanine	198	GDP
	Glycine	C2H5NO2	2	5	1	2	0	0	6	75.07	7.5	563.025	15	37.5	7.5	15	0	0	45	Glycine	1	peptide_biomass
	L-Histidine	C6H9N3O2	6	9	3	2	0	0	20	155.162	1.5	232.743	9	13.5	4.5	3	0	0	30	L-Histidine	198	Phosphate
	L-Isoleucine	C6H13NO2	6	13	1	2	0	0	30	131.174	6.5	852.631	39	84.5	6.5	13	0	0	195	L-Isoleucine	100	PPi
	L-Lysine	C6H15N2O2	6	15	2	2	0	0	28	147.2	6.1	897.92	36.6	91.5	12.2	12.2	0	0	170.8	L-Lysine	299	Proton
	L-Leucine	C6H13NO2	6	13	1	2	0	0	30	131.174	11	1442.91	66	143	11	22	0	0	330	L-Leucine		+
	L-Methionine	C5H11NO2S	5	11	1	2	0	1	22	149.218	2.4	358.123	12	26.4	2.4	4.8	0	2.4	52.8	L-Methionine		=
	L-Asparagine	C4H8N2O3	4	8	2	3	0	0	12	132.124	3.6	475.646	14.4	28.8	7.2	10.8	0	0	43.2	L-Asparagine		1 myell_protein
	L-Proline	C5H9NO2	5	9	1	2	0	0	22	115.132	4.3	495.068	21.5	38.7	4.3	8.6	0	0	94.6	L-Proline
	L-Glutamine	C5H10N2O3	5	10	2	3	0	0	18	146.15	2.3	336.145	11.5	23	4.6	6.9	0	0	41.4	L-Glutamine
	L-Arginine	C6H15N4O2	6	15	4	2	0	0	22	175.22	6.3	1103.89	37.8	94.5	25.2	12.6	0	0	138.6	L-Arginine
	L-Serine	C3H7NO3	3	7	1	3	0	0	10	105.096	7	735.672	21	49	7	21	0	0	70	L-Serine	99
	L-Threonine	C4H9NO3	4	9	1	3	0	0	16	119.122	4.9	583.698	19.6	44.1	4.9	14.7	0	0	78.4	L-Threonine
	L-Valine	C5H11NO2	5	11	1	2	0	0	24	117.148	9.1	1066.05	45.5	100.1	9.1	18.2	0	0	218.4	L-Valine
	L-Tryptophan	C11H12N2O2	11	12	2	2	0	0	46	204.226	1.2	245.071	13.2	14.4	2.4	2.4	0	0	55.2	L-Tryptophan
	L-Tyrosine	C9H11NO3	9	11	1	3	0	0	38	181.188	3.9	706.633	35.1	42.9	3.9	11.7	0	0	148.2	L-Tyrosine
	H2O	H2O		2		1				18	-99	-1782	0	-198	0	-99	0	0	0	H2O
											100.3	11286.1	509.5	812.2	135.4	146.9	0	3.1	2143.4
Overall Biomass Coefficients
										g/unit		% cell comp. by mass
DNA										306.927	0.065	0.02	9.76	10.26	3.74	6	1	0	37.3	myell_DNA
RNA										318.039	0.503	0.16	9.43	9.78	3.64	7.06	1	0	29.46	myell_rRNA
Lipid										1458.16	0.075	0.11	86	170	0	12	2	0	504	caldarchaeol_di-P
Polysacc										342.296	0.321	0.11	12	22	0	11	0	0	48	CELB
Amino										11286.1	0.053	0.6	509.5	812.2	135.4	146.9	0	3.1	2143.4	myell_protein
									calculated for 1kg of BIOMASS				42.6832	68.4448	9.25022	16.1579	0.718	0.1643	184.051
											ATP per 1kg of Biomass		20.4879							1 myell_biomass
																			2.145	Maintenance_energy
DNA, total number of bases	2817452			%G	0.2379	0.24
				%C	0.2379	0.24
DNA G+C number of bases	1340444	0.4758		%A	0.262118	0.26
DNA A+T number of bases	1477008	0.524235		%T	0.262118	0.26
																			1 myell_biomass + 2.145 Maintenance_energy = 0.503 myell_rRNA + 0.075 caldarchaeol_di-P + 0.321 CELB + 0.053 myell_protein + 0.065 myell_DNA
RNA count
>2508724570 23S rRNA. Bacterial LSU [Metallosphaera sp. MK1 : MetMK1DRAFT_MMQ.19] (+)strand	Name	Adenoside	Thymine	Cytosine	Guanine	Anys	Length
AGGGACGGGAAACCGTCCGGTGGATGGCTCGGCTCGGGAGCCGACGAAGG GCGCGGCAAGCGGCGAAATGCCTGGGGGAGGCGCAAGCAGCCTTCGATCC CAGGATCCCCTAATGGGACTTCCCACCCGGCGCCAAAAGTGTCGGGTTAA GCTCCGGTGTCTCACCGGAGCGGGAACCCCCCGAACGGAAGCATCTTAGT AGGGGGAGGAGGAGAAATCAATTGAGATTCCCTGAGTAGGGGCGACCGAA AGGGGAACAGCCCAAACCAAACCCGCTGTCGATGAGGCAGTGGGGATGTG GTGTTTCTGGCCCTGAACCTGGGGCAACCCGGCTCTCCTAACCCGCATAG CCGAACTCACCTGGAATGGTGGGCCACAGAGGGTGATAGCCC…	>2504813574 23S rRNA. Bacterial LSU	663	480	830	1080	0	3114		rRNA nucleotide requirement - based on translated DNA sequence (A=>T, U=>A, C=>G, G=>C)
	>2504813573 16S rRNA. Bacterial SSU	301	208	390	486	0	1412
>2508724569 16S rRNA. Bacterial SSU [Metallosphaera sp. MK1 : MetMK1DRAFT_MMQ.19] (+)strand
CGGACTCGATCGCTATAGGGGTAGGGCTAAGCCATGGGAGTCGTACGCTC TCGGGAAGAGGGCGTGGCGGACGGCTGAGTAACACGTGGCTAACCTGCCC TTGGGATCCGGATAACCCCGGGAAACTGGGGCTAATCCGGAATAGGTAAG GGGCTCTGGAACGACTCCTTGCCTAAAGGCCCCTCGGCTGATCCCGTCGG GGGGCGCCCAAGGATGGGGCTGCGGCCCATCAGGCTGTTGGCGGGGTAAA GGCCCGCCAAACCGATAACGGGTAGGGGCCGTGGGAGCGGGAGCCCCCAG TTGGGCACTGAGACAAGGGCCCAGGCCCTACGGGGCGCACCAGGCGCGGA ACGTCCCCAATGCGGGAAACCGTGAGGGCGTTACCCCTAGTG…	Total	964	688	1220	1566	0	4526			A	U	C	G
	percent	0.22	0.16	0.27	0.35	0	1		rRNA nucleotide requirement	0.16	0.22	0.35	0.27
Peptide count
All input files processed...onto results!		Amino acid distribution, expressed as percent of total sequence:
Total # of proteins: 3356		A	Alanine	6
Total # of Amino acids 772671		C	Cysteine	0.7															1 myell_protein = 7 Glycine + 6 L-Alanine + 6 L-Arginine + 4 L-Asparagine + 4 L-Aspartate + 1 L-Cysteine + 7 L-Glutamate + 2 L-Glutamine + 2 L-Histidine + 6 L-Isoleucine + 11 L-Leucine + 6 L-Lysine + 2 L-Methionine + 4 L-Phenylalanine + 5 L-Proline + 8 L-Serine + 5 L-Threonine + 1 L-Tryptophan + 4 L-Tyrosine + 9 L-Valine
		D	Aspartate	4.6
		E	Glutamate	7.2
		F	Phenylalanine	4.2
		G	Glycine	7.5
		H	Histidine	1.5
		I	Isoleucine	6.5
		K	Lysine	6.1
		L	Leucine	11
		M	Methionine	2.4
		N	Asparagine	3.6
		P	Proline	4.3
		Q	Glutamine	2.3
		R	Arginine	6.3
		S	Serine	7
		T	Threonine	4.9
		V	Valine	9.1
Program finished successfully.		W	Tryptophan	1.2
		X	x	0
{'A': 46225, 'C': 5153, 'E': 55267, 'D': 35219, 'G': 57590, 'F': 32144, 'I': 49960, 'H': 11494, 'K': 47270, 'M': 18530, 'L': 85106, 'N': 27612, 'Q': 17493, 'P': 33009, 'S': 53950, 'R': 48994, 'T': 38000, 'W': 9062, 'V': 70095, 'Y': 30497, 'X': 1}		Y	Tyrosine	3.9

## Sheet: BIOMASS_Geo
Unit	Species	formula	C	H	N	O	P	S	E	g/mol	mol/unit	g/unit	C	H	N	O	P	S	E
DNA	dATP	C10H12N5O12P3	10	12	5	12	3	0	32	487.156	0.34	165.633	3.4	4.08	1.7	4.08	1.02	0	10.88	dATP	1	H2O
	dTTP	C10H13N2O14P3	10	13	2	14	3	0	38	478.134	0.34	162.566	3.4	4.42	0.68	4.76	1.02	0	12.92	dTTP	1	DNA	0.34 dATP + 0.16 dCTP + 0.16 dGTP + 0.34 dTTP + 1 H2O = 1 DNA + 1 PPi + 1 Proton
	dCTP	C9H12N3O13P3	9	12	3	13	3	0	32	463.126	0.16	74.1002	1.44	1.92	0.48	2.08	0.48	0	5.12	dCTP	1	PPi
	dGTP	C10H12N5O13P3	10	12	5	13	3	0	30	503.156	0.16	80.505	1.6	1.92	0.8	2.08	0.48	0	4.8	dGTP	1	Proton
	Ppi	HO7P2		1		7	2		0	174.948	-1	-174.948	0	-1	0	-7	-2	0	0
											1	307.856	9.84	11.34	3.66	6	1	0	33.72	0.34 dATP + 0.34 dTTP + 0.16 dCTP + 0.16 dGTP = 1 DNA + 1 PPi
rRNA	ATP	C10H12N5O13P3	10	12	5	13	3	0	30	503.156	0.18	90.5681	1.8	2.16	0.9	2.34	0.54	0	5.4	ATP			0.25 ATP + 0.25 CTP + 0.32 GTP + 1 H2O + 0.18 UTP = 1 PPi + 1 Proton + 1 rRNA
	UTP	C9H11N2O15P3	9	11	2	15	3	0	30	480.108	0.25	120.027	2.25	2.75	0.5	3.75	0.75	0	7.5	UTP		rRNA
	CTP	C9H12N3O14P3	9	12	3	14	3	0	30	479.126	0.32	153.32	2.88	3.84	0.96	4.48	0.96	0	9.6	CTP
	GTP	C10H12N5O14P3	10	12	5	14	3	0	28	519.156	0.25	129.789	2.5	3	1.25	3.5	0.75	0	7	GTP
	Ppi	HO7P2		1		7	2		0	174.94	-1	-174.94	0	-1	0	-7	-2	0	0
											1	318.764	9.43	10.75	3.61	7.07	1	0	29.5	0.18 ATP + 0.25 UTP + 0.32 CTP + 0.25 GTP = 1 rRNA + 1 PPi
Lipid	C25-C25		53	87	0	6	1	0	294	851.196	1	851.196	53	87	0	6	1	0	294
Polysacch.	glucose-6-phosphate	C6H11O9P	6	11	0	9	1	0	24	258.118	1	258.118	6	11	0	9	1	0	24				1 ATP + 1 CELB_out + 1 H2O = 1 ADP + 1 CELB + 1 Phosphate + 1 Proton
	phosphate	HO4P	0	1	0	4	1	0	0	95.978	-1	-95.978	0	-1	0	-4	-1	0	0
												162.14	6	10	0	5	0	0	24
Amino acid	L-Alanine	C3H7NO2	3	7	1	2	0	0	12	89.096	5.7	507.847	17.1	39.9	5.7	11.4	0	0	68.4	L-Alanine	100	ATP
	L-Cysteine	C3H7NO2S	3	7	1	2	0	1	10	121.166	0.8	96.9328	2.4	5.6	0.8	1.6	0	0.8	8	L-Cysteine	198	GTP
	L-Aspartate	C4H6NO4	4	6	1	4	0	0	12	132.098	4.4	581.231	17.6	26.4	4.4	17.6	0	0	52.8	L-Aspartate	199	H2O
	L-Glutamate	C5H8NO4	5	8	1	4	0	0	18	146.124	7.4	1081.32	37	59.2	7.4	29.6	0	0	133.2	L-Glutamate	100	AMP
	L-Phenylalanine	C9H11NO2	9	11	1	2	0	0	40	165.188	5	825.94	45	55	5	10	0	0	200	L-Phenylalanine	198	GDP
	Glycine	C2H5NO2	2	5	1	2	0	0	6	75.07	5.9	442.913	11.8	29.5	5.9	11.8	0	0	35.4	Glycine	1	peptide_biomass
	L-Histidine	C6H9N3O2	6	9	3	2	0	0	20	155.162	1.4	217.227	8.4	12.6	4.2	2.8	0	0	28	L-Histidine	198	Phosphate
	L-Isoleucine	C6H13NO2	6	13	1	2	0	0	30	131.174	10.6	1390.44	63.6	137.8	10.6	21.2	0	0	318	L-Isoleucine	100	PPi
	L-Lysine	C6H15N2O2	6	15	2	2	0	0	28	147.2	8.8	1295.36	52.8	132	17.6	17.6	0	0	246.4	L-Lysine	299	Proton
	L-Leucine	C6H13NO2	6	13	1	2	0	0	30	131.174	10.2	1337.97	61.2	132.6	10.2	20.4	0	0	306	L-Leucine		+
	L-Methionine	C5H11NO2S	5	11	1	2	0	1	22	149.218	1.9	283.514	9.5	20.9	1.9	3.8	0	1.9	41.8	L-Methionine		=
	L-Asparagine	C4H8N2O3	4	8	2	3	0	0	12	132.124	5.4	713.47	21.6	43.2	10.8	16.2	0	0	64.8	L-Asparagine
	L-Proline	C5H9NO2	5	9	1	2	0	0	22	115.132	3.6	414.475	18	32.4	3.6	7.2	0	0	79.2	L-Proline
	L-Glutamine	C5H10N2O3	5	10	2	3	0	0	18	146.15	2	292.3	10	20	4	6	0	0	36	L-Glutamine
	L-Arginine	C6H15N4O2	6	15	4	2	0	0	22	175.22	4.1	718.402	24.6	61.5	16.4	8.2	0	0	90.2	L-Arginine
	L-Serine	C3H7NO3	3	7	1	3	0	0	10	105.096	6.5	683.124	19.5	45.5	6.5	19.5	0	0	65	L-Serine
	L-Threonine	C4H9NO3	4	9	1	3	0	0	16	119.122	4.2	500.312	16.8	37.8	4.2	12.6	0	0	67.2	L-Threonine					(D44*12.01)+(E44*1.008)+(F44*14.01)+(G44*16)+(H44*30.97)+(I44*32.07)
	L-Valine	C5H11NO2	5	11	1	2	0	0	24	117.148	6.3	738.032	31.5	69.3	6.3	12.6	0	0	151.2	L-Valine
	L-Tryptophan	C11H12N2O2	11	12	2	2	0	0	46	204.226	0.9	183.803	9.9	10.8	1.8	1.8	0	0	41.4	L-Tryptophan
	L-Tyrosine	C9H11NO3	9	11	1	3	0	0	38	181.188	4.6	833.465	41.4	50.6	4.6	13.8	0	0	174.8	L-Tyrosine
	H20	H2O	0	2	0	1	0	0	0	18.016	-99	-1783.58	0	-198	0	-99	0	0	0
	Proton	Proton		1						1	-1	-1	0	-1	0	0	0	0	0
											-0.3	11353.5	519.7	823.6	131.9	146.7	0	2.7	2207.8
100 ATP + 5.7 L-Alanine + 0.8 L-Cysteine + 4.4 L-Aspartate + 7.4 L-Glutamate + 5 L-Phenylalanine + 5.9 Glycine + 1.4 L-Histidine + 10.6 L-Isoleucine + 8.8 L-Lysine + 10.2 L-Leucine + 1.9 L-Methionine + 5.4 L-Asparagine + 3.6 L-Proline + 2 L-Glutamine + 4.1 L-Arginine + 6.5 L-Serine + 4.2 L-Threonine + 6.3 L-Valine + 0.9 L-Tryptophan + 4.6 L-Tyrosine + 198 GTP + 199 H2O = 100 AMP + 198 GDP + 1 pep…
																			4.18087	degree of reduction
Overall Biomass Coefficients										g/unit		% cell comp. by mass
DNA										307.856	0.065	0.02	9.84	11.34	3.66	6	1	0	33.72	DNA			P/ATP	ATP	B/C	B/O
RNA										318.764	0.502	0.16	9.43	10.75	3.61	7.07	1	0	29.5	rRNA			4	121	70.2	30.8322	0.0330579	2.27684
Lipid										851.196	0.129	0.11	53	87	0	6	1	0	294	C25-C25			40	1	57.5455	33.4268	40	1.72154
Polysacc										162.14	0.678	0.11	6	10	0	5	0	0	24	glucose-6-phosphate			30	1	62.8447	36.6011	30	1.71702
Amino										11353.5	0.053	0.6	519.7	823.6	131.9	146.7	0	2.7	2207.8	peptide_biomass			3	121	78.92	39.0286	0.0247934	2.02211
								calculated for 1kg of BIOMASS					43.8226	67.7874	9.04082	15.8782	0.696	0.1431	188.212	1 kg_biomass	1001.5		3	150	73.5479	33.1113	0.02	2.22123
										ATP per 1kg of Biomass			150							Maintenance_energy			4	1	108.166	118.572	4	0.91224
													set to match 10.1007/BF00413481 for glucose yield										40	200	15.442	5.812	0.2	2.65692
DNA count																0.065 DNA + 0.502 rRNA + 0.129 C25-C25 + 0.678 glucose-6-phosphate + 0.053 peptide_biomass + 150 Maintenance_energy = 1 kg_biomass + 0.678 Phosphate
Name	Adenoside (A)	Thymine (T)	Cytosine (C)	Guanine (G)	Anys (N)	Length
scf1118686596894	453971	465021	221994	213851	1785	1356622			A+T	1165617			526.309	68.3297	126.662	254.052	21.5551	4.58922	1001.5				Ash	ATP	P/ATP	RNA	B/C	B/O
scf1118686596892	50202	49571	23074	24549	1484	148880			G+C	552515													0.5	230	4	0.16	70.163	16.0226
scf1118686596619	36171	36139	17997	16274	694	107275							52.5522	6.82276	12.6473	25.3672	2.15229	0.458236					0.4	215	4	0.16	68.2415	16.7349
scf1118686594903	10717	9764	4767	5101	308	30657			GC%	0.321579
scf1118686595655	10081	10709	4722	4777	175	30464																		220	4		53.7387	15.3942
scf1118686596770	8877	10537	4801	3969	440	28624			%G	0.160789	0.16
scf1118686596256	4389	3706	1748	2350	508	12701			%C	0.160789	0.16
scf1118686594971	2706	3056	1318	1223	613	8916			%A	0.339211	0.34
									%T	0.339211	0.34
Total	577114	588503	280421	272094	6007	1724139
RNA count	Name	Adenoside	Thymine	Cytosine	Guanine	Anys	Length
>2504813574 23S rRNA. Bacterial LSU [YNP_08_cren1 (8 best scaffolds) : scf1118686596894] (+)strand	>2504813574 23S rRNA. Bacterial LSU	796	588	757	969	0	3110			rRNA nucleotide requirement - based on translated DNA sequence (A=>T, U=>A, C=>G, G=>C)
ACTTACAGCGAAGCTCCTTGGTGGATGGCTTGGCTAAGGAGCCGAAGAAGGGCGCGGCAAGCAGCGATATGCCACGGGTAGGCGCAAGCAGCCGTTGATCCGTGGATCCCTGAATGAGTATCTCGGCCTTACCTTTTAAGGGTAAGGTCGCCCTCTAAAGGGCGGGAATCCCCCGAACGGAAACATCTTAGTAGGGGGAAGAGGAGAAACCAATTGGGATGCCCTTAGTAGCGGCGAGCGAAAGGGGCAGAGTTCAAATCGAACCCTTACCAGATAATGGTAGGGGGATGTAAGGTTGTGGATTCATTCGATAGCCCTAGTCTAGTTAGCCGAAGTGGGCTGGAATGCCCTCCCATAGAGGGTGACAGGCCCGTAGGCAATAACTAGACGGGCTAAATG…	>2504813573 16S rRNA. Bacterial SSU	330	238	359	457	0	1384
>2504813573 16S rRNA. Bacterial SSU [YNP_08_cren1 (8 best scaffolds) : scf1118686596894] (+)strand	Total	1126	826	1116	1426	0	4494				A	U	C	G
CGGACCTGACTGCTATCGGGGTGGGTAGCCATGCGAGTCTGCGTCACGGGCAACGTGACGCGGCGCACGGCTCAGTAAAACATGCTCAAACTGCCCTACAGACCGGGATAACCTCTGGAAACGGAGGATAATCCCGGATAGGTAAGAACTCTTGGAATAGGTTCTTACCGAAAGGGTGCGGCGCTGATGCCGCATCGCACCGCTGTAGGATGTGAGCATGGCCTATCAGGTTGATGGTGAGGTAACGGCTCACCATGCCTAAGACGGGTACGGGCCGTGATAGCGGGAGCCCGGAGATGGGTTCTGAGACAAGAACCCAGGCCCTACGGGGCGCAGCAGGCGCGAAACTTCTGCAATGCGCGAAAGCGCGACAGAGTCACCCCGAGTGCCATCCGCTGA…	percent	0.25	0.18	0.25	0.32	0	1			rRNA nucleotide requirement	0.18	0.25	0.32	0.25
Peptide count
All input files processed...onto results!
Total # of proteins: 2012
Total # of Amino acids 503580
Amino acid distribution, expressed as percent of total sequence:
A	Alanine	5.7
C	Cysteine	0.8
D	Aspartate	4.4
E	Glutamate	7.4
F	Phenylalanine	5
G	Glycine	5.9
H	Histidine	1.4
I	Isoleucine	10.6
K	Lysine	8.8
L	Leucine	10.2
M	Methionine	1.9
N	Asparagine	5.4
P	Proline	3.6
Q	Glutamine	2
R	Arginine	4.1
S	Serine	6.5
T	Threonine	4.2
V	Valine	6.3
W	Tryptophan	0.9
X	x	0.2
Y	Tyrosine	4.6
		99.9
Program finished successfully.
{'A': 28946, 'C': 4250, 'E': 37450, 'D': 21944, 'G': 29544, 'F': 25380, 'I': 53293, 'H': 6901, 'K': 44526, 'M': 9800, 'L': 51142, 'N': 27070, 'Q': 10181, 'P': 18055, 'S': 32714, 'R': 20705, 'T': 21352, 'W': 4647, 'V': 31815, 'Y': 22983, 'X': 882}
																														The model was constructed for archaeal glycolytic features and without ferredoxin, the resulting biomass did not fit both the oxygen and carbon yields for sulfolobus. To assess the cause, ash content and atp synthase efficiency were considered. ATP synthase efficiency was not able to correct for the oxygen yield because it did not change the biomass/energy ratio of the carbon yield. This was achi…

## Sheet: grfile
#prevents arginine cycles
R294 = (!1R138)
#prevents proline cycles
R296 = (!1R130)
#prevents phosphate cycling
R642 = (!1R647)
#prevents asparagine cycles
R290 = (!1R298)
#prevents cysteine cycles
R142 = (!1R160)
#prevents histidine cycles
R198 = (!1R304)
#prevents isoleucine cycles
R256 = (!1R306)
#prevent leucine cycles
R282 = (!1R313)
#prevents Lysine cycles
R209 = (!1R329)
#prevents methionine cycles
R164 = (!1R342)
#prevents phenylalanine cycles
R355 = (!1R242)
#prevents p-hydroxyphenylpyruvate cycles
R245 = (!1R381)
#prevents tryptophan cycles
R357 = (!1R235)
#prevents phosphoenolpyruvate cycles
R27 = (!1R29)
#prevents fructose6phosphate cycles
R10 = (!1R12)
#prevents glyceraldehyde 3 phosphate cycles
R17 = (!1R21)
#prevents serine cycles
R167 = (!1R173)
#either formate oxidation or excretion
R637 = (!1R624)
#either formaldehyde oxidation or excretion
R636 = (!1R626)
#either complex 4 or bd terminal oxidase
R593 = (!1R595)
#prevent UMP cycling
R555 = (!1R467)
#prevent GMP cycling
R539 = (!1R514)
