# Supplementary material for: Multiscale analysis of autotroph-heterotroph interactions in a high-temperature microbial community
Source: PLoS Comput Biol. 2018 Sep 27;14(9):e1006431. doi: 10.1371/journal.pcbi.1006431 (PMC6177205; doi:10.1371/journal.pcbi.1006431)
Supplement: S10 File — (XML) [file pcbi.1006431.s010.xml]

<?xml version="1.0" encoding="UTF-8"?>
<sbml xmlns="http://www.sbml.org/sbml/level3/version1/core" level="3" version="1" fbc:required="false" xmlns:fbc="http://www.sbml.org/sbml/level3/version1/fbc/version2">
   <model id="CNA_Myell" name="Myell" fbc:strict="true">
      <listOfCompartments>
         <compartment id="External_Species" constant="true"/>
         <compartment id="Internal_Species" constant="true"/>
      </listOfCompartments>
      <listOfSpecies>
         <species id="1_3_Bisphospho_D_glycerate" name="1_3-Bisphospho-D-glycerate" boundaryCondition="false" compartment="Internal_Species" constant="false" hasOnlySubstanceUnits="false"/>
         <species id="10_Formyltetrahydrofolate" name="10-Formyltetrahydrofolate" boundaryCondition="false" compartment="Internal_Species" constant="false" hasOnlySubstanceUnits="false"/>
         <species id="1_2_carboxyphenylamino_1_deoxyribulose_5_phosphate" name="1-2-carboxyphenylamino-1-deoxyribulose-5-phosphate" boundaryCondition="false" compartment="Internal_Species" constant="false" hasOnlySubstanceUnits="false"/>
         <species id="1_Pyrroline_5_carboxylate" name="1-Pyrroline-5-carboxylate" boundaryCondition="false" compartment="Internal_Species" constant="false" hasOnlySubstanceUnits="false"/>
         <species id="2_3_Dihydroxy_3_methylvalerate" name="2_3-Dihydroxy-3-methylvalerate" boundaryCondition="false" compartment="Internal_Species" constant="false" hasOnlySubstanceUnits="false"/>
         <species id="2_3_Dihydroxy_isovalerate" name="2_3-Dihydroxy-isovalerate" boundaryCondition="false" compartment="Internal_Species" constant="false" hasOnlySubstanceUnits="false"/>
         <species id="2_Aceto_2_hydroxybutanoate" name="2-Aceto-2-hydroxybutanoate" boundaryCondition="false" compartment="Internal_Species" constant="false" hasOnlySubstanceUnits="false"/>
         <species id="2_Hydroxyethyl_ThPP" name="2-Hydroxyethyl-ThPP" boundaryCondition="false" compartment="Internal_Species" constant="false" hasOnlySubstanceUnits="false"/>
         <species id="2_isopropyl_3_oxosuccinate" name="2-isopropyl-3-oxosuccinate" boundaryCondition="false" compartment="Internal_Species" constant="false" hasOnlySubstanceUnits="false"/>
         <species id="2_Isopropylmalate" name="2-Isopropylmalate" boundaryCondition="false" compartment="Internal_Species" constant="false" hasOnlySubstanceUnits="false"/>
         <species id="2_Isopropylmaleate" name="2-Isopropylmaleate" boundaryCondition="false" compartment="Internal_Species" constant="false" hasOnlySubstanceUnits="false"/>
         <species id="2_Oxobutyrate" name="2-Oxobutyrate" boundaryCondition="false" compartment="Internal_Species" constant="false" hasOnlySubstanceUnits="false"/>
         <species id="2_Oxoglutarate" name="2-Oxoglutarate" boundaryCondition="false" compartment="Internal_Species" constant="false" hasOnlySubstanceUnits="false"/>
         <species id="2_Phospho_D_glycerate" name="2-Phospho-D-glycerate" boundaryCondition="false" compartment="Internal_Species" constant="false" hasOnlySubstanceUnits="false"/>
         <species id="3_Dehydroshikimate" name="3-Dehydroshikimate" boundaryCondition="false" compartment="Internal_Species" constant="false" hasOnlySubstanceUnits="false"/>
         <species id="3_hexulose_6_phosphate" name="3-hexulose-6-phosphate" boundaryCondition="false" compartment="Internal_Species" constant="false" hasOnlySubstanceUnits="false"/>
         <species id="3_Hydroxy_3_methylglutaryl_CoA" name="3-Hydroxy-3-methylglutaryl-CoA" boundaryCondition="false" compartment="Internal_Species" constant="false" hasOnlySubstanceUnits="false"/>
         <species id="3_Isopropylmalate" name="3-Isopropylmalate" boundaryCondition="false" compartment="Internal_Species" constant="false" hasOnlySubstanceUnits="false"/>
         <species id="3_Methyl_2_oxobutanoate" name="3-Methyl-2-oxobutanoate" boundaryCondition="false" compartment="Internal_Species" constant="false" hasOnlySubstanceUnits="false"/>
         <species id="3MOP" name="3MOP" boundaryCondition="false" compartment="Internal_Species" constant="false" hasOnlySubstanceUnits="false"/>
         <species id="3_Phosphoglycerate" name="3-Phosphoglycerate" boundaryCondition="false" compartment="Internal_Species" constant="false" hasOnlySubstanceUnits="false"/>
         <species id="3_phosphoshikimate" name="3-phosphoshikimate" boundaryCondition="false" compartment="Internal_Species" constant="false" hasOnlySubstanceUnits="false"/>
         <species id="4MOP" name="4MOP" boundaryCondition="false" compartment="Internal_Species" constant="false" hasOnlySubstanceUnits="false"/>
         <species id="4_Phospho_L_aspartate" name="4-Phospho-L-aspartate" boundaryCondition="false" compartment="Internal_Species" constant="false" hasOnlySubstanceUnits="false"/>
         <species id="5_10_Methylenetetrahydrofolate" name="5-10-Methylenetetrahydrofolate" boundaryCondition="false" compartment="Internal_Species" constant="false" hasOnlySubstanceUnits="false"/>
         <species id="5_Dehydroquinate" name="5-Dehydroquinate" boundaryCondition="false" compartment="Internal_Species" constant="false" hasOnlySubstanceUnits="false"/>
         <species id="5_methyl_tetrahydrofolate" name="5-methyl-tetrahydrofolate" boundaryCondition="false" compartment="Internal_Species" constant="false" hasOnlySubstanceUnits="false"/>
         <species id="5_O__1_Carboxyvinyl_3_phosphoshikimate" name="5-O--1-Carboxyvinyl-3-phosphoshikimate" boundaryCondition="false" compartment="Internal_Species" constant="false" hasOnlySubstanceUnits="false"/>
         <species id="5_phosphomevalonate" name="5-phosphomevalonate" boundaryCondition="false" compartment="Internal_Species" constant="false" hasOnlySubstanceUnits="false"/>
         <species id="5_Phosphoribosylamine" name="5-Phosphoribosylamine" boundaryCondition="false" compartment="Internal_Species" constant="false" hasOnlySubstanceUnits="false"/>
         <species id="Acetate" name="Acetate" boundaryCondition="false" compartment="Internal_Species" constant="false" hasOnlySubstanceUnits="false"/>
         <species id="Acetoacetyl_CoA" name="Acetoacetyl-CoA" boundaryCondition="false" compartment="Internal_Species" constant="false" hasOnlySubstanceUnits="false"/>
         <species id="Acetyl_CoA" name="Acetyl-CoA" boundaryCondition="false" compartment="Internal_Species" constant="false" hasOnlySubstanceUnits="false"/>
         <species id="Adenylosuccinate" name="Adenylosuccinate" boundaryCondition="false" compartment="Internal_Species" constant="false" hasOnlySubstanceUnits="false"/>
         <species id="ADP" name="ADP" boundaryCondition="false" compartment="Internal_Species" constant="false" hasOnlySubstanceUnits="false"/>
         <species id="AICAR" name="AICAR" boundaryCondition="false" compartment="Internal_Species" constant="false" hasOnlySubstanceUnits="false"/>
         <species id="AIR" name="AIR" boundaryCondition="false" compartment="Internal_Species" constant="false" hasOnlySubstanceUnits="false"/>
         <species id="ALCTT" name="ALCTT" boundaryCondition="false" compartment="Internal_Species" constant="false" hasOnlySubstanceUnits="false"/>
         <species id="AMP" name="AMP" boundaryCondition="false" compartment="Internal_Species" constant="false" hasOnlySubstanceUnits="false"/>
         <species id="Anthranilate" name="Anthranilate" boundaryCondition="false" compartment="Internal_Species" constant="false" hasOnlySubstanceUnits="false"/>
         <species id="ATP" name="ATP" boundaryCondition="false" compartment="Internal_Species" constant="false" hasOnlySubstanceUnits="false"/>
         <species id="C20_20" name="C20-20" boundaryCondition="false" compartment="Internal_Species" constant="false" hasOnlySubstanceUnits="false"/>
         <species id="CAIR" name="CAIR" boundaryCondition="false" compartment="Internal_Species" constant="false" hasOnlySubstanceUnits="false"/>
         <species id="caldarchaeol_di_P" name="caldarchaeol_di-P" boundaryCondition="false" compartment="Internal_Species" constant="false" hasOnlySubstanceUnits="false"/>
         <species id="Carbamoylphosphate" name="Carbamoylphosphate" boundaryCondition="false" compartment="Internal_Species" constant="false" hasOnlySubstanceUnits="false"/>
         <species id="Chorismate" name="Chorismate" boundaryCondition="false" compartment="Internal_Species" constant="false" hasOnlySubstanceUnits="false"/>
         <species id="Citrate" name="Citrate" boundaryCondition="false" compartment="Internal_Species" constant="false" hasOnlySubstanceUnits="false"/>
         <species id="Citrulline" name="Citrulline" boundaryCondition="false" compartment="Internal_Species" constant="false" hasOnlySubstanceUnits="false"/>
         <species id="CO2" name="CO2" boundaryCondition="false" compartment="Internal_Species" constant="false" hasOnlySubstanceUnits="false"/>
         <species id="CO2_out" name="CO2_out" boundaryCondition="true" compartment="External_Species" constant="false" hasOnlySubstanceUnits="false"/>
         <species id="CoA" name="CoA" boundaryCondition="false" compartment="Internal_Species" constant="false" hasOnlySubstanceUnits="false"/>
         <species id="CTP" name="CTP" boundaryCondition="false" compartment="Internal_Species" constant="false" hasOnlySubstanceUnits="false"/>
         <species id="Cu_MCO_ox" name="Cu_MCO_ox" boundaryCondition="false" compartment="Internal_Species" constant="false" hasOnlySubstanceUnits="false"/>
         <species id="Cu_MCO_red" name="Cu_MCO_red" boundaryCondition="false" compartment="Internal_Species" constant="false" hasOnlySubstanceUnits="false"/>
         <species id="Cystathionine" name="Cystathionine" boundaryCondition="false" compartment="Internal_Species" constant="false" hasOnlySubstanceUnits="false"/>
         <species id="dADP" name="dADP" boundaryCondition="false" compartment="Internal_Species" constant="false" hasOnlySubstanceUnits="false"/>
         <species id="DAHP" name="DAHP" boundaryCondition="false" compartment="Internal_Species" constant="false" hasOnlySubstanceUnits="false"/>
         <species id="dATP" name="dATP" boundaryCondition="false" compartment="Internal_Species" constant="false" hasOnlySubstanceUnits="false"/>
         <species id="dCTP" name="dCTP" boundaryCondition="false" compartment="Internal_Species" constant="false" hasOnlySubstanceUnits="false"/>
         <species id="D_erythro_imidazol_glycerol_phosphate" name="D-erythro-imidazol-glycerol-phosphate" boundaryCondition="false" compartment="Internal_Species" constant="false" hasOnlySubstanceUnits="false"/>
         <species id="D_Erythrose4_phosphate" name="D-Erythrose4-phosphate" boundaryCondition="false" compartment="Internal_Species" constant="false" hasOnlySubstanceUnits="false"/>
         <species id="D_fructose_1_6_bisphosphate" name="D-fructose-1_6-bisphosphate" boundaryCondition="false" compartment="Internal_Species" constant="false" hasOnlySubstanceUnits="false"/>
         <species id="D_fructose_6_phosphate" name="D-fructose-6-phosphate" boundaryCondition="false" compartment="Internal_Species" constant="false" hasOnlySubstanceUnits="false"/>
         <species id="dGDP" name="dGDP" boundaryCondition="false" compartment="Internal_Species" constant="false" hasOnlySubstanceUnits="false"/>
         <species id="dGTP" name="dGTP" boundaryCondition="false" compartment="Internal_Species" constant="false" hasOnlySubstanceUnits="false"/>
         <species id="DHAP" name="DHAP" boundaryCondition="false" compartment="Internal_Species" constant="false" hasOnlySubstanceUnits="false"/>
         <species id="dimethylallyl_diphosphate" name="dimethylallyl-diphosphate" boundaryCondition="false" compartment="Internal_Species" constant="false" hasOnlySubstanceUnits="false"/>
         <species id="DNA" name="DNA" boundaryCondition="false" compartment="Internal_Species" constant="false" hasOnlySubstanceUnits="false"/>
         <species id="D_Ribulose5_phosphate" name="D-Ribulose5-phosphate" boundaryCondition="false" compartment="Internal_Species" constant="false" hasOnlySubstanceUnits="false"/>
         <species id="dTDP" name="dTDP" boundaryCondition="false" compartment="Internal_Species" constant="false" hasOnlySubstanceUnits="false"/>
         <species id="dTMP" name="dTMP" boundaryCondition="false" compartment="Internal_Species" constant="false" hasOnlySubstanceUnits="false"/>
         <species id="dTTP" name="dTTP" boundaryCondition="false" compartment="Internal_Species" constant="false" hasOnlySubstanceUnits="false"/>
         <species id="dUDP" name="dUDP" boundaryCondition="false" compartment="Internal_Species" constant="false" hasOnlySubstanceUnits="false"/>
         <species id="dUMP" name="dUMP" boundaryCondition="false" compartment="Internal_Species" constant="false" hasOnlySubstanceUnits="false"/>
         <species id="dUTP" name="dUTP" boundaryCondition="false" compartment="Internal_Species" constant="false" hasOnlySubstanceUnits="false"/>
         <species id="D_Xylulose5_phosphate" name="D-Xylulose5-phosphate" boundaryCondition="false" compartment="Internal_Species" constant="false" hasOnlySubstanceUnits="false"/>
         <species id="FAD" name="FAD" boundaryCondition="false" compartment="Internal_Species" constant="false" hasOnlySubstanceUnits="false"/>
         <species id="FADH2" name="FADH2" boundaryCondition="false" compartment="Internal_Species" constant="false" hasOnlySubstanceUnits="false"/>
         <species id="FAICAR" name="FAICAR" boundaryCondition="false" compartment="Internal_Species" constant="false" hasOnlySubstanceUnits="false"/>
         <species id="farnesyl_diphosphate" name="farnesyl-diphosphate" boundaryCondition="false" compartment="Internal_Species" constant="false" hasOnlySubstanceUnits="false"/>
         <species id="Fe_II" name="Fe_II" boundaryCondition="false" compartment="Internal_Species" constant="false" hasOnlySubstanceUnits="false"/>
         <species id="Fe_II_ext" name="Fe_II_ext" boundaryCondition="true" compartment="External_Species" constant="false" hasOnlySubstanceUnits="false"/>
         <species id="Fe_III" name="Fe_III" boundaryCondition="false" compartment="Internal_Species" constant="false" hasOnlySubstanceUnits="false"/>
         <species id="Fe_III_ext" name="Fe_III_ext" boundaryCondition="true" compartment="External_Species" constant="false" hasOnlySubstanceUnits="false"/>
         <species id="FGAM" name="FGAM" boundaryCondition="false" compartment="Internal_Species" constant="false" hasOnlySubstanceUnits="false"/>
         <species id="formaldehyde" name="formaldehyde" boundaryCondition="false" compartment="Internal_Species" constant="false" hasOnlySubstanceUnits="false"/>
         <species id="formaldehyde_ext" name="formaldehyde_ext" boundaryCondition="true" compartment="External_Species" constant="false" hasOnlySubstanceUnits="false"/>
         <species id="formate" name="formate" boundaryCondition="false" compartment="Internal_Species" constant="false" hasOnlySubstanceUnits="false"/>
         <species id="formate_ext" name="formate_ext" boundaryCondition="true" compartment="External_Species" constant="false" hasOnlySubstanceUnits="false"/>
         <species id="Fumarate" name="Fumarate" boundaryCondition="false" compartment="Internal_Species" constant="false" hasOnlySubstanceUnits="false"/>
         <species id="GAR" name="GAR" boundaryCondition="false" compartment="Internal_Species" constant="false" hasOnlySubstanceUnits="false"/>
         <species id="GDP" name="GDP" boundaryCondition="false" compartment="Internal_Species" constant="false" hasOnlySubstanceUnits="false"/>
         <species id="geranyl_diphosphate" name="geranyl-diphosphate" boundaryCondition="false" compartment="Internal_Species" constant="false" hasOnlySubstanceUnits="false"/>
         <species id="geranyl_geranyl_diphosphate" name="geranyl-geranyl-diphosphate" boundaryCondition="false" compartment="Internal_Species" constant="false" hasOnlySubstanceUnits="false"/>
         <species id="glucose_6_phosphate" name="glucose-6-phosphate" boundaryCondition="false" compartment="Internal_Species" constant="false" hasOnlySubstanceUnits="false"/>
         <species id="Glyceraldehyde3_phosphate" name="Glyceraldehyde3-phosphate" boundaryCondition="false" compartment="Internal_Species" constant="false" hasOnlySubstanceUnits="false"/>
         <species id="Glycine" name="Glycine" boundaryCondition="false" compartment="Internal_Species" constant="false" hasOnlySubstanceUnits="false"/>
         <species id="GMP" name="GMP" boundaryCondition="false" compartment="Internal_Species" constant="false" hasOnlySubstanceUnits="false"/>
         <species id="GTP" name="GTP" boundaryCondition="false" compartment="Internal_Species" constant="false" hasOnlySubstanceUnits="false"/>
         <species id="H2CO3" name="H2CO3" boundaryCondition="false" compartment="Internal_Species" constant="false" hasOnlySubstanceUnits="false"/>
         <species id="H2O" name="H2O" boundaryCondition="true" compartment="External_Species" constant="false" hasOnlySubstanceUnits="false"/>
         <species id="H2O2" name="H2O2" boundaryCondition="false" compartment="Internal_Species" constant="false" hasOnlySubstanceUnits="false"/>
         <species id="H2O2_ext" name="H2O2_ext" boundaryCondition="true" compartment="External_Species" constant="false" hasOnlySubstanceUnits="false"/>
         <species id="H2S" name="H2S" boundaryCondition="false" compartment="Internal_Species" constant="false" hasOnlySubstanceUnits="false"/>
         <species id="H2S_ext" name="H2S_ext" boundaryCondition="true" compartment="External_Species" constant="false" hasOnlySubstanceUnits="false"/>
         <species id="HCO3" name="HCO3" boundaryCondition="false" compartment="Internal_Species" constant="false" hasOnlySubstanceUnits="false"/>
         <species id="Homocysteine" name="Homocysteine" boundaryCondition="false" compartment="Internal_Species" constant="false" hasOnlySubstanceUnits="false"/>
         <species id="imidazole_acetol_phosphate" name="imidazole-acetol-phosphate" boundaryCondition="false" compartment="Internal_Species" constant="false" hasOnlySubstanceUnits="false"/>
         <species id="IMP" name="IMP" boundaryCondition="false" compartment="Internal_Species" constant="false" hasOnlySubstanceUnits="false"/>
         <species id="Indoleglycerol_phosphate" name="Indoleglycerol-phosphate" boundaryCondition="false" compartment="Internal_Species" constant="false" hasOnlySubstanceUnits="false"/>
         <species id="Isocitrate" name="Isocitrate" boundaryCondition="false" compartment="Internal_Species" constant="false" hasOnlySubstanceUnits="false"/>
         <species id="isopentenyl_diphosphate" name="isopentenyl-diphosphate" boundaryCondition="false" compartment="Internal_Species" constant="false" hasOnlySubstanceUnits="false"/>
         <species id="isopentenyl_phosphate" name="isopentenyl-phosphate" boundaryCondition="false" compartment="Internal_Species" constant="false" hasOnlySubstanceUnits="false"/>
         <species id="kg_biomass" name="kg_biomass" boundaryCondition="false" compartment="Internal_Species" constant="false" hasOnlySubstanceUnits="false"/>
         <species id="kg_biomass_EXT" name="kg_biomass_EXT" boundaryCondition="true" compartment="External_Species" constant="false" hasOnlySubstanceUnits="false"/>
         <species id="L_Alanine" name="L-Alanine" boundaryCondition="false" compartment="Internal_Species" constant="false" hasOnlySubstanceUnits="false"/>
         <species id="L_Arginine" name="L-Arginine" boundaryCondition="false" compartment="Internal_Species" constant="false" hasOnlySubstanceUnits="false"/>
         <species id="L_Argininosuccinate" name="L-Argininosuccinate" boundaryCondition="false" compartment="Internal_Species" constant="false" hasOnlySubstanceUnits="false"/>
         <species id="L_Asparagine" name="L-Asparagine" boundaryCondition="false" compartment="Internal_Species" constant="false" hasOnlySubstanceUnits="false"/>
         <species id="L_Aspartate" name="L-Aspartate" boundaryCondition="false" compartment="Internal_Species" constant="false" hasOnlySubstanceUnits="false"/>
         <species id="L_Aspartate4_semialdehyde" name="L-Aspartate4-semialdehyde" boundaryCondition="false" compartment="Internal_Species" constant="false" hasOnlySubstanceUnits="false"/>
         <species id="L_Cysteine" name="L-Cysteine" boundaryCondition="false" compartment="Internal_Species" constant="false" hasOnlySubstanceUnits="false"/>
         <species id="L_Glutamate" name="L-Glutamate" boundaryCondition="false" compartment="Internal_Species" constant="false" hasOnlySubstanceUnits="false"/>
         <species id="L_Glutamate5_semialdehyde" name="L-Glutamate5-semialdehyde" boundaryCondition="false" compartment="Internal_Species" constant="false" hasOnlySubstanceUnits="false"/>
         <species id="L_Glutamine" name="L-Glutamine" boundaryCondition="false" compartment="Internal_Species" constant="false" hasOnlySubstanceUnits="false"/>
         <species id="L_Histidinal" name="L-Histidinal" boundaryCondition="false" compartment="Internal_Species" constant="false" hasOnlySubstanceUnits="false"/>
         <species id="L_Histidine" name="L-Histidine" boundaryCondition="false" compartment="Internal_Species" constant="false" hasOnlySubstanceUnits="false"/>
         <species id="L_Histidinol" name="L-Histidinol" boundaryCondition="false" compartment="Internal_Species" constant="false" hasOnlySubstanceUnits="false"/>
         <species id="L_histidinol_phosphate" name="L-histidinol-phosphate" boundaryCondition="false" compartment="Internal_Species" constant="false" hasOnlySubstanceUnits="false"/>
         <species id="L_Homoserine" name="L-Homoserine" boundaryCondition="false" compartment="Internal_Species" constant="false" hasOnlySubstanceUnits="false"/>
         <species id="L_Isoleucine" name="L-Isoleucine" boundaryCondition="false" compartment="Internal_Species" constant="false" hasOnlySubstanceUnits="false"/>
         <species id="L_Leucine" name="L-Leucine" boundaryCondition="false" compartment="Internal_Species" constant="false" hasOnlySubstanceUnits="false"/>
         <species id="L_Lysine" name="L-Lysine" boundaryCondition="false" compartment="Internal_Species" constant="false" hasOnlySubstanceUnits="false"/>
         <species id="L_Malate" name="L-Malate" boundaryCondition="false" compartment="Internal_Species" constant="false" hasOnlySubstanceUnits="false"/>
         <species id="L_Methionine" name="L-Methionine" boundaryCondition="false" compartment="Internal_Species" constant="false" hasOnlySubstanceUnits="false"/>
         <species id="L_Phenylalanine" name="L-Phenylalanine" boundaryCondition="false" compartment="Internal_Species" constant="false" hasOnlySubstanceUnits="false"/>
         <species id="L_Proline" name="L-Proline" boundaryCondition="false" compartment="Internal_Species" constant="false" hasOnlySubstanceUnits="false"/>
         <species id="L_Serine" name="L-Serine" boundaryCondition="false" compartment="Internal_Species" constant="false" hasOnlySubstanceUnits="false"/>
         <species id="L_Threonine" name="L-Threonine" boundaryCondition="false" compartment="Internal_Species" constant="false" hasOnlySubstanceUnits="false"/>
         <species id="L_Tryptophan" name="L-Tryptophan" boundaryCondition="false" compartment="Internal_Species" constant="false" hasOnlySubstanceUnits="false"/>
         <species id="L_Tyrosine" name="L-Tyrosine" boundaryCondition="false" compartment="Internal_Species" constant="false" hasOnlySubstanceUnits="false"/>
         <species id="L_Valine" name="L-Valine" boundaryCondition="false" compartment="Internal_Species" constant="false" hasOnlySubstanceUnits="false"/>
         <species id="Maintenance_energy" name="Maintenance_energy" boundaryCondition="false" compartment="Internal_Species" constant="false" hasOnlySubstanceUnits="false"/>
         <species id="Maintenance_leak" name="Maintenance_leak" boundaryCondition="true" compartment="External_Species" constant="false" hasOnlySubstanceUnits="false"/>
         <species id="Mevalonate" name="Mevalonate" boundaryCondition="false" compartment="Internal_Species" constant="false" hasOnlySubstanceUnits="false"/>
         <species id="N_5_phosphoribosyl_anthranilate" name="N-5-phosphoribosyl-anthranilate" boundaryCondition="false" compartment="Internal_Species" constant="false" hasOnlySubstanceUnits="false"/>
         <species id="NAD" name="NAD" boundaryCondition="false" compartment="Internal_Species" constant="false" hasOnlySubstanceUnits="false"/>
         <species id="NADH" name="NADH" boundaryCondition="false" compartment="Internal_Species" constant="false" hasOnlySubstanceUnits="false"/>
         <species id="NADP" name="NADP" boundaryCondition="false" compartment="Internal_Species" constant="false" hasOnlySubstanceUnits="false"/>
         <species id="NADPH" name="NADPH" boundaryCondition="false" compartment="Internal_Species" constant="false" hasOnlySubstanceUnits="false"/>
         <species id="N_Carbamoyl_L_aspartate" name="N-Carbamoyl-L-aspartate" boundaryCondition="false" compartment="Internal_Species" constant="false" hasOnlySubstanceUnits="false"/>
         <species id="N_Formyl_GAR" name="N-Formyl-GAR" boundaryCondition="false" compartment="Internal_Species" constant="false" hasOnlySubstanceUnits="false"/>
         <species id="NH3" name="NH3" boundaryCondition="false" compartment="Internal_Species" constant="false" hasOnlySubstanceUnits="false"/>
         <species id="NH3_ext" name="NH3_ext" boundaryCondition="true" compartment="External_Species" constant="false" hasOnlySubstanceUnits="false"/>
         <species id="O2" name="O2" boundaryCondition="false" compartment="Internal_Species" constant="false" hasOnlySubstanceUnits="false"/>
         <species id="O2_out" name="O2_out" boundaryCondition="true" compartment="External_Species" constant="false" hasOnlySubstanceUnits="false"/>
         <species id="O_Acetyl_L_serine" name="O-Acetyl-L-serine" boundaryCondition="false" compartment="Internal_Species" constant="false" hasOnlySubstanceUnits="false"/>
         <species id="O_Phospho_L_homoserine" name="O-Phospho-L-homoserine" boundaryCondition="false" compartment="Internal_Species" constant="false" hasOnlySubstanceUnits="false"/>
         <species id="Ornithine" name="Ornithine" boundaryCondition="false" compartment="Internal_Species" constant="false" hasOnlySubstanceUnits="false"/>
         <species id="Orotate" name="Orotate" boundaryCondition="false" compartment="Internal_Species" constant="false" hasOnlySubstanceUnits="false"/>
         <species id="Orotidylic_acid" name="Orotidylic-acid" boundaryCondition="false" compartment="Internal_Species" constant="false" hasOnlySubstanceUnits="false"/>
         <species id="O_Succinyl_L_homoserine" name="O-Succinyl-L-homoserine" boundaryCondition="false" compartment="Internal_Species" constant="false" hasOnlySubstanceUnits="false"/>
         <species id="Oxaloacetate" name="Oxaloacetate" boundaryCondition="false" compartment="Internal_Species" constant="false" hasOnlySubstanceUnits="false"/>
         <species id="peptide_biomass" name="peptide_biomass" boundaryCondition="false" compartment="Internal_Species" constant="false" hasOnlySubstanceUnits="false"/>
         <species id="Phenylpyruvate" name="Phenylpyruvate" boundaryCondition="false" compartment="Internal_Species" constant="false" hasOnlySubstanceUnits="false"/>
         <species id="Phosphate" name="Phosphate" boundaryCondition="false" compartment="Internal_Species" constant="false" hasOnlySubstanceUnits="false"/>
         <species id="Phosphate_out" name="Phosphate_out" boundaryCondition="true" compartment="External_Species" constant="false" hasOnlySubstanceUnits="false"/>
         <species id="Phosphoenolpyruvate" name="Phosphoenolpyruvate" boundaryCondition="false" compartment="Internal_Species" constant="false" hasOnlySubstanceUnits="false"/>
         <species id="Phosphoribosyl_AMP" name="Phosphoribosyl-AMP" boundaryCondition="false" compartment="Internal_Species" constant="false" hasOnlySubstanceUnits="false"/>
         <species id="Phosphoribosyl_ATP" name="Phosphoribosyl-ATP" boundaryCondition="false" compartment="Internal_Species" constant="false" hasOnlySubstanceUnits="false"/>
         <species id="phosphoribosylformiminoaicar_phosphate" name="phosphoribosylformiminoaicar-phosphate" boundaryCondition="false" compartment="Internal_Species" constant="false" hasOnlySubstanceUnits="false"/>
         <species id="phosphoribulosylformimino_AICAR_phosphate" name="phosphoribulosylformimino-AICAR-phosphate" boundaryCondition="false" compartment="Internal_Species" constant="false" hasOnlySubstanceUnits="false"/>
         <species id="p_hydroxyphenylpyruvate" name="p-hydroxyphenylpyruvate" boundaryCondition="false" compartment="Internal_Species" constant="false" hasOnlySubstanceUnits="false"/>
         <species id="PPi" name="PPi" boundaryCondition="false" compartment="Internal_Species" constant="false" hasOnlySubstanceUnits="false"/>
         <species id="Prephenate" name="Prephenate" boundaryCondition="false" compartment="Internal_Species" constant="false" hasOnlySubstanceUnits="false"/>
         <species id="Proton" name="Proton" boundaryCondition="false" compartment="Internal_Species" constant="false" hasOnlySubstanceUnits="false"/>
         <species id="proton_external" name="proton_external" boundaryCondition="true" compartment="External_Species" constant="false" hasOnlySubstanceUnits="false"/>
         <species id="proton_out" name="proton_out" boundaryCondition="false" compartment="Internal_Species" constant="false" hasOnlySubstanceUnits="false"/>
         <species id="PRPP" name="PRPP" boundaryCondition="false" compartment="Internal_Species" constant="false" hasOnlySubstanceUnits="false"/>
         <species id="Pyruvate" name="Pyruvate" boundaryCondition="false" compartment="Internal_Species" constant="false" hasOnlySubstanceUnits="false"/>
         <species id="ribose_5_phosphate" name="ribose-5-phosphate" boundaryCondition="false" compartment="Internal_Species" constant="false" hasOnlySubstanceUnits="false"/>
         <species id="rRNA" name="rRNA" boundaryCondition="false" compartment="Internal_Species" constant="false" hasOnlySubstanceUnits="false"/>
         <species id="SAICAR" name="SAICAR" boundaryCondition="false" compartment="Internal_Species" constant="false" hasOnlySubstanceUnits="false"/>
         <species id="S_Dihydroorotate" name="S-Dihydroorotate" boundaryCondition="false" compartment="Internal_Species" constant="false" hasOnlySubstanceUnits="false"/>
         <species id="sedoheptulose_1_7_bisphosphate" name="sedoheptulose-1_7-bisphosphate" boundaryCondition="false" compartment="Internal_Species" constant="false" hasOnlySubstanceUnits="false"/>
         <species id="Sedoheptulose7_phosphate" name="Sedoheptulose7-phosphate" boundaryCondition="false" compartment="Internal_Species" constant="false" hasOnlySubstanceUnits="false"/>
         <species id="Shikimate" name="Shikimate" boundaryCondition="false" compartment="Internal_Species" constant="false" hasOnlySubstanceUnits="false"/>
         <species id="sn_glycerol_1_P" name="sn-glycerol-1-P" boundaryCondition="false" compartment="Internal_Species" constant="false" hasOnlySubstanceUnits="false"/>
         <species id="Succinate" name="Succinate" boundaryCondition="false" compartment="Internal_Species" constant="false" hasOnlySubstanceUnits="false"/>
         <species id="Succinyl_CoA" name="Succinyl-CoA" boundaryCondition="false" compartment="Internal_Species" constant="false" hasOnlySubstanceUnits="false"/>
         <species id="Sulfate" name="Sulfate" boundaryCondition="false" compartment="Internal_Species" constant="false" hasOnlySubstanceUnits="false"/>
         <species id="Sulfate_ext" name="Sulfate_ext" boundaryCondition="true" compartment="External_Species" constant="false" hasOnlySubstanceUnits="false"/>
         <species id="Sulfite" name="Sulfite" boundaryCondition="false" compartment="Internal_Species" constant="false" hasOnlySubstanceUnits="false"/>
         <species id="Sulfite_ext" name="Sulfite_ext" boundaryCondition="true" compartment="External_Species" constant="false" hasOnlySubstanceUnits="false"/>
         <species id="Sulfur" name="Sulfur" boundaryCondition="false" compartment="Internal_Species" constant="false" hasOnlySubstanceUnits="false"/>
         <species id="Sulfur_ext" name="Sulfur_ext" boundaryCondition="true" compartment="External_Species" constant="false" hasOnlySubstanceUnits="false"/>
         <species id="tetrahydrofolate_B9" name="tetrahydrofolate_B9" boundaryCondition="false" compartment="Internal_Species" constant="false" hasOnlySubstanceUnits="false"/>
         <species id="tetrathionate" name="tetrathionate" boundaryCondition="false" compartment="Internal_Species" constant="false" hasOnlySubstanceUnits="false"/>
         <species id="tetrathionate_ext" name="tetrathionate_ext" boundaryCondition="true" compartment="External_Species" constant="false" hasOnlySubstanceUnits="false"/>
         <species id="thioredoxin_ox" name="thioredoxin_ox" boundaryCondition="false" compartment="Internal_Species" constant="false" hasOnlySubstanceUnits="false"/>
         <species id="thioredoxin_red" name="thioredoxin_red" boundaryCondition="false" compartment="Internal_Species" constant="false" hasOnlySubstanceUnits="false"/>
         <species id="Thiosulfate" name="Thiosulfate" boundaryCondition="false" compartment="Internal_Species" constant="false" hasOnlySubstanceUnits="false"/>
         <species id="Thiosulfate_ext" name="Thiosulfate_ext" boundaryCondition="true" compartment="External_Species" constant="false" hasOnlySubstanceUnits="false"/>
         <species id="TPP" name="TPP" boundaryCondition="false" compartment="Internal_Species" constant="false" hasOnlySubstanceUnits="false"/>
         <species id="ubiquinol" name="ubiquinol" boundaryCondition="false" compartment="Internal_Species" constant="false" hasOnlySubstanceUnits="false"/>
         <species id="ubiquinone" name="ubiquinone" boundaryCondition="false" compartment="Internal_Species" constant="false" hasOnlySubstanceUnits="false"/>
         <species id="UDP" name="UDP" boundaryCondition="false" compartment="Internal_Species" constant="false" hasOnlySubstanceUnits="false"/>
         <species id="UMP" name="UMP" boundaryCondition="false" compartment="Internal_Species" constant="false" hasOnlySubstanceUnits="false"/>
         <species id="UTP" name="UTP" boundaryCondition="false" compartment="Internal_Species" constant="false" hasOnlySubstanceUnits="false"/>
         <species id="XMP" name="XMP" boundaryCondition="false" compartment="Internal_Species" constant="false" hasOnlySubstanceUnits="false"/>
         <species id="N_Acetyl_L_glutamate" name="N-Acetyl-L-glutamate" boundaryCondition="false" compartment="Internal_Species" constant="false" hasOnlySubstanceUnits="false"/>
         <species id="N_Acetyl_L_glutamate5_phosphate" name="N-Acetyl-L-glutamate5-phosphate" boundaryCondition="false" compartment="Internal_Species" constant="false" hasOnlySubstanceUnits="false"/>
         <species id="N_Acetyl_L_glutamate5_semialdehyde" name="N-Acetyl-L-glutamate5-semialdehyde" boundaryCondition="false" compartment="Internal_Species" constant="false" hasOnlySubstanceUnits="false"/>
         <species id="N_Acetylornithine" name="N-Acetylornithine" boundaryCondition="false" compartment="Internal_Species" constant="false" hasOnlySubstanceUnits="false"/>
         <species id="methenyl_THF" name="methenyl-THF" boundaryCondition="false" compartment="Internal_Species" constant="false" hasOnlySubstanceUnits="false"/>
      </listOfSpecies>
      <listOfReactions>
         <reaction id="R5" name="R5" fast="false" fbc:lowerFluxBound="par1" fbc:upperFluxBound="par2" reversible="false">
            <listOfReactants>
               <speciesReference species="Acetyl_CoA" stoichiometry="1" constant="true"/>
               <speciesReference species="ATP" stoichiometry="3" constant="true"/>
               <speciesReference species="HCO3" stoichiometry="2" constant="true"/>
               <speciesReference species="NADPH" stoichiometry="3" constant="true"/>
               <speciesReference species="Proton" stoichiometry="1" constant="true"/>
            </listOfReactants>
            <listOfProducts>
               <speciesReference species="ADP" stoichiometry="2" constant="true"/>
               <speciesReference species="AMP" stoichiometry="1" constant="true"/>
               <speciesReference species="H2O" stoichiometry="1" constant="true"/>
               <speciesReference species="NADP" stoichiometry="3" constant="true"/>
               <speciesReference species="Phosphate" stoichiometry="2" constant="true"/>
               <speciesReference species="PPi" stoichiometry="1" constant="true"/>
               <speciesReference species="Succinyl_CoA" stoichiometry="1" constant="true"/>
            </listOfProducts>
         </reaction>
         <reaction id="R7" name="R7" fast="false" fbc:lowerFluxBound="par1" fbc:upperFluxBound="par2" reversible="false">
            <listOfReactants>
               <speciesReference species="ATP" stoichiometry="1" constant="true"/>
               <speciesReference species="NAD" stoichiometry="1" constant="true"/>
               <speciesReference species="NADPH" stoichiometry="2" constant="true"/>
               <speciesReference species="Proton" stoichiometry="1" constant="true"/>
               <speciesReference species="Succinyl_CoA" stoichiometry="1" constant="true"/>
            </listOfReactants>
            <listOfProducts>
               <speciesReference species="Acetoacetyl_CoA" stoichiometry="1" constant="true"/>
               <speciesReference species="AMP" stoichiometry="1" constant="true"/>
               <speciesReference species="NADH" stoichiometry="1" constant="true"/>
               <speciesReference species="NADP" stoichiometry="2" constant="true"/>
               <speciesReference species="PPi" stoichiometry="1" constant="true"/>
            </listOfProducts>
         </reaction>
         <reaction id="R10" name="R10" fast="false" fbc:lowerFluxBound="par3" fbc:upperFluxBound="par2" reversible="true">
            <listOfReactants>
               <speciesReference species="Citrate" stoichiometry="1" constant="true"/>
            </listOfReactants>
            <listOfProducts>
               <speciesReference species="Isocitrate" stoichiometry="1" constant="true"/>
            </listOfProducts>
         </reaction>
         <reaction id="R12" name="R12" fast="false" fbc:lowerFluxBound="par1" fbc:upperFluxBound="par2" reversible="false">
            <listOfReactants>
               <speciesReference species="Isocitrate" stoichiometry="1" constant="true"/>
               <speciesReference species="NADP" stoichiometry="1" constant="true"/>
            </listOfReactants>
            <listOfProducts>
               <speciesReference species="2_Oxoglutarate" stoichiometry="1" constant="true"/>
               <speciesReference species="CO2" stoichiometry="1" constant="true"/>
               <speciesReference species="NADPH" stoichiometry="1" constant="true"/>
            </listOfProducts>
         </reaction>
         <reaction id="R14" name="R14" fast="false" fbc:lowerFluxBound="par1" fbc:upperFluxBound="par2" reversible="false">
            <listOfReactants>
               <speciesReference species="2_Oxoglutarate" stoichiometry="1" constant="true"/>
               <speciesReference species="CoA" stoichiometry="1" constant="true"/>
               <speciesReference species="NAD" stoichiometry="1" constant="true"/>
            </listOfReactants>
            <listOfProducts>
               <speciesReference species="CO2" stoichiometry="1" constant="true"/>
               <speciesReference species="NADH" stoichiometry="1" constant="true"/>
               <speciesReference species="Succinyl_CoA" stoichiometry="1" constant="true"/>
            </listOfProducts>
         </reaction>
         <reaction id="R17" name="R17" fast="false" fbc:lowerFluxBound="par3" fbc:upperFluxBound="par2" reversible="true">
            <listOfReactants>
               <speciesReference species="ADP" stoichiometry="1" constant="true"/>
               <speciesReference species="Phosphate" stoichiometry="1" constant="true"/>
               <speciesReference species="Succinyl_CoA" stoichiometry="1" constant="true"/>
            </listOfReactants>
            <listOfProducts>
               <speciesReference species="ATP" stoichiometry="1" constant="true"/>
               <speciesReference species="CoA" stoichiometry="1" constant="true"/>
               <speciesReference species="Succinate" stoichiometry="1" constant="true"/>
            </listOfProducts>
         </reaction>
         <reaction id="R20" name="R20" fast="false" fbc:lowerFluxBound="par3" fbc:upperFluxBound="par2" reversible="true">
            <listOfReactants>
               <speciesReference species="Succinate" stoichiometry="1" constant="true"/>
               <speciesReference species="ubiquinone" stoichiometry="1" constant="true"/>
            </listOfReactants>
            <listOfProducts>
               <speciesReference species="Fumarate" stoichiometry="1" constant="true"/>
               <speciesReference species="ubiquinol" stoichiometry="1" constant="true"/>
            </listOfProducts>
         </reaction>
         <reaction id="R27" name="R27" fast="false" fbc:lowerFluxBound="par3" fbc:upperFluxBound="par2" reversible="true">
            <listOfReactants>
               <speciesReference species="Fumarate" stoichiometry="1" constant="true"/>
               <speciesReference species="H2O" stoichiometry="1" constant="true"/>
            </listOfReactants>
            <listOfProducts>
               <speciesReference species="L_Malate" stoichiometry="1" constant="true"/>
            </listOfProducts>
         </reaction>
         <reaction id="R31" name="R31" fast="false" fbc:lowerFluxBound="par3" fbc:upperFluxBound="par2" reversible="true">
            <listOfReactants>
               <speciesReference species="L_Malate" stoichiometry="1" constant="true"/>
               <speciesReference species="NAD" stoichiometry="1" constant="true"/>
            </listOfReactants>
            <listOfProducts>
               <speciesReference species="NADH" stoichiometry="1" constant="true"/>
               <speciesReference species="Oxaloacetate" stoichiometry="1" constant="true"/>
               <speciesReference species="Proton" stoichiometry="1" constant="true"/>
            </listOfProducts>
         </reaction>
         <reaction id="R33" name="R33" fast="false" fbc:lowerFluxBound="par3" fbc:upperFluxBound="par2" reversible="true">
            <listOfReactants>
               <speciesReference species="Acetyl_CoA" stoichiometry="1" constant="true"/>
               <speciesReference species="H2O" stoichiometry="1" constant="true"/>
               <speciesReference species="Oxaloacetate" stoichiometry="1" constant="true"/>
            </listOfReactants>
            <listOfProducts>
               <speciesReference species="Citrate" stoichiometry="1" constant="true"/>
               <speciesReference species="CoA" stoichiometry="1" constant="true"/>
               <speciesReference species="Proton" stoichiometry="1" constant="true"/>
            </listOfProducts>
         </reaction>
         <reaction id="R36" name="R36" fast="false" fbc:lowerFluxBound="par1" fbc:upperFluxBound="par2" reversible="false">
            <listOfReactants>
               <speciesReference species="ADP" stoichiometry="1" constant="true"/>
               <speciesReference species="Oxaloacetate" stoichiometry="1" constant="true"/>
               <speciesReference species="Phosphate" stoichiometry="1" constant="true"/>
               <speciesReference species="Proton" stoichiometry="2" constant="true"/>
            </listOfReactants>
            <listOfProducts>
               <speciesReference species="ATP" stoichiometry="1" constant="true"/>
               <speciesReference species="H2CO3" stoichiometry="1" constant="true"/>
               <speciesReference species="Pyruvate" stoichiometry="1" constant="true"/>
            </listOfProducts>
         </reaction>
         <reaction id="R38" name="R38" fast="false" fbc:lowerFluxBound="par3" fbc:upperFluxBound="par2" reversible="true">
            <listOfReactants>
               <speciesReference species="ATP" stoichiometry="1" constant="true"/>
               <speciesReference species="Oxaloacetate" stoichiometry="1" constant="true"/>
            </listOfReactants>
            <listOfProducts>
               <speciesReference species="ADP" stoichiometry="1" constant="true"/>
               <speciesReference species="CO2" stoichiometry="1" constant="true"/>
               <speciesReference species="Phosphoenolpyruvate" stoichiometry="1" constant="true"/>
            </listOfProducts>
         </reaction>
         <reaction id="R40" name="R40" fast="false" fbc:lowerFluxBound="par3" fbc:upperFluxBound="par2" reversible="true">
            <listOfReactants>
               <speciesReference species="CoA" stoichiometry="1" constant="true"/>
               <speciesReference species="NAD" stoichiometry="1" constant="true"/>
               <speciesReference species="Pyruvate" stoichiometry="1" constant="true"/>
            </listOfReactants>
            <listOfProducts>
               <speciesReference species="Acetyl_CoA" stoichiometry="1" constant="true"/>
               <speciesReference species="CO2" stoichiometry="1" constant="true"/>
               <speciesReference species="NADH" stoichiometry="1" constant="true"/>
            </listOfProducts>
         </reaction>
         <reaction id="R49" name="R49" fast="false" fbc:lowerFluxBound="par1" fbc:upperFluxBound="par2" reversible="false">
            <listOfReactants>
               <speciesReference species="Acetate" stoichiometry="1" constant="true"/>
               <speciesReference species="ATP" stoichiometry="1" constant="true"/>
               <speciesReference species="CoA" stoichiometry="1" constant="true"/>
            </listOfReactants>
            <listOfProducts>
               <speciesReference species="Acetyl_CoA" stoichiometry="1" constant="true"/>
               <speciesReference species="AMP" stoichiometry="1" constant="true"/>
               <speciesReference species="PPi" stoichiometry="1" constant="true"/>
            </listOfProducts>
         </reaction>
         <reaction id="R52" name="R52" fast="false" fbc:lowerFluxBound="par1" fbc:upperFluxBound="par2" reversible="false">
            <listOfReactants>
               <speciesReference species="ADP" stoichiometry="1" constant="true"/>
               <speciesReference species="Phosphoenolpyruvate" stoichiometry="1" constant="true"/>
               <speciesReference species="Proton" stoichiometry="1" constant="true"/>
            </listOfReactants>
            <listOfProducts>
               <speciesReference species="ATP" stoichiometry="1" constant="true"/>
               <speciesReference species="Pyruvate" stoichiometry="1" constant="true"/>
            </listOfProducts>
         </reaction>
         <reaction id="R54" name="R54" fast="false" fbc:lowerFluxBound="par3" fbc:upperFluxBound="par2" reversible="true">
            <listOfReactants>
               <speciesReference species="2_Phospho_D_glycerate" stoichiometry="1" constant="true"/>
            </listOfReactants>
            <listOfProducts>
               <speciesReference species="H2O" stoichiometry="1" constant="true"/>
               <speciesReference species="Phosphoenolpyruvate" stoichiometry="1" constant="true"/>
            </listOfProducts>
         </reaction>
         <reaction id="R56" name="R56" fast="false" fbc:lowerFluxBound="par3" fbc:upperFluxBound="par2" reversible="true">
            <listOfReactants>
               <speciesReference species="2_Phospho_D_glycerate" stoichiometry="1" constant="true"/>
            </listOfReactants>
            <listOfProducts>
               <speciesReference species="3_Phosphoglycerate" stoichiometry="1" constant="true"/>
            </listOfProducts>
         </reaction>
         <reaction id="R59" name="R59" fast="false" fbc:lowerFluxBound="par3" fbc:upperFluxBound="par2" reversible="true">
            <listOfReactants>
               <speciesReference species="3_Phosphoglycerate" stoichiometry="1" constant="true"/>
               <speciesReference species="ATP" stoichiometry="1" constant="true"/>
            </listOfReactants>
            <listOfProducts>
               <speciesReference species="1_3_Bisphospho_D_glycerate" stoichiometry="1" constant="true"/>
               <speciesReference species="ADP" stoichiometry="1" constant="true"/>
            </listOfProducts>
         </reaction>
         <reaction id="R61" name="R61" fast="false" fbc:lowerFluxBound="par3" fbc:upperFluxBound="par2" reversible="true">
            <listOfReactants>
               <speciesReference species="Glyceraldehyde3_phosphate" stoichiometry="1" constant="true"/>
               <speciesReference species="NAD" stoichiometry="1" constant="true"/>
               <speciesReference species="Phosphate" stoichiometry="1" constant="true"/>
            </listOfReactants>
            <listOfProducts>
               <speciesReference species="1_3_Bisphospho_D_glycerate" stoichiometry="1" constant="true"/>
               <speciesReference species="NADH" stoichiometry="1" constant="true"/>
               <speciesReference species="Proton" stoichiometry="1" constant="true"/>
            </listOfProducts>
         </reaction>
         <reaction id="R63" name="R63" fast="false" fbc:lowerFluxBound="par3" fbc:upperFluxBound="par2" reversible="true">
            <listOfReactants>
               <speciesReference species="Glyceraldehyde3_phosphate" stoichiometry="1" constant="true"/>
            </listOfReactants>
            <listOfProducts>
               <speciesReference species="DHAP" stoichiometry="1" constant="true"/>
            </listOfProducts>
         </reaction>
         <reaction id="R65" name="R65" fast="false" fbc:lowerFluxBound="par3" fbc:upperFluxBound="par2" reversible="true">
            <listOfReactants>
               <speciesReference species="D_fructose_1_6_bisphosphate" stoichiometry="1" constant="true"/>
            </listOfReactants>
            <listOfProducts>
               <speciesReference species="DHAP" stoichiometry="1" constant="true"/>
               <speciesReference species="Glyceraldehyde3_phosphate" stoichiometry="1" constant="true"/>
            </listOfProducts>
         </reaction>
         <reaction id="R68" name="R68" fast="false" fbc:lowerFluxBound="par1" fbc:upperFluxBound="par2" reversible="false">
            <listOfReactants>
               <speciesReference species="D_fructose_1_6_bisphosphate" stoichiometry="1" constant="true"/>
               <speciesReference species="H2O" stoichiometry="1" constant="true"/>
            </listOfReactants>
            <listOfProducts>
               <speciesReference species="D_fructose_6_phosphate" stoichiometry="1" constant="true"/>
               <speciesReference species="Phosphate" stoichiometry="1" constant="true"/>
            </listOfProducts>
         </reaction>
         <reaction id="R70" name="R70" fast="false" fbc:lowerFluxBound="par3" fbc:upperFluxBound="par2" reversible="true">
            <listOfReactants>
               <speciesReference species="glucose_6_phosphate" stoichiometry="1" constant="true"/>
            </listOfReactants>
            <listOfProducts>
               <speciesReference species="D_fructose_6_phosphate" stoichiometry="1" constant="true"/>
            </listOfProducts>
         </reaction>
         <reaction id="R72" name="R72" fast="false" fbc:lowerFluxBound="par1" fbc:upperFluxBound="par2" reversible="false">
            <listOfReactants>
               <speciesReference species="Glyceraldehyde3_phosphate" stoichiometry="1" constant="true"/>
               <speciesReference species="H2O" stoichiometry="1" constant="true"/>
               <speciesReference species="NADP" stoichiometry="1" constant="true"/>
            </listOfReactants>
            <listOfProducts>
               <speciesReference species="3_Phosphoglycerate" stoichiometry="1" constant="true"/>
               <speciesReference species="NADPH" stoichiometry="1" constant="true"/>
               <speciesReference species="Proton" stoichiometry="2" constant="true"/>
            </listOfProducts>
         </reaction>
         <reaction id="R74" name="R74" fast="false" fbc:lowerFluxBound="par1" fbc:upperFluxBound="par2" reversible="false">
            <listOfReactants>
               <speciesReference species="ATP" stoichiometry="1" constant="true"/>
               <speciesReference species="H2O" stoichiometry="1" constant="true"/>
               <speciesReference species="Pyruvate" stoichiometry="1" constant="true"/>
            </listOfReactants>
            <listOfProducts>
               <speciesReference species="AMP" stoichiometry="1" constant="true"/>
               <speciesReference species="Phosphate" stoichiometry="1" constant="true"/>
               <speciesReference species="Phosphoenolpyruvate" stoichiometry="1" constant="true"/>
               <speciesReference species="Proton" stoichiometry="2" constant="true"/>
            </listOfProducts>
         </reaction>
         <reaction id="R77" name="R77" fast="false" fbc:lowerFluxBound="par1" fbc:upperFluxBound="par2" reversible="false">
            <listOfReactants>
               <speciesReference species="CO2" stoichiometry="1" constant="true"/>
               <speciesReference species="H2O" stoichiometry="1" constant="true"/>
               <speciesReference species="Phosphoenolpyruvate" stoichiometry="1" constant="true"/>
            </listOfReactants>
            <listOfProducts>
               <speciesReference species="Oxaloacetate" stoichiometry="1" constant="true"/>
               <speciesReference species="Phosphate" stoichiometry="1" constant="true"/>
               <speciesReference species="Proton" stoichiometry="1" constant="true"/>
            </listOfProducts>
         </reaction>
         <reaction id="R79" name="R79" fast="false" fbc:lowerFluxBound="par3" fbc:upperFluxBound="par2" reversible="true">
            <listOfReactants>
               <speciesReference species="L_Malate" stoichiometry="1" constant="true"/>
               <speciesReference species="NADP" stoichiometry="1" constant="true"/>
            </listOfReactants>
            <listOfProducts>
               <speciesReference species="CO2" stoichiometry="1" constant="true"/>
               <speciesReference species="NADPH" stoichiometry="1" constant="true"/>
               <speciesReference species="Pyruvate" stoichiometry="1" constant="true"/>
            </listOfProducts>
         </reaction>
         <reaction id="R83" name="R83" fast="false" fbc:lowerFluxBound="par3" fbc:upperFluxBound="par2" reversible="true">
            <listOfReactants>
               <speciesReference species="Glyceraldehyde3_phosphate" stoichiometry="1" constant="true"/>
               <speciesReference species="Sedoheptulose7_phosphate" stoichiometry="1" constant="true"/>
            </listOfReactants>
            <listOfProducts>
               <speciesReference species="D_Xylulose5_phosphate" stoichiometry="1" constant="true"/>
               <speciesReference species="ribose_5_phosphate" stoichiometry="1" constant="true"/>
            </listOfProducts>
         </reaction>
         <reaction id="R84" name="R84" fast="false" fbc:lowerFluxBound="par3" fbc:upperFluxBound="par2" reversible="true">
            <listOfReactants>
               <speciesReference species="D_fructose_6_phosphate" stoichiometry="1" constant="true"/>
               <speciesReference species="Glyceraldehyde3_phosphate" stoichiometry="1" constant="true"/>
            </listOfReactants>
            <listOfProducts>
               <speciesReference species="D_Erythrose4_phosphate" stoichiometry="1" constant="true"/>
               <speciesReference species="D_Xylulose5_phosphate" stoichiometry="1" constant="true"/>
            </listOfProducts>
         </reaction>
         <reaction id="R86" name="R86" fast="false" fbc:lowerFluxBound="par3" fbc:upperFluxBound="par2" reversible="true">
            <listOfReactants>
               <speciesReference species="D_Ribulose5_phosphate" stoichiometry="1" constant="true"/>
            </listOfReactants>
            <listOfProducts>
               <speciesReference species="D_Xylulose5_phosphate" stoichiometry="1" constant="true"/>
            </listOfProducts>
         </reaction>
         <reaction id="R88" name="R88" fast="false" fbc:lowerFluxBound="par3" fbc:upperFluxBound="par2" reversible="true">
            <listOfReactants>
               <speciesReference species="ribose_5_phosphate" stoichiometry="1" constant="true"/>
            </listOfReactants>
            <listOfProducts>
               <speciesReference species="D_Ribulose5_phosphate" stoichiometry="1" constant="true"/>
            </listOfProducts>
         </reaction>
         <reaction id="R90" name="R90" fast="false" fbc:lowerFluxBound="par1" fbc:upperFluxBound="par2" reversible="false">
            <listOfReactants>
               <speciesReference species="ATP" stoichiometry="1" constant="true"/>
               <speciesReference species="ribose_5_phosphate" stoichiometry="1" constant="true"/>
            </listOfReactants>
            <listOfProducts>
               <speciesReference species="AMP" stoichiometry="1" constant="true"/>
               <speciesReference species="Proton" stoichiometry="1" constant="true"/>
               <speciesReference species="PRPP" stoichiometry="1" constant="true"/>
            </listOfProducts>
         </reaction>
         <reaction id="R92" name="R92" fast="false" fbc:lowerFluxBound="par1" fbc:upperFluxBound="par2" reversible="false">
            <listOfReactants>
               <speciesReference species="3_hexulose_6_phosphate" stoichiometry="1" constant="true"/>
            </listOfReactants>
            <listOfProducts>
               <speciesReference species="D_Ribulose5_phosphate" stoichiometry="1" constant="true"/>
               <speciesReference species="formaldehyde" stoichiometry="1" constant="true"/>
            </listOfProducts>
         </reaction>
         <reaction id="R94" name="R94" fast="false" fbc:lowerFluxBound="par3" fbc:upperFluxBound="par2" reversible="true">
            <listOfReactants>
               <speciesReference species="D_fructose_6_phosphate" stoichiometry="1" constant="true"/>
            </listOfReactants>
            <listOfProducts>
               <speciesReference species="3_hexulose_6_phosphate" stoichiometry="1" constant="true"/>
            </listOfProducts>
         </reaction>
         <reaction id="R96" name="R96" fast="false" fbc:lowerFluxBound="par3" fbc:upperFluxBound="par2" reversible="true">
            <listOfReactants>
               <speciesReference species="sedoheptulose_1_7_bisphosphate" stoichiometry="1" constant="true"/>
            </listOfReactants>
            <listOfProducts>
               <speciesReference species="D_Erythrose4_phosphate" stoichiometry="1" constant="true"/>
               <speciesReference species="DHAP" stoichiometry="1" constant="true"/>
            </listOfProducts>
         </reaction>
         <reaction id="R98" name="R98" fast="false" fbc:lowerFluxBound="par1" fbc:upperFluxBound="par2" reversible="false">
            <listOfReactants>
               <speciesReference species="H2O" stoichiometry="1" constant="true"/>
               <speciesReference species="sedoheptulose_1_7_bisphosphate" stoichiometry="1" constant="true"/>
            </listOfReactants>
            <listOfProducts>
               <speciesReference species="Phosphate" stoichiometry="1" constant="true"/>
               <speciesReference species="Sedoheptulose7_phosphate" stoichiometry="1" constant="true"/>
            </listOfProducts>
         </reaction>
         <reaction id="R100" name="R100" fast="false" fbc:lowerFluxBound="par1" fbc:upperFluxBound="par2" reversible="false">
            <listOfReactants>
               <speciesReference species="L_Threonine" stoichiometry="1" constant="true"/>
            </listOfReactants>
            <listOfProducts>
               <speciesReference species="2_Oxobutyrate" stoichiometry="1" constant="true"/>
               <speciesReference species="NH3" stoichiometry="1" constant="true"/>
               <speciesReference species="Proton" stoichiometry="1" constant="true"/>
            </listOfProducts>
         </reaction>
         <reaction id="R102" name="R102" fast="false" fbc:lowerFluxBound="par1" fbc:upperFluxBound="par2" reversible="false">
            <listOfReactants>
               <speciesReference species="2_Hydroxyethyl_ThPP" stoichiometry="1" constant="true"/>
               <speciesReference species="2_Oxobutyrate" stoichiometry="1" constant="true"/>
            </listOfReactants>
            <listOfProducts>
               <speciesReference species="2_Aceto_2_hydroxybutanoate" stoichiometry="1" constant="true"/>
               <speciesReference species="TPP" stoichiometry="1" constant="true"/>
            </listOfProducts>
         </reaction>
         <reaction id="R108" name="R108" fast="false" fbc:lowerFluxBound="par1" fbc:upperFluxBound="par2" reversible="false">
            <listOfReactants>
               <speciesReference species="2_Aceto_2_hydroxybutanoate" stoichiometry="1" constant="true"/>
               <speciesReference species="NADPH" stoichiometry="1" constant="true"/>
               <speciesReference species="Proton" stoichiometry="1" constant="true"/>
            </listOfReactants>
            <listOfProducts>
               <speciesReference species="2_3_Dihydroxy_3_methylvalerate" stoichiometry="1" constant="true"/>
               <speciesReference species="NADP" stoichiometry="1" constant="true"/>
            </listOfProducts>
         </reaction>
         <reaction id="R110" name="R110" fast="false" fbc:lowerFluxBound="par1" fbc:upperFluxBound="par2" reversible="false">
            <listOfReactants>
               <speciesReference species="2_3_Dihydroxy_3_methylvalerate" stoichiometry="1" constant="true"/>
            </listOfReactants>
            <listOfProducts>
               <speciesReference species="3MOP" stoichiometry="1" constant="true"/>
               <speciesReference species="H2O" stoichiometry="1" constant="true"/>
            </listOfProducts>
         </reaction>
         <reaction id="R112" name="R112" fast="false" fbc:lowerFluxBound="par1" fbc:upperFluxBound="par2" reversible="false">
            <listOfReactants>
               <speciesReference species="3MOP" stoichiometry="1" constant="true"/>
               <speciesReference species="NADH" stoichiometry="1" constant="true"/>
               <speciesReference species="NH3" stoichiometry="1" constant="true"/>
               <speciesReference species="Proton" stoichiometry="2" constant="true"/>
            </listOfReactants>
            <listOfProducts>
               <speciesReference species="H2O" stoichiometry="1" constant="true"/>
               <speciesReference species="L_Isoleucine" stoichiometry="1" constant="true"/>
               <speciesReference species="NAD" stoichiometry="1" constant="true"/>
            </listOfProducts>
         </reaction>
         <reaction id="R114" name="R114" fast="false" fbc:lowerFluxBound="par1" fbc:upperFluxBound="par2" reversible="false">
            <listOfReactants>
               <speciesReference species="2_Hydroxyethyl_ThPP" stoichiometry="1" constant="true"/>
               <speciesReference species="Pyruvate" stoichiometry="1" constant="true"/>
            </listOfReactants>
            <listOfProducts>
               <speciesReference species="ALCTT" stoichiometry="1" constant="true"/>
               <speciesReference species="TPP" stoichiometry="1" constant="true"/>
            </listOfProducts>
         </reaction>
         <reaction id="R119" name="R119" fast="false" fbc:lowerFluxBound="par1" fbc:upperFluxBound="par2" reversible="false">
            <listOfReactants>
               <speciesReference species="ALCTT" stoichiometry="1" constant="true"/>
               <speciesReference species="NADPH" stoichiometry="1" constant="true"/>
               <speciesReference species="Proton" stoichiometry="1" constant="true"/>
            </listOfReactants>
            <listOfProducts>
               <speciesReference species="2_3_Dihydroxy_isovalerate" stoichiometry="1" constant="true"/>
               <speciesReference species="NADP" stoichiometry="1" constant="true"/>
            </listOfProducts>
         </reaction>
         <reaction id="R121" name="R121" fast="false" fbc:lowerFluxBound="par1" fbc:upperFluxBound="par2" reversible="false">
            <listOfReactants>
               <speciesReference species="2_3_Dihydroxy_isovalerate" stoichiometry="1" constant="true"/>
            </listOfReactants>
            <listOfProducts>
               <speciesReference species="3_Methyl_2_oxobutanoate" stoichiometry="1" constant="true"/>
               <speciesReference species="H2O" stoichiometry="1" constant="true"/>
            </listOfProducts>
         </reaction>
         <reaction id="R123" name="R123" fast="false" fbc:lowerFluxBound="par1" fbc:upperFluxBound="par2" reversible="false">
            <listOfReactants>
               <speciesReference species="3_Methyl_2_oxobutanoate" stoichiometry="1" constant="true"/>
               <speciesReference species="NADH" stoichiometry="1" constant="true"/>
               <speciesReference species="NH3" stoichiometry="1" constant="true"/>
               <speciesReference species="Proton" stoichiometry="2" constant="true"/>
            </listOfReactants>
            <listOfProducts>
               <speciesReference species="H2O" stoichiometry="1" constant="true"/>
               <speciesReference species="L_Valine" stoichiometry="1" constant="true"/>
               <speciesReference species="NAD" stoichiometry="1" constant="true"/>
            </listOfProducts>
         </reaction>
         <reaction id="R125" name="R125" fast="false" fbc:lowerFluxBound="par1" fbc:upperFluxBound="par2" reversible="false">
            <listOfReactants>
               <speciesReference species="3_Methyl_2_oxobutanoate" stoichiometry="1" constant="true"/>
               <speciesReference species="Acetyl_CoA" stoichiometry="1" constant="true"/>
               <speciesReference species="H2O" stoichiometry="1" constant="true"/>
            </listOfReactants>
            <listOfProducts>
               <speciesReference species="2_Isopropylmalate" stoichiometry="1" constant="true"/>
               <speciesReference species="CoA" stoichiometry="1" constant="true"/>
               <speciesReference species="Proton" stoichiometry="1" constant="true"/>
            </listOfProducts>
         </reaction>
         <reaction id="R129" name="R129" fast="false" fbc:lowerFluxBound="par1" fbc:upperFluxBound="par2" reversible="false">
            <listOfReactants>
               <speciesReference species="2_Isopropylmalate" stoichiometry="1" constant="true"/>
            </listOfReactants>
            <listOfProducts>
               <speciesReference species="2_Isopropylmaleate" stoichiometry="1" constant="true"/>
               <speciesReference species="H2O" stoichiometry="1" constant="true"/>
            </listOfProducts>
         </reaction>
         <reaction id="R132" name="R132" fast="false" fbc:lowerFluxBound="par1" fbc:upperFluxBound="par2" reversible="false">
            <listOfReactants>
               <speciesReference species="2_Isopropylmaleate" stoichiometry="1" constant="true"/>
               <speciesReference species="H2O" stoichiometry="1" constant="true"/>
            </listOfReactants>
            <listOfProducts>
               <speciesReference species="3_Isopropylmalate" stoichiometry="1" constant="true"/>
            </listOfProducts>
         </reaction>
         <reaction id="R135" name="R135" fast="false" fbc:lowerFluxBound="par1" fbc:upperFluxBound="par2" reversible="false">
            <listOfReactants>
               <speciesReference species="3_Isopropylmalate" stoichiometry="1" constant="true"/>
               <speciesReference species="NAD" stoichiometry="1" constant="true"/>
            </listOfReactants>
            <listOfProducts>
               <speciesReference species="2_isopropyl_3_oxosuccinate" stoichiometry="1" constant="true"/>
               <speciesReference species="NADH" stoichiometry="1" constant="true"/>
               <speciesReference species="Proton" stoichiometry="1" constant="true"/>
            </listOfProducts>
         </reaction>
         <reaction id="R137" name="R137" fast="false" fbc:lowerFluxBound="par1" fbc:upperFluxBound="par2" reversible="false">
            <listOfReactants>
               <speciesReference species="2_isopropyl_3_oxosuccinate" stoichiometry="1" constant="true"/>
               <speciesReference species="Proton" stoichiometry="1" constant="true"/>
            </listOfReactants>
            <listOfProducts>
               <speciesReference species="4MOP" stoichiometry="1" constant="true"/>
               <speciesReference species="CO2" stoichiometry="1" constant="true"/>
            </listOfProducts>
         </reaction>
         <reaction id="R139" name="R139" fast="false" fbc:lowerFluxBound="par1" fbc:upperFluxBound="par2" reversible="false">
            <listOfReactants>
               <speciesReference species="4MOP" stoichiometry="1" constant="true"/>
               <speciesReference species="NADH" stoichiometry="1" constant="true"/>
               <speciesReference species="NH3" stoichiometry="1" constant="true"/>
               <speciesReference species="Proton" stoichiometry="2" constant="true"/>
            </listOfReactants>
            <listOfProducts>
               <speciesReference species="H2O" stoichiometry="1" constant="true"/>
               <speciesReference species="L_Leucine" stoichiometry="1" constant="true"/>
               <speciesReference species="NAD" stoichiometry="1" constant="true"/>
            </listOfProducts>
         </reaction>
         <reaction id="R141" name="R141" fast="false" fbc:lowerFluxBound="par1" fbc:upperFluxBound="par2" reversible="false">
            <listOfReactants>
               <speciesReference species="3_Phosphoglycerate" stoichiometry="1" constant="true"/>
               <speciesReference species="H2O" stoichiometry="1" constant="true"/>
               <speciesReference species="L_Glutamate" stoichiometry="1" constant="true"/>
               <speciesReference species="NAD" stoichiometry="1" constant="true"/>
            </listOfReactants>
            <listOfProducts>
               <speciesReference species="2_Oxoglutarate" stoichiometry="1" constant="true"/>
               <speciesReference species="L_Serine" stoichiometry="1" constant="true"/>
               <speciesReference species="NADH" stoichiometry="1" constant="true"/>
               <speciesReference species="Phosphate" stoichiometry="1" constant="true"/>
               <speciesReference species="Proton" stoichiometry="1" constant="true"/>
            </listOfProducts>
         </reaction>
         <reaction id="R143" name="R143" fast="false" fbc:lowerFluxBound="par3" fbc:upperFluxBound="par2" reversible="true">
            <listOfReactants>
               <speciesReference species="ATP" stoichiometry="1" constant="true"/>
               <speciesReference species="L_Aspartate" stoichiometry="1" constant="true"/>
            </listOfReactants>
            <listOfProducts>
               <speciesReference species="4_Phospho_L_aspartate" stoichiometry="1" constant="true"/>
               <speciesReference species="ADP" stoichiometry="1" constant="true"/>
            </listOfProducts>
         </reaction>
         <reaction id="R145" name="R145" fast="false" fbc:lowerFluxBound="par3" fbc:upperFluxBound="par2" reversible="true">
            <listOfReactants>
               <speciesReference species="4_Phospho_L_aspartate" stoichiometry="1" constant="true"/>
               <speciesReference species="NADPH" stoichiometry="1" constant="true"/>
               <speciesReference species="Proton" stoichiometry="1" constant="true"/>
            </listOfReactants>
            <listOfProducts>
               <speciesReference species="L_Aspartate4_semialdehyde" stoichiometry="1" constant="true"/>
               <speciesReference species="NADP" stoichiometry="1" constant="true"/>
               <speciesReference species="Phosphate" stoichiometry="1" constant="true"/>
            </listOfProducts>
         </reaction>
         <reaction id="R147" name="R147" fast="false" fbc:lowerFluxBound="par3" fbc:upperFluxBound="par2" reversible="true">
            <listOfReactants>
               <speciesReference species="L_Aspartate4_semialdehyde" stoichiometry="1" constant="true"/>
               <speciesReference species="NADH" stoichiometry="1" constant="true"/>
               <speciesReference species="Proton" stoichiometry="1" constant="true"/>
            </listOfReactants>
            <listOfProducts>
               <speciesReference species="L_Homoserine" stoichiometry="1" constant="true"/>
               <speciesReference species="NAD" stoichiometry="1" constant="true"/>
            </listOfProducts>
         </reaction>
         <reaction id="R149" name="R149" fast="false" fbc:lowerFluxBound="par1" fbc:upperFluxBound="par2" reversible="false">
            <listOfReactants>
               <speciesReference species="ATP" stoichiometry="1" constant="true"/>
               <speciesReference species="L_Homoserine" stoichiometry="1" constant="true"/>
            </listOfReactants>
            <listOfProducts>
               <speciesReference species="ADP" stoichiometry="1" constant="true"/>
               <speciesReference species="O_Phospho_L_homoserine" stoichiometry="1" constant="true"/>
               <speciesReference species="Proton" stoichiometry="1" constant="true"/>
            </listOfProducts>
         </reaction>
         <reaction id="R151" name="R151" fast="false" fbc:lowerFluxBound="par1" fbc:upperFluxBound="par2" reversible="false">
            <listOfReactants>
               <speciesReference species="H2O" stoichiometry="1" constant="true"/>
               <speciesReference species="O_Phospho_L_homoserine" stoichiometry="1" constant="true"/>
            </listOfReactants>
            <listOfProducts>
               <speciesReference species="L_Threonine" stoichiometry="1" constant="true"/>
               <speciesReference species="Phosphate" stoichiometry="1" constant="true"/>
            </listOfProducts>
         </reaction>
         <reaction id="R154" name="R154" fast="false" fbc:lowerFluxBound="par3" fbc:upperFluxBound="par2" reversible="true">
            <listOfReactants>
               <speciesReference species="L_Glutamate" stoichiometry="1" constant="true"/>
               <speciesReference species="Oxaloacetate" stoichiometry="1" constant="true"/>
            </listOfReactants>
            <listOfProducts>
               <speciesReference species="2_Oxoglutarate" stoichiometry="1" constant="true"/>
               <speciesReference species="L_Aspartate" stoichiometry="1" constant="true"/>
            </listOfProducts>
         </reaction>
         <reaction id="R156" name="R156" fast="false" fbc:lowerFluxBound="par1" fbc:upperFluxBound="par2" reversible="false">
            <listOfReactants>
               <speciesReference species="D_Erythrose4_phosphate" stoichiometry="1" constant="true"/>
               <speciesReference species="H2O" stoichiometry="1" constant="true"/>
               <speciesReference species="Phosphoenolpyruvate" stoichiometry="1" constant="true"/>
            </listOfReactants>
            <listOfProducts>
               <speciesReference species="DAHP" stoichiometry="1" constant="true"/>
               <speciesReference species="Phosphate" stoichiometry="1" constant="true"/>
            </listOfProducts>
         </reaction>
         <reaction id="R158" name="R158" fast="false" fbc:lowerFluxBound="par1" fbc:upperFluxBound="par2" reversible="false">
            <listOfReactants>
               <speciesReference species="DAHP" stoichiometry="1" constant="true"/>
            </listOfReactants>
            <listOfProducts>
               <speciesReference species="5_Dehydroquinate" stoichiometry="1" constant="true"/>
               <speciesReference species="Phosphate" stoichiometry="1" constant="true"/>
            </listOfProducts>
         </reaction>
         <reaction id="R160" name="R160" fast="false" fbc:lowerFluxBound="par1" fbc:upperFluxBound="par2" reversible="false">
            <listOfReactants>
               <speciesReference species="5_Dehydroquinate" stoichiometry="1" constant="true"/>
            </listOfReactants>
            <listOfProducts>
               <speciesReference species="3_Dehydroshikimate" stoichiometry="1" constant="true"/>
               <speciesReference species="H2O" stoichiometry="1" constant="true"/>
            </listOfProducts>
         </reaction>
         <reaction id="R162" name="R162" fast="false" fbc:lowerFluxBound="par1" fbc:upperFluxBound="par2" reversible="false">
            <listOfReactants>
               <speciesReference species="3_Dehydroshikimate" stoichiometry="1" constant="true"/>
               <speciesReference species="NADPH" stoichiometry="1" constant="true"/>
               <speciesReference species="Proton" stoichiometry="1" constant="true"/>
            </listOfReactants>
            <listOfProducts>
               <speciesReference species="NADP" stoichiometry="1" constant="true"/>
               <speciesReference species="Shikimate" stoichiometry="1" constant="true"/>
            </listOfProducts>
         </reaction>
         <reaction id="R164" name="R164" fast="false" fbc:lowerFluxBound="par1" fbc:upperFluxBound="par2" reversible="false">
            <listOfReactants>
               <speciesReference species="ATP" stoichiometry="1" constant="true"/>
               <speciesReference species="Shikimate" stoichiometry="1" constant="true"/>
            </listOfReactants>
            <listOfProducts>
               <speciesReference species="3_phosphoshikimate" stoichiometry="1" constant="true"/>
               <speciesReference species="ADP" stoichiometry="1" constant="true"/>
               <speciesReference species="Proton" stoichiometry="1" constant="true"/>
            </listOfProducts>
         </reaction>
         <reaction id="R166" name="R166" fast="false" fbc:lowerFluxBound="par1" fbc:upperFluxBound="par2" reversible="false">
            <listOfReactants>
               <speciesReference species="3_phosphoshikimate" stoichiometry="1" constant="true"/>
               <speciesReference species="Phosphoenolpyruvate" stoichiometry="1" constant="true"/>
            </listOfReactants>
            <listOfProducts>
               <speciesReference species="5_O__1_Carboxyvinyl_3_phosphoshikimate" stoichiometry="1" constant="true"/>
               <speciesReference species="Phosphate" stoichiometry="1" constant="true"/>
            </listOfProducts>
         </reaction>
         <reaction id="R168" name="R168" fast="false" fbc:lowerFluxBound="par1" fbc:upperFluxBound="par2" reversible="false">
            <listOfReactants>
               <speciesReference species="5_O__1_Carboxyvinyl_3_phosphoshikimate" stoichiometry="1" constant="true"/>
            </listOfReactants>
            <listOfProducts>
               <speciesReference species="Chorismate" stoichiometry="1" constant="true"/>
               <speciesReference species="Phosphate" stoichiometry="1" constant="true"/>
            </listOfProducts>
         </reaction>
         <reaction id="R170" name="R170" fast="false" fbc:lowerFluxBound="par1" fbc:upperFluxBound="par2" reversible="false">
            <listOfReactants>
               <speciesReference species="Chorismate" stoichiometry="1" constant="true"/>
               <speciesReference species="NH3" stoichiometry="1" constant="true"/>
            </listOfReactants>
            <listOfProducts>
               <speciesReference species="Anthranilate" stoichiometry="1" constant="true"/>
               <speciesReference species="H2O" stoichiometry="1" constant="true"/>
               <speciesReference species="Pyruvate" stoichiometry="1" constant="true"/>
            </listOfProducts>
         </reaction>
         <reaction id="R173" name="R173" fast="false" fbc:lowerFluxBound="par1" fbc:upperFluxBound="par2" reversible="false">
            <listOfReactants>
               <speciesReference species="Anthranilate" stoichiometry="1" constant="true"/>
               <speciesReference species="PRPP" stoichiometry="1" constant="true"/>
            </listOfReactants>
            <listOfProducts>
               <speciesReference species="N_5_phosphoribosyl_anthranilate" stoichiometry="1" constant="true"/>
               <speciesReference species="PPi" stoichiometry="1" constant="true"/>
            </listOfProducts>
         </reaction>
         <reaction id="R175" name="R175" fast="false" fbc:lowerFluxBound="par1" fbc:upperFluxBound="par2" reversible="false">
            <listOfReactants>
               <speciesReference species="N_5_phosphoribosyl_anthranilate" stoichiometry="1" constant="true"/>
            </listOfReactants>
            <listOfProducts>
               <speciesReference species="1_2_carboxyphenylamino_1_deoxyribulose_5_phosphate" stoichiometry="1" constant="true"/>
            </listOfProducts>
         </reaction>
         <reaction id="R177" name="R177" fast="false" fbc:lowerFluxBound="par1" fbc:upperFluxBound="par2" reversible="false">
            <listOfReactants>
               <speciesReference species="1_2_carboxyphenylamino_1_deoxyribulose_5_phosphate" stoichiometry="1" constant="true"/>
               <speciesReference species="Proton" stoichiometry="1" constant="true"/>
            </listOfReactants>
            <listOfProducts>
               <speciesReference species="CO2" stoichiometry="1" constant="true"/>
               <speciesReference species="H2O" stoichiometry="1" constant="true"/>
               <speciesReference species="Indoleglycerol_phosphate" stoichiometry="1" constant="true"/>
            </listOfProducts>
         </reaction>
         <reaction id="R179" name="R179" fast="false" fbc:lowerFluxBound="par1" fbc:upperFluxBound="par2" reversible="false">
            <listOfReactants>
               <speciesReference species="Indoleglycerol_phosphate" stoichiometry="1" constant="true"/>
               <speciesReference species="L_Serine" stoichiometry="1" constant="true"/>
            </listOfReactants>
            <listOfProducts>
               <speciesReference species="Glyceraldehyde3_phosphate" stoichiometry="1" constant="true"/>
               <speciesReference species="H2O" stoichiometry="1" constant="true"/>
               <speciesReference species="L_Tryptophan" stoichiometry="1" constant="true"/>
            </listOfProducts>
         </reaction>
         <reaction id="R183" name="R183" fast="false" fbc:lowerFluxBound="par1" fbc:upperFluxBound="par2" reversible="false">
            <listOfReactants>
               <speciesReference species="Chorismate" stoichiometry="1" constant="true"/>
            </listOfReactants>
            <listOfProducts>
               <speciesReference species="Prephenate" stoichiometry="1" constant="true"/>
            </listOfProducts>
         </reaction>
         <reaction id="R185" name="R185" fast="false" fbc:lowerFluxBound="par1" fbc:upperFluxBound="par2" reversible="false">
            <listOfReactants>
               <speciesReference species="Prephenate" stoichiometry="1" constant="true"/>
               <speciesReference species="Proton" stoichiometry="1" constant="true"/>
            </listOfReactants>
            <listOfProducts>
               <speciesReference species="CO2" stoichiometry="1" constant="true"/>
               <speciesReference species="H2O" stoichiometry="1" constant="true"/>
               <speciesReference species="Phenylpyruvate" stoichiometry="1" constant="true"/>
            </listOfProducts>
         </reaction>
         <reaction id="R187" name="R187" fast="false" fbc:lowerFluxBound="par3" fbc:upperFluxBound="par2" reversible="true">
            <listOfReactants>
               <speciesReference species="L_Glutamate" stoichiometry="1" constant="true"/>
               <speciesReference species="Phenylpyruvate" stoichiometry="1" constant="true"/>
            </listOfReactants>
            <listOfProducts>
               <speciesReference species="2_Oxoglutarate" stoichiometry="1" constant="true"/>
               <speciesReference species="L_Phenylalanine" stoichiometry="1" constant="true"/>
            </listOfProducts>
         </reaction>
         <reaction id="R191" name="R191" fast="false" fbc:lowerFluxBound="par1" fbc:upperFluxBound="par2" reversible="false">
            <listOfReactants>
               <speciesReference species="NAD" stoichiometry="1" constant="true"/>
               <speciesReference species="Prephenate" stoichiometry="1" constant="true"/>
            </listOfReactants>
            <listOfProducts>
               <speciesReference species="CO2" stoichiometry="1" constant="true"/>
               <speciesReference species="NADH" stoichiometry="1" constant="true"/>
               <speciesReference species="p_hydroxyphenylpyruvate" stoichiometry="1" constant="true"/>
            </listOfProducts>
         </reaction>
         <reaction id="R193" name="R193" fast="false" fbc:lowerFluxBound="par3" fbc:upperFluxBound="par2" reversible="true">
            <listOfReactants>
               <speciesReference species="L_Glutamate" stoichiometry="1" constant="true"/>
               <speciesReference species="p_hydroxyphenylpyruvate" stoichiometry="1" constant="true"/>
            </listOfReactants>
            <listOfProducts>
               <speciesReference species="2_Oxoglutarate" stoichiometry="1" constant="true"/>
               <speciesReference species="L_Tyrosine" stoichiometry="1" constant="true"/>
            </listOfProducts>
         </reaction>
         <reaction id="R197" name="R197" fast="false" fbc:lowerFluxBound="par3" fbc:upperFluxBound="par2" reversible="true">
            <listOfReactants>
               <speciesReference species="L_Serine" stoichiometry="1" constant="true"/>
               <speciesReference species="tetrahydrofolate_B9" stoichiometry="1" constant="true"/>
            </listOfReactants>
            <listOfProducts>
               <speciesReference species="5_10_Methylenetetrahydrofolate" stoichiometry="1" constant="true"/>
               <speciesReference species="Glycine" stoichiometry="1" constant="true"/>
               <speciesReference species="H2O" stoichiometry="1" constant="true"/>
            </listOfProducts>
         </reaction>
         <reaction id="R199" name="R199" fast="false" fbc:lowerFluxBound="par3" fbc:upperFluxBound="par2" reversible="true">
            <listOfReactants>
               <speciesReference species="Acetyl_CoA" stoichiometry="1" constant="true"/>
               <speciesReference species="L_Serine" stoichiometry="1" constant="true"/>
            </listOfReactants>
            <listOfProducts>
               <speciesReference species="CoA" stoichiometry="1" constant="true"/>
               <speciesReference species="O_Acetyl_L_serine" stoichiometry="1" constant="true"/>
            </listOfProducts>
         </reaction>
         <reaction id="R201" name="R201" fast="false" fbc:lowerFluxBound="par1" fbc:upperFluxBound="par2" reversible="false">
            <listOfReactants>
               <speciesReference species="O_Acetyl_L_serine" stoichiometry="1" constant="true"/>
               <speciesReference species="thioredoxin_red" stoichiometry="1" constant="true"/>
               <speciesReference species="Thiosulfate" stoichiometry="1" constant="true"/>
            </listOfReactants>
            <listOfProducts>
               <speciesReference species="Acetate" stoichiometry="1" constant="true"/>
               <speciesReference species="L_Cysteine" stoichiometry="1" constant="true"/>
               <speciesReference species="Proton" stoichiometry="2" constant="true"/>
               <speciesReference species="Sulfite" stoichiometry="1" constant="true"/>
               <speciesReference species="thioredoxin_ox" stoichiometry="1" constant="true"/>
            </listOfProducts>
         </reaction>
         <reaction id="R203" name="R203" fast="false" fbc:lowerFluxBound="par3" fbc:upperFluxBound="par2" reversible="true">
            <listOfReactants>
               <speciesReference species="L_Glutamate" stoichiometry="1" constant="true"/>
               <speciesReference species="Pyruvate" stoichiometry="1" constant="true"/>
            </listOfReactants>
            <listOfProducts>
               <speciesReference species="2_Oxoglutarate" stoichiometry="1" constant="true"/>
               <speciesReference species="L_Alanine" stoichiometry="1" constant="true"/>
            </listOfProducts>
         </reaction>
         <reaction id="R205" name="R205" fast="false" fbc:lowerFluxBound="par1" fbc:upperFluxBound="par2" reversible="false">
            <listOfReactants>
               <speciesReference species="ATP" stoichiometry="1" constant="true"/>
               <speciesReference species="L_Glutamate" stoichiometry="1" constant="true"/>
               <speciesReference species="NH3" stoichiometry="1" constant="true"/>
            </listOfReactants>
            <listOfProducts>
               <speciesReference species="ADP" stoichiometry="1" constant="true"/>
               <speciesReference species="L_Glutamine" stoichiometry="1" constant="true"/>
               <speciesReference species="Phosphate" stoichiometry="1" constant="true"/>
            </listOfProducts>
         </reaction>
         <reaction id="R209" name="R209" fast="false" fbc:lowerFluxBound="par3" fbc:upperFluxBound="par2" reversible="true">
            <listOfReactants>
               <speciesReference species="2_Oxoglutarate" stoichiometry="1" constant="true"/>
               <speciesReference species="NADH" stoichiometry="1" constant="true"/>
               <speciesReference species="NH3" stoichiometry="1" constant="true"/>
               <speciesReference species="Proton" stoichiometry="2" constant="true"/>
            </listOfReactants>
            <listOfProducts>
               <speciesReference species="H2O" stoichiometry="1" constant="true"/>
               <speciesReference species="L_Glutamate" stoichiometry="1" constant="true"/>
               <speciesReference species="NAD" stoichiometry="1" constant="true"/>
            </listOfProducts>
         </reaction>
         <reaction id="R211" name="R211" fast="false" fbc:lowerFluxBound="par1" fbc:upperFluxBound="par2" reversible="false">
            <listOfReactants>
               <speciesReference species="ATP" stoichiometry="1" constant="true"/>
               <speciesReference species="CO2" stoichiometry="1" constant="true"/>
               <speciesReference species="NH3" stoichiometry="1" constant="true"/>
            </listOfReactants>
            <listOfProducts>
               <speciesReference species="ADP" stoichiometry="1" constant="true"/>
               <speciesReference species="Carbamoylphosphate" stoichiometry="1" constant="true"/>
               <speciesReference species="Proton" stoichiometry="1" constant="true"/>
            </listOfProducts>
         </reaction>
         <reaction id="R213" name="R213" fast="false" fbc:lowerFluxBound="par1" fbc:upperFluxBound="par2" reversible="false">
            <listOfReactants>
               <speciesReference species="Acetyl_CoA" stoichiometry="1" constant="true"/>
               <speciesReference species="L_Glutamate" stoichiometry="1" constant="true"/>
            </listOfReactants>
            <listOfProducts>
               <speciesReference species="CoA" stoichiometry="1" constant="true"/>
               <speciesReference species="Proton" stoichiometry="1" constant="true"/>
               <speciesReference species="N_Acetyl_L_glutamate" stoichiometry="1" constant="true"/>
            </listOfProducts>
         </reaction>
         <reaction id="R215" name="R215" fast="false" fbc:lowerFluxBound="par1" fbc:upperFluxBound="par2" reversible="false">
            <listOfReactants>
               <speciesReference species="ATP" stoichiometry="1" constant="true"/>
               <speciesReference species="N_Acetyl_L_glutamate" stoichiometry="1" constant="true"/>
            </listOfReactants>
            <listOfProducts>
               <speciesReference species="ADP" stoichiometry="1" constant="true"/>
               <speciesReference species="N_Acetyl_L_glutamate5_phosphate" stoichiometry="1" constant="true"/>
            </listOfProducts>
         </reaction>
         <reaction id="R217" name="R217" fast="false" fbc:lowerFluxBound="par3" fbc:upperFluxBound="par2" reversible="true">
            <listOfReactants>
               <speciesReference species="NADP" stoichiometry="1" constant="true"/>
               <speciesReference species="Phosphate" stoichiometry="1" constant="true"/>
               <speciesReference species="N_Acetyl_L_glutamate5_semialdehyde" stoichiometry="1" constant="true"/>
            </listOfReactants>
            <listOfProducts>
               <speciesReference species="NADPH" stoichiometry="1" constant="true"/>
               <speciesReference species="Proton" stoichiometry="1" constant="true"/>
               <speciesReference species="N_Acetyl_L_glutamate5_phosphate" stoichiometry="1" constant="true"/>
            </listOfProducts>
         </reaction>
         <reaction id="R219" name="R219" fast="false" fbc:lowerFluxBound="par3" fbc:upperFluxBound="par2" reversible="true">
            <listOfReactants>
               <speciesReference species="2_Oxoglutarate" stoichiometry="1" constant="true"/>
               <speciesReference species="N_Acetylornithine" stoichiometry="1" constant="true"/>
            </listOfReactants>
            <listOfProducts>
               <speciesReference species="L_Glutamate" stoichiometry="1" constant="true"/>
               <speciesReference species="N_Acetyl_L_glutamate5_semialdehyde" stoichiometry="1" constant="true"/>
            </listOfProducts>
         </reaction>
         <reaction id="R221" name="R221" fast="false" fbc:lowerFluxBound="par1" fbc:upperFluxBound="par2" reversible="false">
            <listOfReactants>
               <speciesReference species="H2O" stoichiometry="1" constant="true"/>
               <speciesReference species="N_Acetylornithine" stoichiometry="1" constant="true"/>
            </listOfReactants>
            <listOfProducts>
               <speciesReference species="Acetate" stoichiometry="1" constant="true"/>
               <speciesReference species="Ornithine" stoichiometry="1" constant="true"/>
            </listOfProducts>
         </reaction>
         <reaction id="R223" name="R223" fast="false" fbc:lowerFluxBound="par3" fbc:upperFluxBound="par2" reversible="true">
            <listOfReactants>
               <speciesReference species="Carbamoylphosphate" stoichiometry="1" constant="true"/>
               <speciesReference species="Ornithine" stoichiometry="1" constant="true"/>
            </listOfReactants>
            <listOfProducts>
               <speciesReference species="Citrulline" stoichiometry="1" constant="true"/>
               <speciesReference species="Phosphate" stoichiometry="1" constant="true"/>
               <speciesReference species="Proton" stoichiometry="1" constant="true"/>
            </listOfProducts>
         </reaction>
         <reaction id="R225" name="R225" fast="false" fbc:lowerFluxBound="par3" fbc:upperFluxBound="par2" reversible="true">
            <listOfReactants>
               <speciesReference species="ATP" stoichiometry="1" constant="true"/>
               <speciesReference species="Citrulline" stoichiometry="1" constant="true"/>
               <speciesReference species="L_Aspartate" stoichiometry="1" constant="true"/>
            </listOfReactants>
            <listOfProducts>
               <speciesReference species="AMP" stoichiometry="1" constant="true"/>
               <speciesReference species="L_Argininosuccinate" stoichiometry="1" constant="true"/>
               <speciesReference species="PPi" stoichiometry="1" constant="true"/>
               <speciesReference species="Proton" stoichiometry="1" constant="true"/>
            </listOfProducts>
         </reaction>
         <reaction id="R227" name="R227" fast="false" fbc:lowerFluxBound="par3" fbc:upperFluxBound="par2" reversible="true">
            <listOfReactants>
               <speciesReference species="L_Argininosuccinate" stoichiometry="1" constant="true"/>
            </listOfReactants>
            <listOfProducts>
               <speciesReference species="Fumarate" stoichiometry="1" constant="true"/>
               <speciesReference species="L_Arginine" stoichiometry="1" constant="true"/>
            </listOfProducts>
         </reaction>
         <reaction id="R229" name="R229" fast="false" fbc:lowerFluxBound="par1" fbc:upperFluxBound="par2" reversible="false">
            <listOfReactants>
               <speciesReference species="ATP" stoichiometry="2" constant="true"/>
               <speciesReference species="H2O" stoichiometry="2" constant="true"/>
               <speciesReference species="L_Aspartate" stoichiometry="1" constant="true"/>
               <speciesReference species="L_Glutamine" stoichiometry="1" constant="true"/>
            </listOfReactants>
            <listOfProducts>
               <speciesReference species="ADP" stoichiometry="1" constant="true"/>
               <speciesReference species="AMP" stoichiometry="1" constant="true"/>
               <speciesReference species="L_Asparagine" stoichiometry="1" constant="true"/>
               <speciesReference species="L_Glutamate" stoichiometry="1" constant="true"/>
               <speciesReference species="Phosphate" stoichiometry="1" constant="true"/>
               <speciesReference species="PPi" stoichiometry="1" constant="true"/>
               <speciesReference species="Proton" stoichiometry="2" constant="true"/>
            </listOfProducts>
         </reaction>
         <reaction id="R231" name="R231" fast="false" fbc:lowerFluxBound="par3" fbc:upperFluxBound="par2" reversible="true">
            <listOfReactants>
               <speciesReference species="ATP" stoichiometry="1" constant="true"/>
               <speciesReference species="PRPP" stoichiometry="1" constant="true"/>
            </listOfReactants>
            <listOfProducts>
               <speciesReference species="Phosphoribosyl_ATP" stoichiometry="1" constant="true"/>
               <speciesReference species="PPi" stoichiometry="1" constant="true"/>
            </listOfProducts>
         </reaction>
         <reaction id="R233" name="R233" fast="false" fbc:lowerFluxBound="par1" fbc:upperFluxBound="par2" reversible="false">
            <listOfReactants>
               <speciesReference species="H2O" stoichiometry="1" constant="true"/>
               <speciesReference species="Phosphoribosyl_ATP" stoichiometry="1" constant="true"/>
            </listOfReactants>
            <listOfProducts>
               <speciesReference species="Phosphoribosyl_AMP" stoichiometry="1" constant="true"/>
               <speciesReference species="PPi" stoichiometry="1" constant="true"/>
               <speciesReference species="Proton" stoichiometry="1" constant="true"/>
            </listOfProducts>
         </reaction>
         <reaction id="R235" name="R235" fast="false" fbc:lowerFluxBound="par1" fbc:upperFluxBound="par2" reversible="false">
            <listOfReactants>
               <speciesReference species="H2O" stoichiometry="1" constant="true"/>
               <speciesReference species="Phosphoribosyl_AMP" stoichiometry="1" constant="true"/>
            </listOfReactants>
            <listOfProducts>
               <speciesReference species="phosphoribosylformiminoaicar_phosphate" stoichiometry="1" constant="true"/>
            </listOfProducts>
         </reaction>
         <reaction id="R237" name="R237" fast="false" fbc:lowerFluxBound="par3" fbc:upperFluxBound="par2" reversible="true">
            <listOfReactants>
               <speciesReference species="phosphoribosylformiminoaicar_phosphate" stoichiometry="1" constant="true"/>
            </listOfReactants>
            <listOfProducts>
               <speciesReference species="phosphoribulosylformimino_AICAR_phosphate" stoichiometry="1" constant="true"/>
            </listOfProducts>
         </reaction>
         <reaction id="R239" name="R239" fast="false" fbc:lowerFluxBound="par1" fbc:upperFluxBound="par2" reversible="false">
            <listOfReactants>
               <speciesReference species="L_Glutamine" stoichiometry="1" constant="true"/>
               <speciesReference species="phosphoribulosylformimino_AICAR_phosphate" stoichiometry="1" constant="true"/>
            </listOfReactants>
            <listOfProducts>
               <speciesReference species="AICAR" stoichiometry="1" constant="true"/>
               <speciesReference species="D_erythro_imidazol_glycerol_phosphate" stoichiometry="1" constant="true"/>
               <speciesReference species="L_Glutamate" stoichiometry="1" constant="true"/>
               <speciesReference species="Proton" stoichiometry="1" constant="true"/>
            </listOfProducts>
         </reaction>
         <reaction id="R242" name="R242" fast="false" fbc:lowerFluxBound="par1" fbc:upperFluxBound="par2" reversible="false">
            <listOfReactants>
               <speciesReference species="D_erythro_imidazol_glycerol_phosphate" stoichiometry="1" constant="true"/>
            </listOfReactants>
            <listOfProducts>
               <speciesReference species="H2O" stoichiometry="1" constant="true"/>
               <speciesReference species="imidazole_acetol_phosphate" stoichiometry="1" constant="true"/>
            </listOfProducts>
         </reaction>
         <reaction id="R244" name="R244" fast="false" fbc:lowerFluxBound="par3" fbc:upperFluxBound="par2" reversible="true">
            <listOfReactants>
               <speciesReference species="imidazole_acetol_phosphate" stoichiometry="1" constant="true"/>
               <speciesReference species="L_Glutamate" stoichiometry="1" constant="true"/>
            </listOfReactants>
            <listOfProducts>
               <speciesReference species="2_Oxoglutarate" stoichiometry="1" constant="true"/>
               <speciesReference species="L_histidinol_phosphate" stoichiometry="1" constant="true"/>
            </listOfProducts>
         </reaction>
         <reaction id="R246" name="R246" fast="false" fbc:lowerFluxBound="par1" fbc:upperFluxBound="par2" reversible="false">
            <listOfReactants>
               <speciesReference species="H2O" stoichiometry="1" constant="true"/>
               <speciesReference species="L_histidinol_phosphate" stoichiometry="1" constant="true"/>
            </listOfReactants>
            <listOfProducts>
               <speciesReference species="L_Histidinol" stoichiometry="1" constant="true"/>
               <speciesReference species="Phosphate" stoichiometry="1" constant="true"/>
            </listOfProducts>
         </reaction>
         <reaction id="R248" name="R248" fast="false" fbc:lowerFluxBound="par1" fbc:upperFluxBound="par2" reversible="false">
            <listOfReactants>
               <speciesReference species="L_Histidinol" stoichiometry="1" constant="true"/>
               <speciesReference species="NAD" stoichiometry="1" constant="true"/>
            </listOfReactants>
            <listOfProducts>
               <speciesReference species="L_Histidinal" stoichiometry="1" constant="true"/>
               <speciesReference species="NADH" stoichiometry="1" constant="true"/>
               <speciesReference species="Proton" stoichiometry="1" constant="true"/>
            </listOfProducts>
         </reaction>
         <reaction id="R250" name="R250" fast="false" fbc:lowerFluxBound="par1" fbc:upperFluxBound="par2" reversible="false">
            <listOfReactants>
               <speciesReference species="H2O" stoichiometry="1" constant="true"/>
               <speciesReference species="L_Histidinal" stoichiometry="1" constant="true"/>
               <speciesReference species="NAD" stoichiometry="1" constant="true"/>
            </listOfReactants>
            <listOfProducts>
               <speciesReference species="L_Histidine" stoichiometry="1" constant="true"/>
               <speciesReference species="NADH" stoichiometry="1" constant="true"/>
               <speciesReference species="Proton" stoichiometry="2" constant="true"/>
            </listOfProducts>
         </reaction>
         <reaction id="R252" name="R252" fast="false" fbc:lowerFluxBound="par1" fbc:upperFluxBound="par2" reversible="false">
            <listOfReactants>
               <speciesReference species="Acetyl_CoA" stoichiometry="1" constant="true"/>
               <speciesReference species="ATP" stoichiometry="2" constant="true"/>
               <speciesReference species="H2O" stoichiometry="2" constant="true"/>
               <speciesReference species="L_Glutamate" stoichiometry="2" constant="true"/>
               <speciesReference species="NAD" stoichiometry="1" constant="true"/>
               <speciesReference species="NADPH" stoichiometry="1" constant="true"/>
            </listOfReactants>
            <listOfProducts>
               <speciesReference species="2_Oxoglutarate" stoichiometry="1" constant="true"/>
               <speciesReference species="ADP" stoichiometry="2" constant="true"/>
               <speciesReference species="CO2" stoichiometry="1" constant="true"/>
               <speciesReference species="CoA" stoichiometry="1" constant="true"/>
               <speciesReference species="L_Lysine" stoichiometry="1" constant="true"/>
               <speciesReference species="NADH" stoichiometry="1" constant="true"/>
               <speciesReference species="NADP" stoichiometry="1" constant="true"/>
               <speciesReference species="Phosphate" stoichiometry="2" constant="true"/>
               <speciesReference species="Proton" stoichiometry="1" constant="true"/>
            </listOfProducts>
         </reaction>
         <reaction id="R254" name="R254" fast="false" fbc:lowerFluxBound="par1" fbc:upperFluxBound="par2" reversible="false">
            <listOfReactants>
               <speciesReference species="L_Homoserine" stoichiometry="1" constant="true"/>
               <speciesReference species="Succinyl_CoA" stoichiometry="1" constant="true"/>
            </listOfReactants>
            <listOfProducts>
               <speciesReference species="CoA" stoichiometry="1" constant="true"/>
               <speciesReference species="O_Succinyl_L_homoserine" stoichiometry="1" constant="true"/>
            </listOfProducts>
         </reaction>
         <reaction id="R256" name="R256" fast="false" fbc:lowerFluxBound="par1" fbc:upperFluxBound="par2" reversible="false">
            <listOfReactants>
               <speciesReference species="L_Cysteine" stoichiometry="1" constant="true"/>
               <speciesReference species="O_Succinyl_L_homoserine" stoichiometry="1" constant="true"/>
            </listOfReactants>
            <listOfProducts>
               <speciesReference species="Cystathionine" stoichiometry="1" constant="true"/>
               <speciesReference species="Proton" stoichiometry="1" constant="true"/>
               <speciesReference species="Succinate" stoichiometry="1" constant="true"/>
            </listOfProducts>
         </reaction>
         <reaction id="R258" name="R258" fast="false" fbc:lowerFluxBound="par1" fbc:upperFluxBound="par2" reversible="false">
            <listOfReactants>
               <speciesReference species="Cystathionine" stoichiometry="1" constant="true"/>
               <speciesReference species="H2O" stoichiometry="1" constant="true"/>
            </listOfReactants>
            <listOfProducts>
               <speciesReference species="Homocysteine" stoichiometry="1" constant="true"/>
               <speciesReference species="NH3" stoichiometry="1" constant="true"/>
               <speciesReference species="Proton" stoichiometry="1" constant="true"/>
               <speciesReference species="Pyruvate" stoichiometry="1" constant="true"/>
            </listOfProducts>
         </reaction>
         <reaction id="R260" name="R260" fast="false" fbc:lowerFluxBound="par3" fbc:upperFluxBound="par2" reversible="true">
            <listOfReactants>
               <speciesReference species="5_methyl_tetrahydrofolate" stoichiometry="1" constant="true"/>
               <speciesReference species="Homocysteine" stoichiometry="1" constant="true"/>
            </listOfReactants>
            <listOfProducts>
               <speciesReference species="L_Methionine" stoichiometry="1" constant="true"/>
               <speciesReference species="tetrahydrofolate_B9" stoichiometry="1" constant="true"/>
            </listOfProducts>
         </reaction>
         <reaction id="R263" name="R263" fast="false" fbc:lowerFluxBound="par3" fbc:upperFluxBound="par2" reversible="true">
            <listOfReactants>
               <speciesReference species="L_Glutamate" stoichiometry="1" constant="true"/>
               <speciesReference species="NADH" stoichiometry="1" constant="true"/>
               <speciesReference species="Proton" stoichiometry="2" constant="true"/>
            </listOfReactants>
            <listOfProducts>
               <speciesReference species="H2O" stoichiometry="1" constant="true"/>
               <speciesReference species="L_Glutamate5_semialdehyde" stoichiometry="1" constant="true"/>
               <speciesReference species="NAD" stoichiometry="1" constant="true"/>
            </listOfProducts>
         </reaction>
         <reaction id="R265" name="R265" fast="false" fbc:lowerFluxBound="par3" fbc:upperFluxBound="par2" reversible="true">
            <listOfReactants>
               <speciesReference species="L_Glutamate5_semialdehyde" stoichiometry="1" constant="true"/>
            </listOfReactants>
            <listOfProducts>
               <speciesReference species="1_Pyrroline_5_carboxylate" stoichiometry="1" constant="true"/>
               <speciesReference species="H2O" stoichiometry="1" constant="true"/>
               <speciesReference species="Proton" stoichiometry="1" constant="true"/>
            </listOfProducts>
         </reaction>
         <reaction id="R267" name="R267" fast="false" fbc:lowerFluxBound="par3" fbc:upperFluxBound="par2" reversible="true">
            <listOfReactants>
               <speciesReference species="1_Pyrroline_5_carboxylate" stoichiometry="1" constant="true"/>
               <speciesReference species="NADPH" stoichiometry="1" constant="true"/>
               <speciesReference species="Proton" stoichiometry="2" constant="true"/>
            </listOfReactants>
            <listOfProducts>
               <speciesReference species="L_Proline" stoichiometry="1" constant="true"/>
               <speciesReference species="NADP" stoichiometry="1" constant="true"/>
            </listOfProducts>
         </reaction>
         <reaction id="R269" name="R269" fast="false" fbc:lowerFluxBound="par1" fbc:upperFluxBound="par2" reversible="false">
            <listOfReactants>
               <speciesReference species="Ornithine" stoichiometry="1" constant="true"/>
            </listOfReactants>
            <listOfProducts>
               <speciesReference species="L_Proline" stoichiometry="1" constant="true"/>
               <speciesReference species="NH3" stoichiometry="1" constant="true"/>
               <speciesReference species="Proton" stoichiometry="1" constant="true"/>
            </listOfProducts>
         </reaction>
         <reaction id="R271" name="R271" fast="false" fbc:lowerFluxBound="par3" fbc:upperFluxBound="par2" reversible="true">
            <listOfReactants>
               <speciesReference species="NADH" stoichiometry="1" constant="true"/>
               <speciesReference species="methenyl_THF" stoichiometry="1" constant="true"/>
            </listOfReactants>
            <listOfProducts>
               <speciesReference species="5_10_Methylenetetrahydrofolate" stoichiometry="1" constant="true"/>
               <speciesReference species="NAD" stoichiometry="1" constant="true"/>
            </listOfProducts>
         </reaction>
         <reaction id="R273" name="R273" fast="false" fbc:lowerFluxBound="par3" fbc:upperFluxBound="par2" reversible="true">
            <listOfReactants>
               <speciesReference species="H2O" stoichiometry="1" constant="true"/>
               <speciesReference species="methenyl_THF" stoichiometry="1" constant="true"/>
            </listOfReactants>
            <listOfProducts>
               <speciesReference species="10_Formyltetrahydrofolate" stoichiometry="1" constant="true"/>
               <speciesReference species="Proton" stoichiometry="1" constant="true"/>
            </listOfProducts>
         </reaction>
         <reaction id="R275" name="R275" fast="false" fbc:lowerFluxBound="par1" fbc:upperFluxBound="par2" reversible="false">
            <listOfReactants>
               <speciesReference species="Glycine" stoichiometry="1" constant="true"/>
               <speciesReference species="NAD" stoichiometry="1" constant="true"/>
               <speciesReference species="tetrahydrofolate_B9" stoichiometry="1" constant="true"/>
            </listOfReactants>
            <listOfProducts>
               <speciesReference species="5_10_Methylenetetrahydrofolate" stoichiometry="1" constant="true"/>
               <speciesReference species="CO2" stoichiometry="1" constant="true"/>
               <speciesReference species="NADH" stoichiometry="1" constant="true"/>
               <speciesReference species="NH3" stoichiometry="1" constant="true"/>
               <speciesReference species="Proton" stoichiometry="1" constant="true"/>
            </listOfProducts>
         </reaction>
         <reaction id="R277" name="R277" fast="false" fbc:lowerFluxBound="par1" fbc:upperFluxBound="par2" reversible="false">
            <listOfReactants>
               <speciesReference species="10_Formyltetrahydrofolate" stoichiometry="1" constant="true"/>
               <speciesReference species="H2O" stoichiometry="1" constant="true"/>
            </listOfReactants>
            <listOfProducts>
               <speciesReference species="formate" stoichiometry="1" constant="true"/>
               <speciesReference species="Proton" stoichiometry="1" constant="true"/>
               <speciesReference species="tetrahydrofolate_B9" stoichiometry="1" constant="true"/>
            </listOfProducts>
         </reaction>
         <reaction id="R279" name="R279" fast="false" fbc:lowerFluxBound="par1" fbc:upperFluxBound="par2" reversible="false">
            <listOfReactants>
               <speciesReference species="5_10_Methylenetetrahydrofolate" stoichiometry="1" constant="true"/>
               <speciesReference species="NADH" stoichiometry="1" constant="true"/>
               <speciesReference species="Proton" stoichiometry="1" constant="true"/>
            </listOfReactants>
            <listOfProducts>
               <speciesReference species="5_methyl_tetrahydrofolate" stoichiometry="1" constant="true"/>
               <speciesReference species="NAD" stoichiometry="1" constant="true"/>
            </listOfProducts>
         </reaction>
         <reaction id="R281" name="R281" fast="false" fbc:lowerFluxBound="par1" fbc:upperFluxBound="par2" reversible="false">
            <listOfReactants>
               <speciesReference species="ATP" stoichiometry="100" constant="true"/>
               <speciesReference species="Glycine" stoichiometry="7.5" constant="true"/>
               <speciesReference species="GTP" stoichiometry="198" constant="true"/>
               <speciesReference species="H2O" stoichiometry="199" constant="true"/>
               <speciesReference species="L_Alanine" stoichiometry="6" constant="true"/>
               <speciesReference species="L_Arginine" stoichiometry="6.3" constant="true"/>
               <speciesReference species="L_Asparagine" stoichiometry="3.6" constant="true"/>
               <speciesReference species="L_Aspartate" stoichiometry="4.6" constant="true"/>
               <speciesReference species="L_Cysteine" stoichiometry="0.7" constant="true"/>
               <speciesReference species="L_Glutamate" stoichiometry="7.2" constant="true"/>
               <speciesReference species="L_Glutamine" stoichiometry="2.3" constant="true"/>
               <speciesReference species="L_Histidine" stoichiometry="1.5" constant="true"/>
               <speciesReference species="L_Isoleucine" stoichiometry="6.5" constant="true"/>
               <speciesReference species="L_Leucine" stoichiometry="11" constant="true"/>
               <speciesReference species="L_Lysine" stoichiometry="6.1" constant="true"/>
               <speciesReference species="L_Methionine" stoichiometry="2.4" constant="true"/>
               <speciesReference species="L_Phenylalanine" stoichiometry="4.2" constant="true"/>
               <speciesReference species="L_Proline" stoichiometry="4.3" constant="true"/>
               <speciesReference species="L_Serine" stoichiometry="7" constant="true"/>
               <speciesReference species="L_Threonine" stoichiometry="4.9" constant="true"/>
               <speciesReference species="L_Tryptophan" stoichiometry="1.2" constant="true"/>
               <speciesReference species="L_Tyrosine" stoichiometry="3.9" constant="true"/>
               <speciesReference species="L_Valine" stoichiometry="9.1" constant="true"/>
            </listOfReactants>
            <listOfProducts>
               <speciesReference species="AMP" stoichiometry="100" constant="true"/>
               <speciesReference species="GDP" stoichiometry="198" constant="true"/>
               <speciesReference species="peptide_biomass" stoichiometry="1" constant="true"/>
               <speciesReference species="Phosphate" stoichiometry="198" constant="true"/>
               <speciesReference species="PPi" stoichiometry="100" constant="true"/>
               <speciesReference species="Proton" stoichiometry="299" constant="true"/>
            </listOfProducts>
         </reaction>
         <reaction id="R284" name="R284" fast="false" fbc:lowerFluxBound="par3" fbc:upperFluxBound="par2" reversible="true">
            <listOfReactants>
               <speciesReference species="H2O" stoichiometry="1" constant="true"/>
               <speciesReference species="L_Glutamine" stoichiometry="1" constant="true"/>
               <speciesReference species="PRPP" stoichiometry="1" constant="true"/>
            </listOfReactants>
            <listOfProducts>
               <speciesReference species="5_Phosphoribosylamine" stoichiometry="1" constant="true"/>
               <speciesReference species="L_Glutamate" stoichiometry="1" constant="true"/>
               <speciesReference species="PPi" stoichiometry="1" constant="true"/>
            </listOfProducts>
         </reaction>
         <reaction id="R287" name="R287" fast="false" fbc:lowerFluxBound="par1" fbc:upperFluxBound="par2" reversible="false">
            <listOfReactants>
               <speciesReference species="5_Phosphoribosylamine" stoichiometry="1" constant="true"/>
               <speciesReference species="ATP" stoichiometry="1" constant="true"/>
               <speciesReference species="Glycine" stoichiometry="1" constant="true"/>
            </listOfReactants>
            <listOfProducts>
               <speciesReference species="ADP" stoichiometry="1" constant="true"/>
               <speciesReference species="GAR" stoichiometry="1" constant="true"/>
               <speciesReference species="Phosphate" stoichiometry="1" constant="true"/>
               <speciesReference species="Proton" stoichiometry="1" constant="true"/>
            </listOfProducts>
         </reaction>
         <reaction id="R289" name="R289" fast="false" fbc:lowerFluxBound="par1" fbc:upperFluxBound="par2" reversible="false">
            <listOfReactants>
               <speciesReference species="10_Formyltetrahydrofolate" stoichiometry="1" constant="true"/>
               <speciesReference species="GAR" stoichiometry="1" constant="true"/>
            </listOfReactants>
            <listOfProducts>
               <speciesReference species="N_Formyl_GAR" stoichiometry="1" constant="true"/>
               <speciesReference species="Proton" stoichiometry="1" constant="true"/>
               <speciesReference species="tetrahydrofolate_B9" stoichiometry="1" constant="true"/>
            </listOfProducts>
         </reaction>
         <reaction id="R291" name="R291" fast="false" fbc:lowerFluxBound="par1" fbc:upperFluxBound="par2" reversible="false">
            <listOfReactants>
               <speciesReference species="ATP" stoichiometry="1" constant="true"/>
               <speciesReference species="H2O" stoichiometry="1" constant="true"/>
               <speciesReference species="L_Glutamine" stoichiometry="1" constant="true"/>
               <speciesReference species="N_Formyl_GAR" stoichiometry="1" constant="true"/>
            </listOfReactants>
            <listOfProducts>
               <speciesReference species="ADP" stoichiometry="1" constant="true"/>
               <speciesReference species="FGAM" stoichiometry="1" constant="true"/>
               <speciesReference species="L_Glutamate" stoichiometry="1" constant="true"/>
               <speciesReference species="Phosphate" stoichiometry="1" constant="true"/>
               <speciesReference species="Proton" stoichiometry="1" constant="true"/>
            </listOfProducts>
         </reaction>
         <reaction id="R294" name="R294" fast="false" fbc:lowerFluxBound="par1" fbc:upperFluxBound="par2" reversible="false">
            <listOfReactants>
               <speciesReference species="ATP" stoichiometry="1" constant="true"/>
               <speciesReference species="FGAM" stoichiometry="1" constant="true"/>
            </listOfReactants>
            <listOfProducts>
               <speciesReference species="ADP" stoichiometry="1" constant="true"/>
               <speciesReference species="AIR" stoichiometry="1" constant="true"/>
               <speciesReference species="Phosphate" stoichiometry="1" constant="true"/>
               <speciesReference species="Proton" stoichiometry="1" constant="true"/>
            </listOfProducts>
         </reaction>
         <reaction id="R296" name="R296" fast="false" fbc:lowerFluxBound="par1" fbc:upperFluxBound="par2" reversible="false">
            <listOfReactants>
               <speciesReference species="AIR" stoichiometry="1" constant="true"/>
               <speciesReference species="CO2" stoichiometry="1" constant="true"/>
            </listOfReactants>
            <listOfProducts>
               <speciesReference species="CAIR" stoichiometry="1" constant="true"/>
               <speciesReference species="Proton" stoichiometry="2" constant="true"/>
            </listOfProducts>
         </reaction>
         <reaction id="R299" name="R299" fast="false" fbc:lowerFluxBound="par1" fbc:upperFluxBound="par2" reversible="false">
            <listOfReactants>
               <speciesReference species="ATP" stoichiometry="1" constant="true"/>
               <speciesReference species="CAIR" stoichiometry="1" constant="true"/>
               <speciesReference species="L_Aspartate" stoichiometry="1" constant="true"/>
            </listOfReactants>
            <listOfProducts>
               <speciesReference species="ADP" stoichiometry="1" constant="true"/>
               <speciesReference species="Phosphate" stoichiometry="1" constant="true"/>
               <speciesReference species="Proton" stoichiometry="1" constant="true"/>
               <speciesReference species="SAICAR" stoichiometry="1" constant="true"/>
            </listOfProducts>
         </reaction>
         <reaction id="R301" name="R301" fast="false" fbc:lowerFluxBound="par1" fbc:upperFluxBound="par2" reversible="false">
            <listOfReactants>
               <speciesReference species="SAICAR" stoichiometry="1" constant="true"/>
            </listOfReactants>
            <listOfProducts>
               <speciesReference species="AICAR" stoichiometry="1" constant="true"/>
               <speciesReference species="Fumarate" stoichiometry="1" constant="true"/>
            </listOfProducts>
         </reaction>
         <reaction id="R303" name="R303" fast="false" fbc:lowerFluxBound="par1" fbc:upperFluxBound="par2" reversible="false">
            <listOfReactants>
               <speciesReference species="10_Formyltetrahydrofolate" stoichiometry="1" constant="true"/>
               <speciesReference species="AICAR" stoichiometry="1" constant="true"/>
            </listOfReactants>
            <listOfProducts>
               <speciesReference species="FAICAR" stoichiometry="1" constant="true"/>
               <speciesReference species="tetrahydrofolate_B9" stoichiometry="1" constant="true"/>
            </listOfProducts>
         </reaction>
         <reaction id="R306" name="R306" fast="false" fbc:lowerFluxBound="par1" fbc:upperFluxBound="par2" reversible="false">
            <listOfReactants>
               <speciesReference species="FAICAR" stoichiometry="1" constant="true"/>
            </listOfReactants>
            <listOfProducts>
               <speciesReference species="H2O" stoichiometry="1" constant="true"/>
               <speciesReference species="IMP" stoichiometry="1" constant="true"/>
            </listOfProducts>
         </reaction>
         <reaction id="R308" name="R308" fast="false" fbc:lowerFluxBound="par1" fbc:upperFluxBound="par2" reversible="false">
            <listOfReactants>
               <speciesReference species="H2O" stoichiometry="1" constant="true"/>
               <speciesReference species="IMP" stoichiometry="1" constant="true"/>
               <speciesReference species="NAD" stoichiometry="1" constant="true"/>
            </listOfReactants>
            <listOfProducts>
               <speciesReference species="NADH" stoichiometry="1" constant="true"/>
               <speciesReference species="Proton" stoichiometry="1" constant="true"/>
               <speciesReference species="XMP" stoichiometry="1" constant="true"/>
            </listOfProducts>
         </reaction>
         <reaction id="R310" name="R310" fast="false" fbc:lowerFluxBound="par1" fbc:upperFluxBound="par2" reversible="false">
            <listOfReactants>
               <speciesReference species="ATP" stoichiometry="1" constant="true"/>
               <speciesReference species="H2O" stoichiometry="1" constant="true"/>
               <speciesReference species="L_Glutamine" stoichiometry="1" constant="true"/>
               <speciesReference species="XMP" stoichiometry="1" constant="true"/>
            </listOfReactants>
            <listOfProducts>
               <speciesReference species="AMP" stoichiometry="1" constant="true"/>
               <speciesReference species="GMP" stoichiometry="1" constant="true"/>
               <speciesReference species="L_Glutamate" stoichiometry="1" constant="true"/>
               <speciesReference species="PPi" stoichiometry="1" constant="true"/>
               <speciesReference species="Proton" stoichiometry="2" constant="true"/>
            </listOfProducts>
         </reaction>
         <reaction id="R313" name="R313" fast="false" fbc:lowerFluxBound="par1" fbc:upperFluxBound="par2" reversible="false">
            <listOfReactants>
               <speciesReference species="ATP" stoichiometry="1" constant="true"/>
               <speciesReference species="GMP" stoichiometry="1" constant="true"/>
            </listOfReactants>
            <listOfProducts>
               <speciesReference species="ADP" stoichiometry="1" constant="true"/>
               <speciesReference species="GDP" stoichiometry="1" constant="true"/>
            </listOfProducts>
         </reaction>
         <reaction id="R315" name="R315" fast="false" fbc:lowerFluxBound="par1" fbc:upperFluxBound="par2" reversible="false">
            <listOfReactants>
               <speciesReference species="ATP" stoichiometry="1" constant="true"/>
               <speciesReference species="GDP" stoichiometry="1" constant="true"/>
            </listOfReactants>
            <listOfProducts>
               <speciesReference species="ADP" stoichiometry="1" constant="true"/>
               <speciesReference species="GTP" stoichiometry="1" constant="true"/>
            </listOfProducts>
         </reaction>
         <reaction id="R318" name="R318" fast="false" fbc:lowerFluxBound="par1" fbc:upperFluxBound="par2" reversible="false">
            <listOfReactants>
               <speciesReference species="GTP" stoichiometry="1" constant="true"/>
               <speciesReference species="IMP" stoichiometry="1" constant="true"/>
               <speciesReference species="L_Aspartate" stoichiometry="1" constant="true"/>
            </listOfReactants>
            <listOfProducts>
               <speciesReference species="Adenylosuccinate" stoichiometry="1" constant="true"/>
               <speciesReference species="GDP" stoichiometry="1" constant="true"/>
               <speciesReference species="Phosphate" stoichiometry="1" constant="true"/>
               <speciesReference species="Proton" stoichiometry="2" constant="true"/>
            </listOfProducts>
         </reaction>
         <reaction id="R320" name="R320" fast="false" fbc:lowerFluxBound="par1" fbc:upperFluxBound="par2" reversible="false">
            <listOfReactants>
               <speciesReference species="Adenylosuccinate" stoichiometry="1" constant="true"/>
            </listOfReactants>
            <listOfProducts>
               <speciesReference species="AMP" stoichiometry="1" constant="true"/>
               <speciesReference species="Fumarate" stoichiometry="1" constant="true"/>
            </listOfProducts>
         </reaction>
         <reaction id="R322" name="R322" fast="false" fbc:lowerFluxBound="par3" fbc:upperFluxBound="par2" reversible="true">
            <listOfReactants>
               <speciesReference species="AMP" stoichiometry="1" constant="true"/>
               <speciesReference species="ATP" stoichiometry="1" constant="true"/>
            </listOfReactants>
            <listOfProducts>
               <speciesReference species="ADP" stoichiometry="2" constant="true"/>
            </listOfProducts>
         </reaction>
         <reaction id="R324" name="R324" fast="false" fbc:lowerFluxBound="par1" fbc:upperFluxBound="par2" reversible="false">
            <listOfReactants>
               <speciesReference species="ADP" stoichiometry="1" constant="true"/>
               <speciesReference species="thioredoxin_red" stoichiometry="1" constant="true"/>
            </listOfReactants>
            <listOfProducts>
               <speciesReference species="dADP" stoichiometry="1" constant="true"/>
               <speciesReference species="H2O" stoichiometry="1" constant="true"/>
               <speciesReference species="thioredoxin_ox" stoichiometry="1" constant="true"/>
            </listOfProducts>
         </reaction>
         <reaction id="R326" name="R326" fast="false" fbc:lowerFluxBound="par1" fbc:upperFluxBound="par2" reversible="false">
            <listOfReactants>
               <speciesReference species="ATP" stoichiometry="1" constant="true"/>
               <speciesReference species="dADP" stoichiometry="1" constant="true"/>
            </listOfReactants>
            <listOfProducts>
               <speciesReference species="ADP" stoichiometry="1" constant="true"/>
               <speciesReference species="dATP" stoichiometry="1" constant="true"/>
            </listOfProducts>
         </reaction>
         <reaction id="R329" name="R329" fast="false" fbc:lowerFluxBound="par1" fbc:upperFluxBound="par2" reversible="false">
            <listOfReactants>
               <speciesReference species="GDP" stoichiometry="1" constant="true"/>
               <speciesReference species="thioredoxin_red" stoichiometry="1" constant="true"/>
            </listOfReactants>
            <listOfProducts>
               <speciesReference species="dGDP" stoichiometry="1" constant="true"/>
               <speciesReference species="H2O" stoichiometry="1" constant="true"/>
               <speciesReference species="thioredoxin_ox" stoichiometry="1" constant="true"/>
            </listOfProducts>
         </reaction>
         <reaction id="R331" name="R331" fast="false" fbc:lowerFluxBound="par1" fbc:upperFluxBound="par2" reversible="false">
            <listOfReactants>
               <speciesReference species="ATP" stoichiometry="1" constant="true"/>
               <speciesReference species="dGDP" stoichiometry="1" constant="true"/>
            </listOfReactants>
            <listOfProducts>
               <speciesReference species="ADP" stoichiometry="1" constant="true"/>
               <speciesReference species="dGTP" stoichiometry="1" constant="true"/>
            </listOfProducts>
         </reaction>
         <reaction id="R335" name="R335" fast="false" fbc:lowerFluxBound="par1" fbc:upperFluxBound="par2" reversible="false">
            <listOfReactants>
               <speciesReference species="ATP" stoichiometry="2" constant="true"/>
               <speciesReference species="H2CO3" stoichiometry="1" constant="true"/>
               <speciesReference species="H2O" stoichiometry="1" constant="true"/>
               <speciesReference species="L_Glutamine" stoichiometry="1" constant="true"/>
            </listOfReactants>
            <listOfProducts>
               <speciesReference species="ADP" stoichiometry="2" constant="true"/>
               <speciesReference species="Carbamoylphosphate" stoichiometry="1" constant="true"/>
               <speciesReference species="L_Glutamate" stoichiometry="1" constant="true"/>
               <speciesReference species="Phosphate" stoichiometry="1" constant="true"/>
               <speciesReference species="Proton" stoichiometry="3" constant="true"/>
            </listOfProducts>
         </reaction>
         <reaction id="R338" name="R338" fast="false" fbc:lowerFluxBound="par1" fbc:upperFluxBound="par2" reversible="false">
            <listOfReactants>
               <speciesReference species="Carbamoylphosphate" stoichiometry="1" constant="true"/>
               <speciesReference species="L_Aspartate" stoichiometry="1" constant="true"/>
            </listOfReactants>
            <listOfProducts>
               <speciesReference species="N_Carbamoyl_L_aspartate" stoichiometry="1" constant="true"/>
               <speciesReference species="Phosphate" stoichiometry="1" constant="true"/>
               <speciesReference species="Proton" stoichiometry="1" constant="true"/>
            </listOfProducts>
         </reaction>
         <reaction id="R341" name="R341" fast="false" fbc:lowerFluxBound="par1" fbc:upperFluxBound="par2" reversible="false">
            <listOfReactants>
               <speciesReference species="N_Carbamoyl_L_aspartate" stoichiometry="1" constant="true"/>
               <speciesReference species="Proton" stoichiometry="1" constant="true"/>
            </listOfReactants>
            <listOfProducts>
               <speciesReference species="H2O" stoichiometry="1" constant="true"/>
               <speciesReference species="S_Dihydroorotate" stoichiometry="1" constant="true"/>
            </listOfProducts>
         </reaction>
         <reaction id="R343" name="R343" fast="false" fbc:lowerFluxBound="par1" fbc:upperFluxBound="par2" reversible="false">
            <listOfReactants>
               <speciesReference species="O2" stoichiometry="1" constant="true"/>
               <speciesReference species="S_Dihydroorotate" stoichiometry="1" constant="true"/>
            </listOfReactants>
            <listOfProducts>
               <speciesReference species="H2O2" stoichiometry="1" constant="true"/>
               <speciesReference species="Orotate" stoichiometry="1" constant="true"/>
            </listOfProducts>
         </reaction>
         <reaction id="R345" name="R345" fast="false" fbc:lowerFluxBound="par1" fbc:upperFluxBound="par2" reversible="false">
            <listOfReactants>
               <speciesReference species="Orotate" stoichiometry="1" constant="true"/>
               <speciesReference species="PRPP" stoichiometry="1" constant="true"/>
            </listOfReactants>
            <listOfProducts>
               <speciesReference species="Orotidylic_acid" stoichiometry="1" constant="true"/>
               <speciesReference species="PPi" stoichiometry="1" constant="true"/>
            </listOfProducts>
         </reaction>
         <reaction id="R347" name="R347" fast="false" fbc:lowerFluxBound="par1" fbc:upperFluxBound="par2" reversible="false">
            <listOfReactants>
               <speciesReference species="Orotidylic_acid" stoichiometry="1" constant="true"/>
               <speciesReference species="Proton" stoichiometry="1" constant="true"/>
            </listOfReactants>
            <listOfProducts>
               <speciesReference species="CO2" stoichiometry="1" constant="true"/>
               <speciesReference species="UMP" stoichiometry="1" constant="true"/>
            </listOfProducts>
         </reaction>
         <reaction id="R349" name="R349" fast="false" fbc:lowerFluxBound="par1" fbc:upperFluxBound="par2" reversible="false">
            <listOfReactants>
               <speciesReference species="ATP" stoichiometry="1" constant="true"/>
               <speciesReference species="UMP" stoichiometry="1" constant="true"/>
            </listOfReactants>
            <listOfProducts>
               <speciesReference species="ADP" stoichiometry="1" constant="true"/>
               <speciesReference species="UDP" stoichiometry="1" constant="true"/>
            </listOfProducts>
         </reaction>
         <reaction id="R352" name="R352" fast="false" fbc:lowerFluxBound="par1" fbc:upperFluxBound="par2" reversible="false">
            <listOfReactants>
               <speciesReference species="ATP" stoichiometry="1" constant="true"/>
               <speciesReference species="UDP" stoichiometry="1" constant="true"/>
            </listOfReactants>
            <listOfProducts>
               <speciesReference species="ADP" stoichiometry="1" constant="true"/>
               <speciesReference species="UTP" stoichiometry="1" constant="true"/>
            </listOfProducts>
         </reaction>
         <reaction id="R354" name="R354" fast="false" fbc:lowerFluxBound="par1" fbc:upperFluxBound="par2" reversible="false">
            <listOfReactants>
               <speciesReference species="ATP" stoichiometry="1" constant="true"/>
               <speciesReference species="NH3" stoichiometry="1" constant="true"/>
               <speciesReference species="UTP" stoichiometry="1" constant="true"/>
            </listOfReactants>
            <listOfProducts>
               <speciesReference species="ADP" stoichiometry="1" constant="true"/>
               <speciesReference species="CTP" stoichiometry="1" constant="true"/>
               <speciesReference species="Phosphate" stoichiometry="1" constant="true"/>
               <speciesReference species="Proton" stoichiometry="1" constant="true"/>
            </listOfProducts>
         </reaction>
         <reaction id="R356" name="R356" fast="false" fbc:lowerFluxBound="par1" fbc:upperFluxBound="par2" reversible="false">
            <listOfReactants>
               <speciesReference species="CTP" stoichiometry="1" constant="true"/>
               <speciesReference species="thioredoxin_red" stoichiometry="1" constant="true"/>
            </listOfReactants>
            <listOfProducts>
               <speciesReference species="dCTP" stoichiometry="1" constant="true"/>
               <speciesReference species="H2O" stoichiometry="1" constant="true"/>
               <speciesReference species="thioredoxin_ox" stoichiometry="1" constant="true"/>
            </listOfProducts>
         </reaction>
         <reaction id="R358" name="R358" fast="false" fbc:lowerFluxBound="par1" fbc:upperFluxBound="par2" reversible="false">
            <listOfReactants>
               <speciesReference species="dCTP" stoichiometry="1" constant="true"/>
               <speciesReference species="H2O" stoichiometry="1" constant="true"/>
            </listOfReactants>
            <listOfProducts>
               <speciesReference species="dUTP" stoichiometry="1" constant="true"/>
               <speciesReference species="NH3" stoichiometry="1" constant="true"/>
            </listOfProducts>
         </reaction>
         <reaction id="R361" name="R361" fast="false" fbc:lowerFluxBound="par3" fbc:upperFluxBound="par2" reversible="true">
            <listOfReactants>
               <speciesReference species="ADP" stoichiometry="1" constant="true"/>
               <speciesReference species="dUTP" stoichiometry="1" constant="true"/>
            </listOfReactants>
            <listOfProducts>
               <speciesReference species="ATP" stoichiometry="1" constant="true"/>
               <speciesReference species="dUDP" stoichiometry="1" constant="true"/>
            </listOfProducts>
         </reaction>
         <reaction id="R363" name="R363" fast="false" fbc:lowerFluxBound="par3" fbc:upperFluxBound="par2" reversible="true">
            <listOfReactants>
               <speciesReference species="ADP" stoichiometry="1" constant="true"/>
               <speciesReference species="dUDP" stoichiometry="1" constant="true"/>
            </listOfReactants>
            <listOfProducts>
               <speciesReference species="ATP" stoichiometry="1" constant="true"/>
               <speciesReference species="dUMP" stoichiometry="1" constant="true"/>
            </listOfProducts>
         </reaction>
         <reaction id="R367" name="R367" fast="false" fbc:lowerFluxBound="par1" fbc:upperFluxBound="par2" reversible="false">
            <listOfReactants>
               <speciesReference species="5_10_Methylenetetrahydrofolate" stoichiometry="1" constant="true"/>
               <speciesReference species="dUMP" stoichiometry="1" constant="true"/>
               <speciesReference species="FADH2" stoichiometry="1" constant="true"/>
            </listOfReactants>
            <listOfProducts>
               <speciesReference species="dTMP" stoichiometry="1" constant="true"/>
               <speciesReference species="FAD" stoichiometry="1" constant="true"/>
               <speciesReference species="tetrahydrofolate_B9" stoichiometry="1" constant="true"/>
            </listOfProducts>
         </reaction>
         <reaction id="R369" name="R369" fast="false" fbc:lowerFluxBound="par1" fbc:upperFluxBound="par2" reversible="false">
            <listOfReactants>
               <speciesReference species="ATP" stoichiometry="1" constant="true"/>
               <speciesReference species="dTMP" stoichiometry="1" constant="true"/>
            </listOfReactants>
            <listOfProducts>
               <speciesReference species="ADP" stoichiometry="1" constant="true"/>
               <speciesReference species="dTDP" stoichiometry="1" constant="true"/>
            </listOfProducts>
         </reaction>
         <reaction id="R373" name="R373" fast="false" fbc:lowerFluxBound="par1" fbc:upperFluxBound="par2" reversible="false">
            <listOfReactants>
               <speciesReference species="ATP" stoichiometry="1" constant="true"/>
               <speciesReference species="dTDP" stoichiometry="1" constant="true"/>
            </listOfReactants>
            <listOfProducts>
               <speciesReference species="ADP" stoichiometry="1" constant="true"/>
               <speciesReference species="dTTP" stoichiometry="1" constant="true"/>
            </listOfProducts>
         </reaction>
         <reaction id="R375" name="R375" fast="false" fbc:lowerFluxBound="par3" fbc:upperFluxBound="par2" reversible="true">
            <listOfReactants>
               <speciesReference species="NADP" stoichiometry="1" constant="true"/>
               <speciesReference species="thioredoxin_red" stoichiometry="1" constant="true"/>
            </listOfReactants>
            <listOfProducts>
               <speciesReference species="NADPH" stoichiometry="1" constant="true"/>
               <speciesReference species="Proton" stoichiometry="1" constant="true"/>
               <speciesReference species="thioredoxin_ox" stoichiometry="1" constant="true"/>
            </listOfProducts>
         </reaction>
         <reaction id="R377" name="R377" fast="false" fbc:lowerFluxBound="par1" fbc:upperFluxBound="par2" reversible="false">
            <listOfReactants>
               <speciesReference species="Proton" stoichiometry="1" constant="true"/>
               <speciesReference species="Pyruvate" stoichiometry="1" constant="true"/>
               <speciesReference species="TPP" stoichiometry="1" constant="true"/>
            </listOfReactants>
            <listOfProducts>
               <speciesReference species="2_Hydroxyethyl_ThPP" stoichiometry="1" constant="true"/>
               <speciesReference species="CO2" stoichiometry="1" constant="true"/>
            </listOfProducts>
         </reaction>
         <reaction id="R379" name="R379" fast="false" fbc:lowerFluxBound="par1" fbc:upperFluxBound="par2" reversible="false">
            <listOfReactants>
               <speciesReference species="ATP" stoichiometry="0.16" constant="true"/>
               <speciesReference species="CTP" stoichiometry="0.35" constant="true"/>
               <speciesReference species="GTP" stoichiometry="0.27" constant="true"/>
               <speciesReference species="UTP" stoichiometry="0.22" constant="true"/>
            </listOfReactants>
            <listOfProducts>
               <speciesReference species="PPi" stoichiometry="1" constant="true"/>
               <speciesReference species="rRNA" stoichiometry="1" constant="true"/>
            </listOfProducts>
         </reaction>
         <reaction id="R381" name="R381" fast="false" fbc:lowerFluxBound="par1" fbc:upperFluxBound="par2" reversible="false">
            <listOfReactants>
               <speciesReference species="dATP" stoichiometry="0.26" constant="true"/>
               <speciesReference species="dCTP" stoichiometry="0.24" constant="true"/>
               <speciesReference species="dGTP" stoichiometry="0.24" constant="true"/>
               <speciesReference species="dTTP" stoichiometry="0.26" constant="true"/>
            </listOfReactants>
            <listOfProducts>
               <speciesReference species="DNA" stoichiometry="1" constant="true"/>
               <speciesReference species="PPi" stoichiometry="1" constant="true"/>
            </listOfProducts>
         </reaction>
         <reaction id="R384" name="R384" fast="false" fbc:lowerFluxBound="par3" fbc:upperFluxBound="par2" reversible="true">
            <listOfReactants>
               <speciesReference species="Acetyl_CoA" stoichiometry="2" constant="true"/>
            </listOfReactants>
            <listOfProducts>
               <speciesReference species="Acetoacetyl_CoA" stoichiometry="1" constant="true"/>
               <speciesReference species="CoA" stoichiometry="1" constant="true"/>
            </listOfProducts>
         </reaction>
         <reaction id="R390" name="R390" fast="false" fbc:lowerFluxBound="par3" fbc:upperFluxBound="par2" reversible="true">
            <listOfReactants>
               <speciesReference species="Acetoacetyl_CoA" stoichiometry="1" constant="true"/>
               <speciesReference species="Acetyl_CoA" stoichiometry="1" constant="true"/>
               <speciesReference species="H2O" stoichiometry="1" constant="true"/>
            </listOfReactants>
            <listOfProducts>
               <speciesReference species="3_Hydroxy_3_methylglutaryl_CoA" stoichiometry="1" constant="true"/>
               <speciesReference species="CoA" stoichiometry="1" constant="true"/>
               <speciesReference species="Proton" stoichiometry="1" constant="true"/>
            </listOfProducts>
         </reaction>
         <reaction id="R392" name="R392" fast="false" fbc:lowerFluxBound="par3" fbc:upperFluxBound="par2" reversible="true">
            <listOfReactants>
               <speciesReference species="3_Hydroxy_3_methylglutaryl_CoA" stoichiometry="1" constant="true"/>
               <speciesReference species="NADPH" stoichiometry="2" constant="true"/>
               <speciesReference species="Proton" stoichiometry="2" constant="true"/>
            </listOfReactants>
            <listOfProducts>
               <speciesReference species="CoA" stoichiometry="1" constant="true"/>
               <speciesReference species="Mevalonate" stoichiometry="1" constant="true"/>
               <speciesReference species="NADP" stoichiometry="2" constant="true"/>
            </listOfProducts>
         </reaction>
         <reaction id="R394" name="R394" fast="false" fbc:lowerFluxBound="par1" fbc:upperFluxBound="par2" reversible="false">
            <listOfReactants>
               <speciesReference species="ATP" stoichiometry="1" constant="true"/>
               <speciesReference species="Mevalonate" stoichiometry="1" constant="true"/>
            </listOfReactants>
            <listOfProducts>
               <speciesReference species="5_phosphomevalonate" stoichiometry="1" constant="true"/>
               <speciesReference species="ADP" stoichiometry="1" constant="true"/>
               <speciesReference species="Proton" stoichiometry="1" constant="true"/>
            </listOfProducts>
         </reaction>
         <reaction id="R396" name="R396" fast="false" fbc:lowerFluxBound="par1" fbc:upperFluxBound="par2" reversible="false">
            <listOfReactants>
               <speciesReference species="5_phosphomevalonate" stoichiometry="1" constant="true"/>
               <speciesReference species="Proton" stoichiometry="1" constant="true"/>
            </listOfReactants>
            <listOfProducts>
               <speciesReference species="CO2" stoichiometry="1" constant="true"/>
               <speciesReference species="H2O" stoichiometry="1" constant="true"/>
               <speciesReference species="isopentenyl_phosphate" stoichiometry="1" constant="true"/>
            </listOfProducts>
         </reaction>
         <reaction id="R398" name="R398" fast="false" fbc:lowerFluxBound="par1" fbc:upperFluxBound="par2" reversible="false">
            <listOfReactants>
               <speciesReference species="ATP" stoichiometry="1" constant="true"/>
               <speciesReference species="isopentenyl_phosphate" stoichiometry="1" constant="true"/>
            </listOfReactants>
            <listOfProducts>
               <speciesReference species="ADP" stoichiometry="1" constant="true"/>
               <speciesReference species="isopentenyl_diphosphate" stoichiometry="1" constant="true"/>
            </listOfProducts>
         </reaction>
         <reaction id="R400" name="R400" fast="false" fbc:lowerFluxBound="par3" fbc:upperFluxBound="par2" reversible="true">
            <listOfReactants>
               <speciesReference species="isopentenyl_diphosphate" stoichiometry="1" constant="true"/>
            </listOfReactants>
            <listOfProducts>
               <speciesReference species="dimethylallyl_diphosphate" stoichiometry="1" constant="true"/>
            </listOfProducts>
         </reaction>
         <reaction id="R402" name="R402" fast="false" fbc:lowerFluxBound="par1" fbc:upperFluxBound="par2" reversible="false">
            <listOfReactants>
               <speciesReference species="dimethylallyl_diphosphate" stoichiometry="1" constant="true"/>
               <speciesReference species="isopentenyl_diphosphate" stoichiometry="1" constant="true"/>
            </listOfReactants>
            <listOfProducts>
               <speciesReference species="geranyl_diphosphate" stoichiometry="1" constant="true"/>
               <speciesReference species="PPi" stoichiometry="1" constant="true"/>
            </listOfProducts>
         </reaction>
         <reaction id="R405" name="R405" fast="false" fbc:lowerFluxBound="par1" fbc:upperFluxBound="par2" reversible="false">
            <listOfReactants>
               <speciesReference species="geranyl_diphosphate" stoichiometry="1" constant="true"/>
               <speciesReference species="isopentenyl_diphosphate" stoichiometry="1" constant="true"/>
            </listOfReactants>
            <listOfProducts>
               <speciesReference species="farnesyl_diphosphate" stoichiometry="1" constant="true"/>
               <speciesReference species="PPi" stoichiometry="1" constant="true"/>
            </listOfProducts>
         </reaction>
         <reaction id="R407" name="R407" fast="false" fbc:lowerFluxBound="par1" fbc:upperFluxBound="par2" reversible="false">
            <listOfReactants>
               <speciesReference species="farnesyl_diphosphate" stoichiometry="1" constant="true"/>
               <speciesReference species="isopentenyl_diphosphate" stoichiometry="1" constant="true"/>
            </listOfReactants>
            <listOfProducts>
               <speciesReference species="geranyl_geranyl_diphosphate" stoichiometry="1" constant="true"/>
               <speciesReference species="PPi" stoichiometry="1" constant="true"/>
            </listOfProducts>
         </reaction>
         <reaction id="R410" name="R410" fast="false" fbc:lowerFluxBound="par1" fbc:upperFluxBound="par2" reversible="false">
            <listOfReactants>
               <speciesReference species="geranyl_geranyl_diphosphate" stoichiometry="2" constant="true"/>
               <speciesReference species="sn_glycerol_1_P" stoichiometry="1" constant="true"/>
            </listOfReactants>
            <listOfProducts>
               <speciesReference species="C20_20" stoichiometry="1" constant="true"/>
               <speciesReference species="PPi" stoichiometry="2" constant="true"/>
            </listOfProducts>
         </reaction>
         <reaction id="R412" name="R412" fast="false" fbc:lowerFluxBound="par3" fbc:upperFluxBound="par2" reversible="true">
            <listOfReactants>
               <speciesReference species="DHAP" stoichiometry="1" constant="true"/>
               <speciesReference species="NADH" stoichiometry="1" constant="true"/>
               <speciesReference species="Proton" stoichiometry="1" constant="true"/>
            </listOfReactants>
            <listOfProducts>
               <speciesReference species="NAD" stoichiometry="1" constant="true"/>
               <speciesReference species="sn_glycerol_1_P" stoichiometry="1" constant="true"/>
            </listOfProducts>
         </reaction>
         <reaction id="R414" name="R414" fast="false" fbc:lowerFluxBound="par1" fbc:upperFluxBound="par2" reversible="false">
            <listOfReactants>
               <speciesReference species="C20_20" stoichiometry="2" constant="true"/>
               <speciesReference species="NADH" stoichiometry="14" constant="true"/>
               <speciesReference species="Proton" stoichiometry="14" constant="true"/>
            </listOfReactants>
            <listOfProducts>
               <speciesReference species="caldarchaeol_di_P" stoichiometry="1" constant="true"/>
               <speciesReference species="NAD" stoichiometry="14" constant="true"/>
            </listOfProducts>
         </reaction>
         <reaction id="R417" name="R417" fast="false" fbc:lowerFluxBound="par1" fbc:upperFluxBound="par2" reversible="false">
            <listOfReactants>
               <speciesReference species="Cu_MCO_ox" stoichiometry="1" constant="true"/>
               <speciesReference species="Fe_II" stoichiometry="1" constant="true"/>
            </listOfReactants>
            <listOfProducts>
               <speciesReference species="Cu_MCO_red" stoichiometry="1" constant="true"/>
               <speciesReference species="Fe_III" stoichiometry="1" constant="true"/>
            </listOfProducts>
         </reaction>
         <reaction id="R421" name="R421" fast="false" fbc:lowerFluxBound="par1" fbc:upperFluxBound="par2" reversible="false">
            <listOfReactants>
               <speciesReference species="Cu_MCO_red" stoichiometry="1" constant="true"/>
               <speciesReference species="Proton" stoichiometry="1" constant="true"/>
               <speciesReference species="ubiquinone" stoichiometry="0.5" constant="true"/>
            </listOfReactants>
            <listOfProducts>
               <speciesReference species="Cu_MCO_ox" stoichiometry="1" constant="true"/>
               <speciesReference species="ubiquinol" stoichiometry="0.5" constant="true"/>
            </listOfProducts>
         </reaction>
         <reaction id="R423" name="R423" fast="false" fbc:lowerFluxBound="par1" fbc:upperFluxBound="par2" reversible="false">
            <listOfReactants>
               <speciesReference species="NAD" stoichiometry="1" constant="true"/>
               <speciesReference species="proton_out" stoichiometry="4" constant="true"/>
               <speciesReference species="ubiquinol" stoichiometry="1" constant="true"/>
            </listOfReactants>
            <listOfProducts>
               <speciesReference species="NADH" stoichiometry="1" constant="true"/>
               <speciesReference species="Proton" stoichiometry="5" constant="true"/>
               <speciesReference species="ubiquinone" stoichiometry="1" constant="true"/>
            </listOfProducts>
         </reaction>
         <reaction id="R435" name="R435" fast="false" fbc:lowerFluxBound="par1" fbc:upperFluxBound="par2" reversible="false">
            <listOfReactants>
               <speciesReference species="Cu_MCO_red" stoichiometry="4" constant="true"/>
               <speciesReference species="O2" stoichiometry="1" constant="true"/>
               <speciesReference species="Proton" stoichiometry="5" constant="true"/>
            </listOfReactants>
            <listOfProducts>
               <speciesReference species="Cu_MCO_ox" stoichiometry="4" constant="true"/>
               <speciesReference species="H2O" stoichiometry="2" constant="true"/>
               <speciesReference species="proton_out" stoichiometry="1" constant="true"/>
            </listOfProducts>
         </reaction>
         <reaction id="R438" name="R438" fast="false" fbc:lowerFluxBound="par3" fbc:upperFluxBound="par2" reversible="true">
            <listOfReactants>
               <speciesReference species="ADP" stoichiometry="1" constant="true"/>
               <speciesReference species="Phosphate" stoichiometry="1" constant="true"/>
               <speciesReference species="proton_out" stoichiometry="4" constant="true"/>
            </listOfReactants>
            <listOfProducts>
               <speciesReference species="ATP" stoichiometry="1" constant="true"/>
               <speciesReference species="H2O" stoichiometry="1" constant="true"/>
               <speciesReference species="Proton" stoichiometry="3" constant="true"/>
            </listOfProducts>
         </reaction>
         <reaction id="R446" name="R446" fast="false" fbc:lowerFluxBound="par1" fbc:upperFluxBound="par2" reversible="false">
            <listOfReactants>
               <speciesReference species="H2S" stoichiometry="1" constant="true"/>
               <speciesReference species="ubiquinone" stoichiometry="1" constant="true"/>
            </listOfReactants>
            <listOfProducts>
               <speciesReference species="Sulfur" stoichiometry="1" constant="true"/>
               <speciesReference species="ubiquinol" stoichiometry="1" constant="true"/>
            </listOfProducts>
         </reaction>
         <reaction id="R448" name="R448" fast="false" fbc:lowerFluxBound="par1" fbc:upperFluxBound="par2" reversible="false">
            <listOfReactants>
               <speciesReference species="H2O" stoichiometry="3" constant="true"/>
               <speciesReference species="Sulfur" stoichiometry="1" constant="true"/>
               <speciesReference species="ubiquinone" stoichiometry="2" constant="true"/>
            </listOfReactants>
            <listOfProducts>
               <speciesReference species="Proton" stoichiometry="2" constant="true"/>
               <speciesReference species="Sulfite" stoichiometry="1" constant="true"/>
               <speciesReference species="ubiquinol" stoichiometry="2" constant="true"/>
            </listOfProducts>
         </reaction>
         <reaction id="R450" name="R450" fast="false" fbc:lowerFluxBound="par1" fbc:upperFluxBound="par2" reversible="false">
            <listOfReactants>
               <speciesReference species="AMP" stoichiometry="1" constant="true"/>
               <speciesReference species="PPi" stoichiometry="1" constant="true"/>
               <speciesReference species="Proton" stoichiometry="1" constant="true"/>
               <speciesReference species="Sulfite" stoichiometry="1" constant="true"/>
               <speciesReference species="ubiquinone" stoichiometry="1" constant="true"/>
            </listOfReactants>
            <listOfProducts>
               <speciesReference species="ATP" stoichiometry="1" constant="true"/>
               <speciesReference species="Sulfate" stoichiometry="1" constant="true"/>
               <speciesReference species="ubiquinol" stoichiometry="1" constant="true"/>
            </listOfProducts>
         </reaction>
         <reaction id="R454" name="R454" fast="false" fbc:lowerFluxBound="par1" fbc:upperFluxBound="par2" reversible="false">
            <listOfReactants>
               <speciesReference species="H2O" stoichiometry="1" constant="true"/>
               <speciesReference species="Sulfite" stoichiometry="1" constant="true"/>
               <speciesReference species="ubiquinone" stoichiometry="1" constant="true"/>
            </listOfReactants>
            <listOfProducts>
               <speciesReference species="Sulfate" stoichiometry="1" constant="true"/>
               <speciesReference species="ubiquinol" stoichiometry="1" constant="true"/>
            </listOfProducts>
         </reaction>
         <reaction id="R456" name="R456" fast="false" fbc:lowerFluxBound="par1" fbc:upperFluxBound="par2" reversible="false">
            <listOfReactants>
               <speciesReference species="Thiosulfate" stoichiometry="4" constant="true"/>
               <speciesReference species="ubiquinone" stoichiometry="2" constant="true"/>
            </listOfReactants>
            <listOfProducts>
               <speciesReference species="tetrathionate" stoichiometry="2" constant="true"/>
               <speciesReference species="ubiquinol" stoichiometry="2" constant="true"/>
            </listOfProducts>
         </reaction>
         <reaction id="R458" name="R458" fast="false" fbc:lowerFluxBound="par3" fbc:upperFluxBound="par2" reversible="true">
            <listOfReactants>
               <speciesReference species="O2" stoichiometry="1" constant="true"/>
               <speciesReference species="Proton" stoichiometry="4" constant="true"/>
               <speciesReference species="ubiquinol" stoichiometry="2" constant="true"/>
            </listOfReactants>
            <listOfProducts>
               <speciesReference species="H2O" stoichiometry="2" constant="true"/>
               <speciesReference species="proton_out" stoichiometry="4" constant="true"/>
               <speciesReference species="ubiquinone" stoichiometry="2" constant="true"/>
            </listOfProducts>
         </reaction>
         <reaction id="R461" name="R461" fast="false" fbc:lowerFluxBound="par3" fbc:upperFluxBound="par2" reversible="true">
            <listOfReactants>
               <speciesReference species="H2CO3" stoichiometry="1" constant="true"/>
            </listOfReactants>
            <listOfProducts>
               <speciesReference species="CO2" stoichiometry="1" constant="true"/>
               <speciesReference species="H2O" stoichiometry="1" constant="true"/>
            </listOfProducts>
         </reaction>
         <reaction id="R463" name="R463" fast="false" fbc:lowerFluxBound="par1" fbc:upperFluxBound="par2" reversible="false">
            <listOfReactants>
               <speciesReference species="caldarchaeol_di_P" stoichiometry="0.0754" constant="true"/>
               <speciesReference species="DNA" stoichiometry="0.0649" constant="true"/>
               <speciesReference species="glucose_6_phosphate" stoichiometry="0.6784" constant="true"/>
               <speciesReference species="Maintenance_energy" stoichiometry="172" constant="true"/>
               <speciesReference species="peptide_biomass" stoichiometry="0.0532" constant="true"/>
               <speciesReference species="rRNA" stoichiometry="0.5015" constant="true"/>
            </listOfReactants>
            <listOfProducts>
               <speciesReference species="kg_biomass" stoichiometry="1" constant="true"/>
               <speciesReference species="Phosphate" stoichiometry="0.6784" constant="true"/>
            </listOfProducts>
         </reaction>
         <reaction id="R465" name="R465" fast="false" fbc:lowerFluxBound="par3" fbc:upperFluxBound="par2" reversible="true">
            <listOfReactants>
               <speciesReference species="H2O" stoichiometry="1" constant="true"/>
               <speciesReference species="PPi" stoichiometry="1" constant="true"/>
            </listOfReactants>
            <listOfProducts>
               <speciesReference species="Phosphate" stoichiometry="2" constant="true"/>
               <speciesReference species="Proton" stoichiometry="1" constant="true"/>
            </listOfProducts>
         </reaction>
         <reaction id="R467" name="R467" fast="false" fbc:lowerFluxBound="par3" fbc:upperFluxBound="par2" reversible="true">
            <listOfReactants>
               <speciesReference species="HCO3" stoichiometry="1" constant="true"/>
               <speciesReference species="Proton" stoichiometry="1" constant="true"/>
            </listOfReactants>
            <listOfProducts>
               <speciesReference species="CO2" stoichiometry="1" constant="true"/>
               <speciesReference species="H2O" stoichiometry="1" constant="true"/>
            </listOfProducts>
         </reaction>
         <reaction id="R469" name="R469" fast="false" fbc:lowerFluxBound="par3" fbc:upperFluxBound="par2" reversible="true">
            <listOfReactants>
               <speciesReference species="FAD" stoichiometry="1" constant="true"/>
               <speciesReference species="NADH" stoichiometry="1" constant="true"/>
               <speciesReference species="Proton" stoichiometry="1" constant="true"/>
            </listOfReactants>
            <listOfProducts>
               <speciesReference species="FADH2" stoichiometry="1" constant="true"/>
               <speciesReference species="NAD" stoichiometry="1" constant="true"/>
            </listOfProducts>
         </reaction>
         <reaction id="R471" name="R471" fast="false" fbc:lowerFluxBound="par3" fbc:upperFluxBound="par2" reversible="true">
            <listOfReactants>
               <speciesReference species="H2O2" stoichiometry="1" constant="true"/>
            </listOfReactants>
            <listOfProducts>
               <speciesReference species="H2O2_ext" stoichiometry="1" constant="true"/>
            </listOfProducts>
         </reaction>
         <reaction id="R472" name="R472" fast="false" fbc:lowerFluxBound="par1" fbc:upperFluxBound="par2" reversible="false">
            <listOfReactants>
               <speciesReference species="kg_biomass" stoichiometry="1" constant="true"/>
            </listOfReactants>
            <listOfProducts>
               <speciesReference species="kg_biomass_EXT" stoichiometry="1" constant="true"/>
            </listOfProducts>
         </reaction>
         <reaction id="R473" name="R473" fast="false" fbc:lowerFluxBound="par3" fbc:upperFluxBound="par2" reversible="true">
            <listOfReactants>
               <speciesReference species="Proton" stoichiometry="1" constant="true"/>
            </listOfReactants>
            <listOfProducts>
               <speciesReference species="proton_external" stoichiometry="1" constant="true"/>
            </listOfProducts>
         </reaction>
         <reaction id="R474" name="R474" fast="false" fbc:lowerFluxBound="par3" fbc:upperFluxBound="par2" reversible="true">
            <listOfReactants>
               <speciesReference species="O2_out" stoichiometry="1" constant="true"/>
            </listOfReactants>
            <listOfProducts>
               <speciesReference species="O2" stoichiometry="1" constant="true"/>
            </listOfProducts>
         </reaction>
         <reaction id="R475" name="R475" fast="false" fbc:lowerFluxBound="par3" fbc:upperFluxBound="par2" reversible="true">
            <listOfReactants>
               <speciesReference species="H2S" stoichiometry="1" constant="true"/>
            </listOfReactants>
            <listOfProducts>
               <speciesReference species="H2S_ext" stoichiometry="1" constant="true"/>
            </listOfProducts>
         </reaction>
         <reaction id="R476" name="R476" fast="false" fbc:lowerFluxBound="par3" fbc:upperFluxBound="par2" reversible="true">
            <listOfReactants>
               <speciesReference species="Sulfur" stoichiometry="1" constant="true"/>
            </listOfReactants>
            <listOfProducts>
               <speciesReference species="Sulfur_ext" stoichiometry="1" constant="true"/>
            </listOfProducts>
         </reaction>
         <reaction id="R477" name="R477" fast="false" fbc:lowerFluxBound="par3" fbc:upperFluxBound="par2" reversible="true">
            <listOfReactants>
               <speciesReference species="Sulfite" stoichiometry="1" constant="true"/>
            </listOfReactants>
            <listOfProducts>
               <speciesReference species="Sulfite_ext" stoichiometry="1" constant="true"/>
            </listOfProducts>
         </reaction>
         <reaction id="R478" name="R478" fast="false" fbc:lowerFluxBound="par3" fbc:upperFluxBound="par2" reversible="true">
            <listOfReactants>
               <speciesReference species="Sulfate" stoichiometry="1" constant="true"/>
            </listOfReactants>
            <listOfProducts>
               <speciesReference species="Sulfate_ext" stoichiometry="1" constant="true"/>
            </listOfProducts>
         </reaction>
         <reaction id="R479" name="R479" fast="false" fbc:lowerFluxBound="par3" fbc:upperFluxBound="par2" reversible="true">
            <listOfReactants>
               <speciesReference species="Thiosulfate" stoichiometry="1" constant="true"/>
            </listOfReactants>
            <listOfProducts>
               <speciesReference species="Thiosulfate_ext" stoichiometry="1" constant="true"/>
            </listOfProducts>
         </reaction>
         <reaction id="R480" name="R480" fast="false" fbc:lowerFluxBound="par3" fbc:upperFluxBound="par2" reversible="true">
            <listOfReactants>
               <speciesReference species="tetrathionate" stoichiometry="1" constant="true"/>
            </listOfReactants>
            <listOfProducts>
               <speciesReference species="tetrathionate_ext" stoichiometry="1" constant="true"/>
            </listOfProducts>
         </reaction>
         <reaction id="R481" name="R481" fast="false" fbc:lowerFluxBound="par1" fbc:upperFluxBound="par2" reversible="false">
            <listOfReactants>
               <speciesReference species="ATP" stoichiometry="1" constant="true"/>
               <speciesReference species="H2O" stoichiometry="1" constant="true"/>
               <speciesReference species="Phosphate_out" stoichiometry="1" constant="true"/>
            </listOfReactants>
            <listOfProducts>
               <speciesReference species="ADP" stoichiometry="1" constant="true"/>
               <speciesReference species="Phosphate" stoichiometry="2" constant="true"/>
               <speciesReference species="Proton" stoichiometry="1" constant="true"/>
            </listOfProducts>
         </reaction>
         <reaction id="R482" name="R482" fast="false" fbc:lowerFluxBound="par3" fbc:upperFluxBound="par2" reversible="true">
            <listOfReactants>
               <speciesReference species="CO2" stoichiometry="1" constant="true"/>
            </listOfReactants>
            <listOfProducts>
               <speciesReference species="CO2_out" stoichiometry="1" constant="true"/>
            </listOfProducts>
         </reaction>
         <reaction id="R483" name="R483" fast="false" fbc:lowerFluxBound="par3" fbc:upperFluxBound="par2" reversible="true">
            <listOfReactants>
               <speciesReference species="NH3_ext" stoichiometry="1" constant="true"/>
            </listOfReactants>
            <listOfProducts>
               <speciesReference species="NH3" stoichiometry="1" constant="true"/>
            </listOfProducts>
         </reaction>
         <reaction id="R484" name="R484" fast="false" fbc:lowerFluxBound="par1" fbc:upperFluxBound="par2" reversible="false">
            <listOfReactants>
               <speciesReference species="Fe_II_ext" stoichiometry="1" constant="true"/>
            </listOfReactants>
            <listOfProducts>
               <speciesReference species="Fe_II" stoichiometry="1" constant="true"/>
            </listOfProducts>
         </reaction>
         <reaction id="R485" name="R485" fast="false" fbc:lowerFluxBound="par1" fbc:upperFluxBound="par2" reversible="false">
            <listOfReactants>
               <speciesReference species="Fe_III" stoichiometry="1" constant="true"/>
            </listOfReactants>
            <listOfProducts>
               <speciesReference species="Fe_III_ext" stoichiometry="1" constant="true"/>
            </listOfProducts>
         </reaction>
         <reaction id="R486" name="R486" fast="false" fbc:lowerFluxBound="par3" fbc:upperFluxBound="par2" reversible="true">
            <listOfReactants>
               <speciesReference species="formaldehyde" stoichiometry="1" constant="true"/>
            </listOfReactants>
            <listOfProducts>
               <speciesReference species="formaldehyde_ext" stoichiometry="1" constant="true"/>
            </listOfProducts>
         </reaction>
         <reaction id="R487" name="R487" fast="false" fbc:lowerFluxBound="par3" fbc:upperFluxBound="par2" reversible="true">
            <listOfReactants>
               <speciesReference species="formate" stoichiometry="1" constant="true"/>
            </listOfReactants>
            <listOfProducts>
               <speciesReference species="formate_ext" stoichiometry="1" constant="true"/>
            </listOfProducts>
         </reaction>
         <reaction id="R489" name="R489" fast="false" fbc:lowerFluxBound="par1" fbc:upperFluxBound="par2" reversible="false">
            <listOfReactants>
               <speciesReference species="ATP" stoichiometry="1" constant="true"/>
               <speciesReference species="H2O" stoichiometry="1" constant="true"/>
            </listOfReactants>
            <listOfProducts>
               <speciesReference species="ADP" stoichiometry="1" constant="true"/>
               <speciesReference species="Maintenance_energy" stoichiometry="1" constant="true"/>
               <speciesReference species="Phosphate" stoichiometry="1" constant="true"/>
               <speciesReference species="Proton" stoichiometry="1" constant="true"/>
            </listOfProducts>
         </reaction>
         <reaction id="R491" name="R491" fast="false" fbc:lowerFluxBound="par1" fbc:upperFluxBound="par2" reversible="false">
            <listOfReactants>
               <speciesReference species="Maintenance_energy" stoichiometry="1" constant="true"/>
            </listOfReactants>
            <listOfProducts>
               <speciesReference species="Maintenance_leak" stoichiometry="1" constant="true"/>
            </listOfProducts>
         </reaction>
      </listOfReactions>
      <listOfParameters>
         <parameter id="par3" constant="true" value="-Inf" />
         <parameter id="par1" constant="true" value="0" />
         <parameter id="par2" constant="true" value="Inf" />
      </listOfParameters>
      <fbc:listOfObjectives fbc:activeObjective="objective1">
         <fbc:objective fbc:id="objective1" fbc:type="maximize">
            <fbc:listOfFluxObjectives>
            </fbc:listOfFluxObjectives>
         </fbc:objective>
      </fbc:listOfObjectives>
   </model>
</sbml>
